# Supplementary material for: Tombusvirus p19 Captures RNase III-Cleaved Double-Stranded RNAs Formed by Overlapping Sense and Antisense Transcripts in Escherichia coli
Source: mBio. 2020 Jun 9;11(3):e00485-20. doi: 10.1128/mBio.00485-20 (PMC7373196; doi:10.1128/mBio.00485-20)
Supplement: TABLE S1 [file mBio.00485-20-st001.xlsx]

## Sheet: Summary
Table S1. p19-captured dsRNA and total RNA deep sequencing datasets
S1a. Summary of deep sequencing datasets
S1b. Abundance of p19-captured dsRNAs in E. coli genes
S1c. Total RNA sequencing data for WT and rnc mutant E. coli
S1d. p19-captured dsRNA clusters in E dataset
S1e. p19-captured dsRNA clusters in S dataset

## Sheet: Table S1a
Supplementary Table 1a. Summary of deep sequencing datasets
NCBI BioSample accession	Type	Sample name	Total reads	Aligned reads	Percentage aligned	bedGraph files for UCSC Genome Browser on Escherichia coli K12 - Assembly (eschColi_K12)
SAMN10659748	Small RNA	p19-captured dsRNA E	85262844	22121763	0.259	http://www.pro-sirna.com/lab/data/
SAMN10659749	Small RNA	p19-captured dsRNA S	87388195	30995122	0.355	http://www.pro-sirna.com/lab/data/
SAMN10659750	Small RNA	p19-captured dsRNA pcDNA3.1-p19-FLAG from MG1693	780247	546389	0.7	N/A
SAMN10659751	Small RNA	p19-captured dsRNA pcDNA3.1-p19-FLAG from SK7622	64854	42947	0.662	N/A
SAMN10659752	Total RNA	Total RNA WT	11868604	10726837	0.904	http://www.pro-sirna.com/lab/data/
SAMN10659753	Total RNA	Total RNA rnc-14	24260091	21758743	0.897	http://www.pro-sirna.com/lab/data/
SAMN10659754	Total RNA	Total RNA rnc-38	8022580	7896135	0.984	http://www.pro-sirna.com/lab/data/
SAMN10659756	Small RNA	E1 LMNA	1356245	1117580	0.824	http://www.pro-sirna.com/lab/data/
SAMN10659757	Small RNA	E2 LMNA	878954	813092	0.925	http://www.pro-sirna.com/lab/data/
SAMN10659758	Small RNA	E3 LMNA	781594	665761	0.852	http://www.pro-sirna.com/lab/data/
SAMN10659759	Small RNA	E4 LMNA	6522249	6175984	0.947	http://www.pro-sirna.com/lab/data/
SAMN10659760	Small RNA	E1 eGFP	8750398	7922440	0.905	http://www.pro-sirna.com/lab/data/
SAMN10659761	Small RNA	E2 eGFP	7247371	5819972	0.803	http://www.pro-sirna.com/lab/data/
SAMN10659763	Small RNA	E3 eGFP	4715011	3555925	0.754	http://www.pro-sirna.com/lab/data/
SAMN10659764	Small RNA	E4 eGFP	1660915	1549318	0.933	http://www.pro-sirna.com/lab/data/
SAMN14239299	Small RNA	p19-captured dsRNA E-R1	11445640	10884447	0.950969	http://www.pro-sirna.com/lab/data/
SAMN14239300	Small RNA	p19-captured dsRNA E-R2	11780168	10434509	0.885769	http://www.pro-sirna.com/lab/data/
SAMN14260623	Small RNA	p19-captured dsRNA S-R1	11293231	10661472	0.944059	http://www.pro-sirna.com/lab/data/
SAMN14260624	Small RNA	p19-captured dsRNA S-R2	20202011	18704801	0.925888	http://www.pro-sirna.com/lab/data/
SAMN14260625	Small RNA	RNase III digestion WT	17105114	16252034	0.950127	http://www.pro-sirna.com/lab/data/
SAMN14260626	Small RNA	RNase III digestion rnc-14	11798885	11237928	0.952457	http://www.pro-sirna.com/lab/data/
SAMN14260627	Small RNA	RNase III digestion rnc-38	12675744	11788586	0.930011	http://www.pro-sirna.com/lab/data/
SAMN14260628	Small RNA	RNase III digestion WT+p19	13825400	11751505	0.849994	http://www.pro-sirna.com/lab/data/
SAMN14260629	Small RNA	RNase III digestion rnc-14+p19	11931746	11277022	0.945128	http://www.pro-sirna.com/lab/data/
SAMN14260630	Small RNA	RNase III digestion rnc-38+p19	13853573	13083946	0.944446	http://www.pro-sirna.com/lab/data/
SAMN14260631	Small RNA	p19-captured dsRNA pcDNA3.1-p19-FLAG from DH5α	664879	384110	0.578	N/A

## Sheet: Table S1b
Supplementary Table 1b. Abundance of p19-captured dsRNAs in E. coli genes
RPM: Reads Per Million. +: encoded on the sense strand of the genome. -: encoded on the antisense strand of the genome.
Accession	Gene name	Strand	Start coordinate	End coordinate	p19-captured dsRNA E (RPM)	p19-captured dsRNA S (RPM)	p19-captured dsRNA E-R1 (RPM)	p19-captured dsRNA E-R2 (RPM)	p19-captured dsRNA S-R1 (RPM)	p19-captured dsRNA S-R2 (RPM)
b0001	thrL	+	190	255	1.7784	2.1546	0.874	0.3396	0.708	5.94
b0002	thrA	+	337	2799	126.056	77.8278	114.144	104.342	119.298	343.629
b0003	thrB	+	2801	3733	32.9706	46.5804	59.0824	51.7041	68.145	110.781
b0004	thrC	+	3734	5020	5.7681	7.6038	12.5856	12.1407	8.673	16.5825
b0005	yaaX	+	5234	5530	3.4398	2.394	3.933	2.8866	1.3275	2.2275
b0006	yaaA	-	5683	6459	32.3037	30.6432	209.847	136.01	130.183	82.4175
b0007	yaaJ	-	6529	7959	25.0029	44.8476	75.0766	78.108	44.781	51.8265
b0008	talB	+	8238	9191	50.1579	59.2686	147.531	99.9273	98.8545	120.879
b0009	mog	+	9306	9893	20.8845	20.5428	14.6832	15.8763	9.8235	17.919
b0010	yaaH	-	9928	10494	25.1901	31.065	25.346	22.6683	15.8415	23.067
b0011	yaaW	-	10643	11356	2.0475	2.907	3.8456	2.0376	1.77	2.871
b0012	htgA	+	10830	11315	1.4976	1.8126	3.7582	1.9527	1.77	2.5245
b0013	yaaI	-	11382	11786	0.7722	1.254	5.4188	2.2074	3.009	3.4155
b0014	dnaK	+	12163	14079	27.7056	27.4626	142.462	179.564	143.724	138.501
b0015	dnaJ	+	14168	15298	24.804	38.4864	103.132	91.9467	88.7655	105.782
b0016	insL-1	+	15445	16557	0	0	0	0	0	0
b0018	mokC	-	16751	16960	11.3373	9.9408	3.1464	3.7356	2.7435	2.772
b0019	nhaA	+	17489	18655	18.8604	49.2594	258.18	192.978	211.072	156.272
b0020	nhaR	+	18715	19620	29.25	59.0748	186.249	127.01	134.166	172.904
b0021	insB-1	-	19811	20314	0	0	0.2622	0	0	0.0495
b0022	insA-1	-	20233	20508	0	0	0	0	0	0
b0023	rpsT	-	20815	21078	29.0394	47.6292	559.884	425.943	429.579	666.666
b0024	yaaY	+	21181	21399	1.9188	5.187	74.8144	73.3536	70.623	46.3815
b0025	ribF	+	21407	22348	85.4451	98.5758	503.074	435.028	352.318	411.989
b0026	ileS	+	22391	25207	142.483	108.995	70.0074	65.6277	56.0205	87.516
b0027	lspA	+	25207	25701	36.1881	38.3154	94.2172	83.202	61.596	74.646
b0028	fkpB	+	25826	26275	8.7165	11.6166	8.5652	5.1789	4.8675	13.068
b0029	ispH	+	26277	27227	2.574	3.8418	13.4596	28.017	16.7265	11.9295
b0030	rihC	+	27293	28207	40.1076	18.9924	29.0168	33.7053	20.178	19.305
b0031	dapB	+	28374	29195	7.8858	16.359	18.9658	16.4706	13.098	21.087
b0032	carA	+	29651	30799	55.7271	54.7998	16.8682	16.6404	6.018	7.5735
b0033	carB	+	30817	34038	75.4884	86.0472	20.7138	22.4136	10.0005	10.0485
b0034	caiF	+	34300	34695	1.3572	3.1008	3.5834	2.3772	1.6815	5.247
b0035	caiE	-	34781	35371	6.318	5.4606	1.1362	1.0188	1.1505	2.5245
b0036	caiD	-	35377	36270	0.2574	0.3078	0.437	0.2547	0.4425	1.089
b0037	caiC	-	36271	37839	6.7392	7.581	22.3744	22.074	17.0805	19.899
b0038	caiB	-	37898	39115	3.7323	3.3972	2.185	1.5282	1.6815	2.178
b0039	caiA	-	39244	40386	2.3751	4.8906	6.118	3.3111	5.133	5.247
b0040	caiT	-	40417	41931	0.7488	0.798	1.0488	0.0849	1.062	0.9405
b0041	fixA	+	42403	43173	0.1755	0.3306	0.3496	0	0.354	0.198
b0042	fixB	+	43188	44129	0.6903	0.9348	2.0976	1.0188	1.1505	1.683
b0043	fixC	+	44180	45466	2.1177	2.679	0.5244	0.5943	0.708	1.683
b0044	fixX	+	45463	45750	0.1638	0.0798	0	1.3584	0	0.2475
b0045	yaaU	+	45807	47138	9.0324	9.12	5.244	2.9715	3.54	2.97
b0046	kefF	+	47246	47776	46.5192	58.938	24.5594	25.7247	18.054	35.145
b0047	kefC	+	47769	49631	35.919	61.104	71.231	73.014	68.322	55.044
b0048	folA	+	49823	50302	10.4949	8.9832	15.5572	17.1498	10.1775	24.75
b0049	apaH	-	50380	51222	214.8	281.58	189.658	170.649	154.609	137.907
b0050	apaG	-	51229	51606	22.6278	34.4052	67.8224	85.5792	71.5965	48.8565
b0051	ksgA	-	51609	52430	54.288	53.2266	109.512	88.296	82.5705	89.7435
b0052	pdxA	-	52427	53416	62.2791	53.9562	34.4356	33.96	29.028	29.7
b0053	surA	-	53416	54702	68.0823	76.4142	131.013	138.727	106.642	93.159
b0054	imp	-	54755	57109	449.467	471.709	1134.28	891.62	925.09	1079.84
b0055	djlA	+	57364	58179	3.2877	3.4086	3.933	3.6507	2.832	5.049
b0056	yabP	+	58474	59124	22.4289	29.811	3051.83	2135.57	2313.57	2077.27
b0057	yabQ	+	59121	59279	2.9718	8.0256	21.0634	13.9236	15.4875	34.056
b0058	rluA	-	59687	60346	5.8149	7.1022	8.3904	4.8393	6.1065	12.6225
b0059	hepA	-	60358	63264	78.7878	91.7016	407.721	701.953	482.059	415.751
b0060	polB	-	63429	65780	119.679	128.9	225.317	278.642	176.469	177.804
b0061	araD	-	65855	66550	0.819	1.3908	0.437	0.7641	1.062	0.891
b0062	araA	-	66835	68337	12.051	19.608	32.8624	25.6398	23.895	28.8585
b0063	araB	-	68348	70048	2.34	3.8532	5.244	7.7259	5.7525	7.326
b0064	araC	+	70387	71265	49.8069	56.4072	97.1014	61.8921	61.6845	59.4495
b0065	yabI	+	71351	72115	21.5046	21.8538	22.0248	25.8945	20.6205	35.5905
b0066	thiQ	-	72229	72927	19.4688	12.1182	11.5368	12.735	10.5315	13.1175
b0067	thiP	-	72911	74521	12.285	9.7356	13.984	13.4142	12.036	15.4935
b0068	tbpA	-	74497	75480	12.9285	13.0758	27.4436	21.225	18.8505	30.195
b0069	sgrR	-	75644	77299	23.6457	18.0006	21.2382	23.4324	15.045	20.2455
b0070	setA	+	77621	78799	50.1345	48.3132	123.846	129.642	113.014	111.523
b0071	leuD	-	78848	79453	3.0069	4.4346	10.2258	10.7823	15.8415	21.186
b0072	leuC	-	79464	80864	4.3641	6.498	15.295	14.433	14.337	31.2345
b0073	leuB	-	80867	81958	12.4254	14.25	16.2564	14.9424	21.771	43.857
b0074	leuA	-	81958	83529	9.0207	17.6928	36.1836	32.8563	49.206	119.444
b0075	leuL	-	83622	83708	0.351	0.6726	6.4676	4.9242	8.9385	12.474
b0076	leuO	+	84368	85312	0.3744	1.1514	27.2688	15.0273	30.1785	53.262
b0077	ilvI	+	85630	87354	13.1976	20.5656	26.3948	15.0273	21.594	32.4225
b0078	ilvH	+	87357	87848	4.5162	6.8172	11.0998	15.7914	7.1685	17.3745
b0080	fruR	+	88028	89032	7.4412	8.0712	23.7728	26.2341	23.2755	21.2355
b0081	mraZ	+	89634	90092	46.6596	67.602	154.348	167.847	163.105	147.065
b0082	mraW	+	90094	91035	30.3849	31.4298	59.6068	56.2887	50.976	57.6675
b0083	ftsL	+	91032	91397	73.2888	146.148	413.052	521.88	419.136	304.475
b0084	ftsI	+	91413	93179	206.493	211.003	1389.31	1406.96	1493.17	730.076
b0085	murE	+	93166	94653	27.9396	31.3386	41.8646	56.1189	42.657	38.511
b0086	murF	+	94650	96008	49.5846	61.1724	187.648	148.49	139.387	164.142
b0087	mraY	+	96002	97084	107.71	79.1046	187.123	158.169	154.875	120.83
b0088	murD	+	97087	98403	61.4133	51.9954	58.3832	52.0437	49.737	52.3215
b0089	ftsW	+	98403	99647	82.1574	80.5638	141.763	110.879	110.448	142.511
b0090	murG	+	99644	100711	49.3857	58.539	84.0788	127.52	80.0925	67.815
b0091	murC	+	100765	102240	70.9371	67.3056	113.445	95.8521	90.801	158.895
b0092	ddlB	+	102233	103153	65.2158	133.414	65.0256	47.7138	34.161	65.934
b0093	ftsQ	+	103155	103985	42.0498	83.277	91.333	88.3809	84.96	113.553
b0094	ftsA	+	103982	105244	112.133	123.633	116.941	79.1268	98.5005	119.394
b0095	ftsZ	+	105305	106456	191.155	270.146	107.24	111.474	85.491	120.681
b0096	lpxC	+	106557	107474	115.83	216.349	463.22	422.377	558.258	499.901
b0097	secM	+	107705	108217	332.432	280.269	412.441	359.721	310.192	285.714
b0098	secA	+	108279	110984	18.8487	21.8538	265.434	211.486	146.644	151.272
b0099	mutT	+	111044	111433	4.0365	3.9786	3.7582	0.5943	1.062	3.2175
b0101	yacG	-	111649	111846	10.6938	14.136	12.236	16.0461	10.5315	8.118
b0102	yacF	-	111856	112599	54.3582	65.2536	94.392	61.8921	59.2065	88.011
b0103	coaE	-	112599	113219	75.2895	73.872	74.5522	67.2408	50.8875	63.954
b0104	guaC	+	113444	114487	84.1698	50.5134	120.787	79.3815	71.7735	84.9915
b0106	hofC	-	114522	115724	12.051	11.9358	40.7284	41.0916	26.904	15.939
b0107	hofB	-	115714	117099	15.5493	13.1328	24.7342	25.3851	16.992	17.82
b0108	ppdD	-	117109	117549	0.4446	0.4788	0	1.698	0.177	0.198
b0109	nadC	-	117752	118645	87.0714	137.951	54.9746	69.5331	51.33	79.6455
b0110	ampD	+	118733	119284	5.4288	8.493	13.11	13.3293	7.611	13.0185
b0111	ampE	+	119281	120135	9.7929	19.1862	43.263	63.5901	40.179	45.1935
b0112	aroP	-	120178	121551	72.2475	215.118	165.448	125.058	126.643	118.157
b0113	pdhR	+	122092	122856	67.2165	126.358	173.314	169.97	162.84	253.539
b0114	aceE	+	123017	125680	101.954	105.906	628.756	454.3	321.078	486.288
b0115	aceF	+	125695	127587	35.6967	29.64	45.2732	59.7696	30.3555	31.3335
b0116	lpd	+	127912	129336	66.2805	95.304	56.4604	49.1571	48.144	95.733
b0117	yacH	-	129407	131260	18.7083	46.284	54.4502	55.2699	46.6395	33.9075
b0118	acnB	+	131615	134212	68.4567	81.4986	132.761	117.162	130.361	180.428
b0119	yacL	+	134388	134750	3.9078	3.1806	4.37	11.7162	6.1065	11.4345
b0120	speD	-	134788	135582	56.1717	42.3282	83.2048	73.0989	47.7015	70.3395
b0121	speE	-	135598	136464	20.0538	15.4926	34.6104	29.9697	24.1605	30.591
b0122	yacC	-	136570	136917	50.8248	52.3602	55.7612	38.3748	47.1705	63.1125
b0123	cueO	+	137083	138633	2.808	4.0698	11.6242	8.6598	9.027	14.157
b0124	gcd	-	138835	141225	16.9182	46.227	78.66	110.03	83.1015	76.8735
b0125	hpt	+	141431	141967	39.7098	52.8048	159.68	138.896	142.485	127.017
b0126	can	-	142008	142670	704.2	721.324	2309.72	1863.72	2033.38	2902.83
b0127	yadG	+	142779	143705	4.9959	6.5664	6.992	8.5749	4.8675	9.009
b0128	yadH	+	143702	144472	7.9443	21.5574	24.2098	30.8187	26.4615	42.2235
b0129	yadI	+	144577	145017	76.7637	116.861	16.169	11.3766	18.6735	19.9485
b0130	yadE	+	145081	146310	31.9176	40.4586	282.826	268.284	188.062	137.016
b0131	panD	-	146314	146694	24.8157	27.3486	56.8974	73.3536	36.5505	37.8675
b0132	yadD	+	146968	147870	14.2506	14.6604	27.7932	20.9703	16.461	24.8985
b0133	panC	-	147944	148795	71.253	86.7996	146.657	158.508	112.306	124.592
b0134	panB	-	148807	149601	12.0276	11.97	130.226	110.285	66.4635	60.5385
b0135	yadC	-	149715	150953	1.3104	2.0064	113.707	62.7411	52.923	108.108
b0136	yadK	-	151003	151599	0.1404	0.2166	0.7866	1.5282	1.062	1.584
b0137	yadL	-	151626	152231	3.2058	3.4656	4.7196	5.2638	4.8675	9.8505
b0138	yadM	-	152243	152812	0.8541	0.9462	16.6934	8.9145	11.4165	25.2945
b0139	htrE	-	152829	155426	1.9188	1.995	27.7932	17.4045	24.78	31.7295
b0140	ecpD	-	155461	156201	0.1755	0.228	3.3212	2.4621	1.593	3.4155
b0141	yadN	-	156299	156883	1.6965	2.508	0.5244	1.698	0.531	0.495
b0142	folK	-	157253	157732	21.4344	11.6964	4.9818	4.5846	3.186	4.1085
b0143	pcnB	-	157729	159126	671.124	1529.87	2898.53	3044.6	2845.36	2485.84
b0144	yadB	-	159186	160112	183.351	118.64	257.655	229.57	253.375	289.922
b0145	dksA	-	160149	160604	58.4298	27.1662	116.242	101.371	96.5535	63.657
b0146	sfsA	-	160782	161486	177.629	319.177	210.197	136.774	185.673	478.467
b0147	ligT	-	161501	162031	167.275	222.46	1750.1	1830.36	1469.19	740.421
b0148	hrpB	+	162105	164534	49.4793	54.4122	131.537	110.794	86.4645	89.496
b0149	mrcB	+	164730	167264	90.8505	80.9514	128.915	115.209	81.951	109.692
b0150	fhuA	+	167484	169727	65.0871	120.92	508.93	501.674	604.101	273.339
b0151	fhuC	+	169778	170575	6.9498	12.7452	157.233	79.2966	85.7565	55.242
b0152	fhuD	+	170575	171465	2.6091	5.3922	13.2848	10.8672	10.8855	6.732
b0153	fhuB	+	171462	173444	44.4834	70.8054	79.6214	93.5598	67.083	31.5315
b0154	hemL	-	173602	174882	121.142	98.2794	78.3104	67.7502	64.605	74.7945
b0155	clcA	+	175107	176528	58.7691	47.766	66.5988	46.6101	37.2585	59.4495
b0156	yadR	+	176610	176954	21.6333	19.38	39.767	25.47	29.1165	42.966
b0157	yadS	-	177001	177624	18.1467	14.3412	14.0714	11.8011	9.027	14.949
b0158	btuF	-	177662	178462	20.5569	25.5132	62.7532	48.7326	44.427	20.5425
b0159	pfs	-	178455	179153	24.0201	25.5702	143.773	160.376	139.21	84.348
b0160	dgt	+	179237	180754	58.032	101.756	374.684	276.774	239.569	294.575
b0161	degP	+	180884	182308	162.724	383.587	90.3716	84.3906	153.105	284.279
b0162	cdaR	+	182463	183620	62.9577	38.0304	88.8858	101.371	70.3575	87.12
b0163	yaeH	-	183709	184095	17.5032	20.463	149.629	89.4846	127.882	92.367
b0164	yaeI	-	184257	185069	5.7681	5.3124	18.354	25.6398	18.4965	12.2265
b0166	dapD	-	185123	185947	19.8081	25.5816	40.4662	37.2711	47.8785	36.0855
b0167	glnD	-	185978	188650	125.342	178.091	192.892	158.933	160.008	214.137
b0168	map	-	188712	189506	26.4186	32.547	43.263	31.0734	32.4795	67.716
b0169	rpsB	+	189874	190599	66.4443	115.687	54.5376	48.5628	49.1175	56.529
b0170	tsf	+	190857	191708	6.4818	9.9636	22.8114	15.6216	11.151	25.1955
b0171	pyrH	+	191855	192580	45.6066	63.8856	54.1006	43.5537	40.179	47.8665
b0172	frr	+	192872	193429	8.8101	13.2696	20.7138	16.131	17.346	27.4725
b0173	dxr	+	193521	194717	203.03	200.64	371.275	469.582	397.099	313.088
b0174	ispU	+	194903	195664	213.853	421.469	2347.48	1485.41	1272.98	1156.96
b0175	cdsA	+	195677	196534	173.265	257.15	1992.81	1534.91	1460.07	805.415
b0176	yaeL	+	196546	197898	237.206	364.31	295.674	258.86	221.515	188.496
b0177	yaeT	+	197928	200360	346.367	373.19	1510.71	1028.22	1235.37	1160.23
b0178	hlpA	+	200482	200967	5.0778	5.757	37.9316	28.017	40.6215	44.055
b0179	lpxD	+	200971	201996	111.84	211.345	201.02	157.15	150.007	389.417
b0180	fabZ	+	202101	202556	5.6511	6.7146	167.284	115.973	148.68	404.168
b0181	lpxA	+	202560	203348	36.1764	40.2078	35.3096	35.1486	35.8425	51.282
b0182	lpxB	+	203348	204496	88.2063	94.8366	87.3126	85.4094	69.4725	117.959
b0183	rnhB	+	204493	205089	13.572	11.742	43.263	47.8836	33.8955	24.156
b0184	dnaE	+	205126	208608	396.337	294.086	552.98	515.937	350.991	396.792
b0185	accA	+	208621	209580	50.076	37.1526	63.802	42.0255	40.533	65.0925
b0186	ldcC	+	209679	211820	43.2549	79.4922	274.436	228.551	212.488	189.833
b0187	yaeR	+	211877	212266	2.0826	2.5536	37.9316	26.1492	22.479	30.294
b0188	tilS	+	212331	213629	15.9003	16.3932	153.824	136.349	108.501	101.525
b0189	rof	-	213678	213932	24.2892	25.0344	17.8296	17.5743	14.6025	27.522
b0190	yaeQ	+	214291	214836	22.5459	44.4144	380.802	426.283	371.169	196.812
b0191	yaeJ	+	214833	215255	7.2189	9.12	21.0634	18.678	14.9565	16.83
b0192	nlpE	+	215269	215979	37.0656	50.0118	62.1414	71.7405	62.835	51.48
b0193	yaeF	-	216179	217003	20.4867	23.9058	81.3694	51.5343	54.339	48.708
b0194	proS	-	217057	218775	35.2521	46.5918	34.4356	27.5925	23.6295	49.005
b0195	yaeB	-	218887	219594	7.0317	7.7292	11.8864	23.3475	9.6465	13.2165
b0196	rcsF	-	219591	219995	8.1081	15.8346	61.617	50.0061	39.825	53.163
b0197	metQ	-	220113	220928	2.1996	1.9722	15.5572	15.9612	11.328	16.038
b0198	metI	-	220968	221621	12.3084	18.582	49.7306	28.866	36.9045	49.6485
b0199	metN	-	221614	222645	63.9171	54.6858	73.9404	60.0243	37.6125	54.6975
b0200	gmhB	+	222833	223408	158.418	233.86	88.1866	62.6562	56.7285	70.884
b0201	rrsH	+	223771	225312	8.7048	25.65	45.5354	49.5816	93.0135	173.745
b0202	ileV	+	225381	225457	0	0	0	0	0	0
b0203	alaV	+	225500	225575	0	0	0	0	0.0885	0
b0204	rrlH	+	225759	228662	5.148	19.0266	4.2826	12.3954	10.62	22.473
b0205	rrfH	+	228756	228875	0	0	0	0	0	0
b0206	aspU	+	228928	229004	0.5382	0.8778	1.6606	2.9715	3.009	2.1285
b0207	dkgB	+	229167	229970	1.4976	1.2312	9.7888	9.5937	7.1685	4.257
b0208	yafC	-	229967	230881	9.8982	6.669	22.0248	20.4609	12.567	14.5035
b0209	yafD	+	231122	231922	138.809	176.7	206.089	213.863	205.408	192.704
b0210	yafE	+	231926	232549	4.5981	4.6398	14.5084	11.3766	9.027	7.128
b0211	mltD	-	232597	233955	56.628	49.7952	120.35	100.097	112.837	165.429
b0212	gloB	-	234027	234782	60.4188	70.3836	345.317	305.98	250.366	262.103
b0213	yafS	+	234816	235538	207.031	248.281	2041.58	2606.6	2206.57	681.615
b0214	rnhA	-	235535	236002	55.8909	41.5758	158.893	161.565	106.2	94.5945
b0215	dnaQ	+	236067	236798	35.3691	58.881	568.624	413.972	356.124	259.875
b0216	aspV	+	236931	237007	0.4329	1.2768	0.9614	0.5094	4.602	1.9305
b0217	yafT	+	237335	238120	2.6208	2.3826	7.9534	9.5088	5.7525	8.712
b0218	yafU	-	238746	239084	0.0702	0.0798	0.7866	0.2547	0.4425	0.198
b0219	yafV	-	239419	240189	31.5081	59.5992	86.2638	88.9752	88.2345	103.059
b0220	ivy	+	240343	240816	0.7605	2.0292	8.2156	6.7071	10.0005	7.1775
b0221	fadE	-	240859	243303	17.0352	26.5734	15.9068	15.1971	15.045	21.681
b0222	lpcA	+	243543	244121	13.1391	23.8146	164.05	127.35	89.208	90.684
b0223	yafJ	+	244327	245094	163.391	189.012	144.647	175.234	148.68	167.211
b0224	yafK	-	245065	245805	190.031	187.051	593.883	496.75	608.791	325.76
b0225	yafQ	-	245961	246239	0.9828	3.7392	10.3132	8.9145	4.6905	12.1275
b0226	dinJ	-	246242	246502	2.3283	3.8532	10.1384	9.1692	10.5315	19.008
b0227	yafL	+	246712	247461	5.9553	11.0694	8.74	11.1219	8.2305	11.3355
b0228	yafM	+	247637	248134	68.2227	106.567	389.192	281.783	322.582	309.276
b0229	fhiA	-	248358	250070	14.0283	21.945	27.094	32.262	25.5765	18.414
b0230	mbhA	+	250072	250827	0.8658	1.8468	1.2236	2.2074	0.531	1.287
b0231	dinB	+	250898	251953	15.6078	19.38	25.2586	42.45	16.1955	25.2945
b0232	yafN	+	252005	252298	0.9126	2.4966	20.1894	13.4991	8.9385	17.721
b0233	yafO	+	252301	252699	0.2925	0.798	14.5084	6.1977	8.5845	13.2165
b0234	yafP	+	252709	253161	1.0179	2.4396	4.9818	1.9527	2.832	7.4745
b0235	ykfJ	+	253467	253733	0.0117	0.0114	0.3496	1.4433	0.0885	0.891
b0236	prfH	+	253702	254202	0.1638	0.2964	0.437	0	0.0885	0.396
b0237	pepD	-	254259	255716	5.9787	10.146	91.0708	111.813	77.7915	56.2815
b0238	gpt	+	255977	256435	3.2994	5.187	16.7808	16.8951	11.2395	10.989
b0239	frsA	+	256527	257771	73.2888	96.786	108.638	91.3524	89.8275	96.1785
b0240	crl	+	257829	258230	32.3622	30.9738	59.869	31.6677	52.3035	143.055
b0241	phoE	-	258269	259324	0.6084	0.5814	11.1872	9.2541	7.1685	14.355
b0242	proB	+	259612	260715	35.1	62.7342	84.8654	71.2311	60.4455	93.852
b0243	proA	+	260727	261980	22.4991	40.3332	56.2856	51.7041	43.4535	71.2305
b0244	thrW	+	262095	262170	176.342	241.384	1223.86	1455.27	1534.24	1584.4
b0245	ykfI	-	262552	262893	3.7908	3.9786	10.8376	5.1789	7.434	7.227
b0246	yafW	-	262914	263231	1.8135	1.8126	0.6992	3.3111	0.531	0.396
b0247	ykfG	-	263480	263956	0.5031	0.6156	0.1748	0.1698	0.2655	0.891
b0248	yafX	-	263972	264430	2.2113	1.6986	0.7866	0.849	0.885	2.772
b0249	ykfF	-	264528	264767	2.1294	1.254	0.9614	0.6792	0.6195	0.693
b0250	ykfB	-	264844	265311	16.7661	20.235	37.4072	25.3851	22.5675	25.839
b0251	yafY	-	265334	266191	11.4426	7.8546	4.1952	9.7635	4.5135	6.138
b0252	yafZ	-	266408	267229	0.7839	1.4592	0.9614	1.1886	0.4425	0.99
b0253	ykfA	-	267321	268184	12.0861	19.1406	40.2914	32.1771	28.2315	38.5605
b0254	perR	-	268513	269406	5.499	5.814	61.7918	41.9406	39.5595	44.55
b0255	insN-1	+	269466	269870	6.903	10.716	16.5186	13.7538	11.328	11.385
b0256	insI-1	+	269827	270978	11.3022	4.9134	7.9534	6.3675	5.5755	9.1575
b0257	insO-1	+	271054	271479	19.5507	35.5338	51.8282	36.0825	21.3285	20.493
b0258	ykfC	+	272071	273216	6.084	5.7342	1.9228	1.1037	0.885	3.564
b0259	insH-1	-	273325	274341	0	0	0	0	0	0
b0260	mmuP	+	274549	275952	11.1969	20.976	56.4604	65.0334	39.5595	25.6905
b0261	mmuM	+	275939	276871	3.8961	10.4424	2.5346	3.4809	2.301	5.0985
b0262	afuC	-	276980	278026	2.3049	2.109	6.555	4.1601	4.3365	5.841
b0263	afuB	-	278038	278400	0.5616	0.6726	1.311	1.4433	1.1505	1.2375
b0264	insB-2	-	278402	278905	0	0.0342	0.0874	0	0	0.3465
b0265	insA-2	-	278824	279099	0	0	0	0	0	0
b0266	yagB	-	279609	279959	3.8727	5.3694	131.187	71.9952	78.3225	47.2725
b0267	yagA	-	280053	281207	1.2987	1.2426	1.311	2.4621	1.416	2.871
b0268	yagE	+	281481	282410	17.0937	23.085	17.917	26.7435	17.523	32.769
b0269	yagF	+	282425	284392	13.5018	41.0856	4.5448	5.4336	4.425	15.5925
b0270	yagG	+	284619	286001	1.9071	1.3794	1.1362	1.698	1.593	1.6335
b0271	yagH	+	286013	287623	4.8321	5.6658	4.7196	8.1504	2.7435	4.5045
b0272	yagI	-	287628	288386	6.6339	9.7242	4.5448	4.9242	5.9295	7.524
b0273	argF	-	288525	289529	1.5327	1.8012	2.185	2.2074	2.478	5.6925
b0274	insB-3	-	289873	290376	0	0	0	0	0.0885	0.297
b0275	insA-3	-	290295	290570	0	0	0	0	0	0
b0276	yagJ	+	290724	291455	33.5322	38.5548	310.62	183.299	233.64	339.719
b0277	yagK	-	291546	292172	10.764	12.882	161.078	111.304	102.129	136.669
b0278	yagL	-	292444	293142	0.3744	0.5358	9.0022	1.2735	4.779	10.692
b0279	yagM	-	293169	294023	0.1638	0.3078	2.0976	0.1698	1.3275	2.079
b0280	yagN	-	294363	294803	183.456	175.298	169.381	124.973	130.361	309.226
b0281	intF	-	294920	296320	42.6348	59.337	617.918	482.317	609.5	802.098
b0282	yagP	-	296605	297015	4.0131	8.5272	54.2754	54.5058	52.6575	41.481
b0283	yagQ	-	296994	297950	3.6621	10.1688	2.0976	2.4621	1.6815	2.97
b0284	yagR	-	297960	300158	7.6752	20.4516	9.7014	6.4524	15.3105	14.058
b0285	yagS	-	300155	301111	2.691	7.239	6.118	5.0091	4.425	11.286
b0286	yagT	-	301108	301797	3.5451	14.079	16.5186	17.5743	19.116	23.2155
b0287	yagU	+	302215	302829	1.7784	2.4282	7.429	6.0279	4.8675	12.672
b0288	ykgJ	-	303077	303406	5.2065	6.2586	21.0634	20.4609	17.6115	36.531
b0289	yagV	-	303719	304429	5.4171	15.5838	25.8704	21.0552	23.187	31.4325
b0290	yagW	-	304398	306041	29.2266	64.3644	582.958	490.043	486.927	209.286
b0291	yagX	-	306031	308556	13.9113	21.4206	21.2382	19.6119	15.576	22.176
b0292	yagY	-	308582	309250	2.4453	2.3826	2.9716	3.396	2.655	2.4255
b0293	yagZ	-	309308	309895	2.2581	2.337	3.8456	5.3487	3.0975	2.5245
b0294	ykgK	-	309970	310560	0.4797	0.2736	3.7582	1.1886	4.248	7.2765
b0295	ykgL	+	311336	311563	0.468	1.0716	0.7866	1.4433	0.531	1.584
b0296	ykgM	-	311738	312001	0.0351	0.0228	2.0102	3.396	2.2125	0.8415
b0297	eaeH	+	313581	314468	0.0936	0.2508	0.437	0.5094	0.7965	0.7425
b0298	insE-1	+	314506	314814	0	0	0	0	0	0
b0299	insF-1	+	314811	315677	0	0	0	0	0	0
b0300	ykgA	-	315674	316360	5.4054	6.4752	38.7182	36.4221	29.8245	34.353
b0301	ykgB	-	316950	317543	0.1755	0.4902	3.6708	3.1413	3.363	4.059
b0303	ykgI	-	317555	317791	0.0234	0.0228	1.0488	0.5943	0.2655	1.782
b0304	ykgC	-	317900	319225	0.8307	1.368	8.303	14.6028	13.7175	17.0775
b0305	ykgD	+	319451	320305	1.989	3.3858	7.866	5.6034	6.1065	7.7715
b0306	ykgE	+	320832	321551	41.3712	24.5556	15.8194	24.9606	10.5315	15.1965
b0307	ykgF	+	321562	322989	62.2557	49.0884	64.9382	344.779	60.6225	46.7775
b0308	ykgG	+	322982	323677	11.1618	8.8692	1.5732	4.4148	1.5045	5.049
b0310	ykgH	-	323920	324588	0.819	0.4674	10.051	4.7544	6.1065	10.7415
b0311	betA	-	324801	326471	16.2513	14.3868	109.774	89.145	91.509	88.902
b0312	betB	-	326485	327957	31.3092	33.117	42.1268	35.9127	45.312	68.8545
b0313	betI	-	327971	328558	32.8887	34.0746	31.5514	28.7811	30.3555	63.261
b0314	betT	+	328687	330720	26.2431	44.6652	139.578	146.368	140.626	178.893
b0315	yahA	+	331595	332683	13.4082	8.607	647.372	450.819	321.166	419.612
b0316	yahB	-	332725	333657	21.5046	20.5086	15.4698	18.1686	13.098	34.2045
b0317	yahC	-	333749	334246	0.1053	0.228	1.2236	1.1886	0.708	1.386
b0318	yahD	+	334504	335109	0.234	0.5586	16.8682	8.4051	14.868	8.8605
b0319	yahE	+	335149	336012	0.0936	0.3078	1.1362	0.4245	0.2655	1.0395
b0320	yahF	+	336002	337549	1.0062	1.0716	1.6606	3.9054	1.416	1.4355
b0321	yahG	+	337549	338967	15.1164	59.2344	24.035	26.4888	19.5585	37.6695
b0322	yahH	+	339017	339313	0.1989	1.1514	29.4538	63.5052	37.347	16.8795
b0323	yahI	+	339389	340339	2.0943	3.0096	11.0124	10.8672	7.3455	8.91
b0324	yahJ	+	340349	341731	12.3084	15.9372	14.7706	19.1025	10.62	15.1965
b0325	yahK	+	342108	343157	5.5224	10.1346	8.3904	7.7259	6.4605	14.9985
b0326	yahL	+	343400	344215	0.1989	0.4446	3.7582	1.2735	3.6285	7.3755
b0327	yahM	+	344628	344873	0.9594	0.7068	0.5244	0.9339	0.885	2.6235
b0328	yahN	-	344890	345561	12.8349	14.3298	7.3416	6.1977	7.5225	4.4055
b0329	yahO	+	345708	345983	1.4274	4.5144	116.766	119.115	132.042	169.142
b0330	prpR	-	346081	347667	8.4006	25.365	28.2302	26.9133	19.647	55.8855
b0331	prpB	+	347906	348796	0.5967	3.306	6.3802	15.1971	29.6475	6.534
b0333	prpC	+	349236	350405	1.7199	3.3744	6.118	7.7259	16.5495	4.3065
b0334	prpD	+	350439	351890	1.2285	1.8924	40.9906	42.45	118.767	12.0285
b0335	prpE	+	351930	353816	2.34	4.4346	8.3904	9.6786	16.3725	15.741
b0336	codB	+	354146	355405	42.4359	24.6012	9.7014	13.4991	6.2835	7.722
b0337	codA	+	355395	356678	17.8191	42.9552	12.9352	11.9709	7.788	9.1575
b0338	cynR	-	357015	357914	25.6464	24.7608	41.6898	49.6665	40.7985	42.5205
b0339	cynT	+	358023	358682	5.8032	6.3612	4.0204	3.4809	2.2125	3.861
b0340	cynS	+	358713	359183	0.7722	1.6074	1.9228	1.2735	2.124	2.178
b0341	cynX	+	359216	360370	4.9608	8.2764	10.2258	10.8672	9.912	9.8505
b0342	lacA	-	360473	361084	0	0	0	0	0.0885	0.198
b0343	lacY	-	361150	362403	0.0702	0.0684	0.0874	0	0.177	0.2475
b0344	lacZ	-	362455	365529	0.2106	0.2508	0.1748	0.3396	0.7965	1.4355
b0345	lacI	-	365652	366734	338.352	483.645	783.454	1568.61	721.54	642.213
b0346	mhpR	-	366811	367758	87.9606	233.141	58.2958	54.5907	73.632	113.108
b0347	mhpA	+	367835	369499	1.7199	2.2686	1.3984	1.1886	1.239	2.871
b0348	mhpB	+	369501	370445	0.6786	0.8892	0.3496	0.0849	0.708	1.485
b0349	mhpC	+	370448	371329	2.6208	2.9982	5.8558	3.5658	5.5755	4.257
b0350	mhpD	+	371339	372148	0.4914	0.7638	0.6992	1.0188	1.3275	0.8415
b0351	mhpF	+	372145	373095	2.5506	3.021	6.555	2.3772	4.071	3.168
b0352	mhpE	+	373092	374105	2.0475	2.6334	2.5346	4.4148	3.363	2.5245
b0353	mhpT	+	374683	375894	15.1047	19.9956	6.2928	10.7823	4.779	10.7415
b0354	yaiL	+	375996	376535	29.0745	75.1146	124.458	106.125	94.518	100.832
b0355	frmB	-	376759	377592	10.3779	11.6394	36.708	22.7532	17.6115	44.154
b0356	frmA	-	377686	378795	5.4873	4.2636	15.8194	15.1971	13.452	17.325
b0357	frmR	-	378830	379105	7.1838	8.0712	14.421	11.7162	9.558	23.859
b0358	yaiO	-	379293	380066	4.4928	12.4374	27.2688	30.3093	35.577	38.412
b0359	yaiX	-	380068	380283	0.0702	0.2394	1.0488	0.6792	0.9735	3.069
b0360	insC -1	+	380530	380940	0	0	0	0	0	0
b0361	insD-1	+	380898	381803	0	0.0114	0	0	0	0.495
b0362	yaiF	-	381728	382114	1.4742	2.6448	4.9818	5.4336	6.4605	15.8895
b0363	yaiP	-	381963	383159	5.499	22.116	33.212	62.9109	44.25	65.9835
b0364	yaiS	-	383283	383840	0.6669	0.7524	2.0976	3.4809	1.416	2.376
b0365	tauA	+	384456	385418	0.6201	0.7866	0.9614	0.5094	0.6195	1.683
b0366	tauB	+	385431	386198	0.7956	1.083	0.5244	0.7641	0.4425	0.396
b0367	tauC	+	386195	387022	0.4329	0.8208	0.0874	0.6792	0.2655	0.495
b0368	tauD	+	387019	387870	3.3696	4.446	0.7866	0.0849	0.531	1.1385
b0369	hemB	-	387977	388951	3.9195	5.5062	12.236	7.4712	6.8145	7.9695
b0370	ykiB	-	389121	389339	0	0	0.0874	0.0849	0	0.0495
b0371	yaiT	+	389475	390935	9.0207	12.1866	140.801	62.7411	89.8275	184.685
b0372	insF-2	-	390963	391829	0	0	0	0	0	0
b0373	insE-2	-	391826	392134	0	0	0	0	0	0
b0374	yaiU	+	392239	393642	27.495	42.066	316.825	215.816	260.898	201.663
b0375	yaiV	+	393685	394353	0.1872	0.0912	2.9716	0.9339	2.9205	4.554
b0376	ampH	-	394354	395511	167.93	197.186	40.9032	36.1674	41.241	113.949
b0377	sbmA	+	395863	397083	20.4048	26.8698	58.121	45.5064	38.4975	42.471
b0378	yaiW	+	397096	398190	39.7683	68.3088	261.239	262.511	212.223	216.315
b0379	yaiY	-	398249	398557	2.2113	2.7132	2.9716	3.2262	2.5665	1.8315
b0380	yaiZ	+	398817	399029	45.0333	77.8962	129.527	184.063	136.024	230.423
b0381	ddlA	-	399053	400147	64.2681	100.502	369.615	258.605	312.493	307.048
b0382	yaiB	+	400610	400870	28.0449	60.3288	86.4386	68.4294	83.544	71.1315
b0383	phoA	+	400971	402386	19.0125	37.677	70.794	75.1365	94.7835	98.406
b0384	psiF	+	402505	402825	2.3166	18.5934	16.4312	24.621	21.5055	46.233
b0385	yaiC	+	402927	404042	9.3132	11.7078	7.6038	6.6222	5.2215	7.1775
b0386	proC	-	404059	404868	5.9553	11.1036	7.3416	8.6598	8.85	10.3455
b0387	yaiI	+	404988	405446	23.0958	44.0952	48.7692	51.4494	52.8345	56.034
b0388	aroL	+	405629	406153	70.0947	84.702	354.844	291.971	342.583	263.588
b0389	yaiA	+	406203	406394	32.3388	66.804	1170.11	1254.23	1000.05	1030.24
b0390	aroM	+	406652	407329	9.1728	29.7768	113.533	84.4755	219.569	141.768
b0391	yaiE	+	407401	407685	18.252	23.598	14.421	15.0273	15.93	29.1555
b0392	ykiA	+	407893	408174	3.6153	5.1756	9.177	7.0467	5.2215	23.8095
b0393	rdgC	-	408332	409243	5.0076	6.7032	6.555	11.2917	6.6375	13.761
b0394	mak	+	409368	410276	23.7276	43.833	150.153	115.209	135.493	120.038
b0396	araJ	-	410521	411705	11.4426	21.8652	15.6446	18.7629	16.0185	21.879
b0397	sbcC	-	411831	414977	52.7787	44.8818	78.8348	67.1559	47.082	62.3205
b0398	sbcD	-	414974	416176	534.304	365.769	187.036	159.952	105.492	220.968
b0399	phoB	+	416366	417055	9.009	10.374	43.1756	37.2711	29.382	36.1845
b0400	phoR	+	417113	418408	67.0995	101.756	62.4036	69.2784	54.0735	66.825
b0401	brnQ	+	418815	420134	60.5943	109.075	99.9856	128.793	90.0045	74.745
b0402	proY	+	420210	421583	35.6967	42.7044	37.7568	32.0073	25.3995	42.0255
b0403	malZ	+	421739	423556	16.0992	21.4092	72.4546	61.6374	58.587	57.519
b0404	yajB	-	423561	424142	19.9836	41.6784	63.1902	42.1953	40.71	44.4015
b0405	queA	+	424235	425305	272.633	253.775	1162.68	1078.57	916.948	1074.4
b0406	tgt	+	425361	426488	113.794	184.828	265.521	236.956	153.016	226.611
b0407	yajC	+	426511	426843	7.5933	9.3594	202.331	137.029	136.024	94.3965
b0408	secD	+	426871	428718	236.071	270.659	263.511	212.25	207.975	296.951
b0409	secF	+	428729	429700	10.3077	11.3088	17.1304	14.0934	13.806	19.9485
b0410	yajD	+	429829	430176	5.7564	6.84	20.102	13.2444	16.992	24.75
b0411	tsx	-	430353	431237	42.5295	45.999	83.2922	87.7866	74.163	101.376
b0412	yajI	-	431536	432075	1.0764	1.8126	16.2564	7.3014	12.39	15.2955
b0413	ybaD	+	432226	432675	51.8778	79.8	293.839	366.768	277.801	209.781
b0414	ribD	+	432679	433782	182.017	202.042	539.083	433.33	324.264	290.417
b0415	ribE	+	433871	434341	8.6463	9.4392	6.2054	1.7829	4.5135	10.098
b0416	nusB	+	434361	434780	6.5169	7.524	19.7524	13.9236	13.806	17.523
b0417	thiL	+	434858	435835	220.568	186.116	629.804	470.94	527.902	386.348
b0418	pgpA	+	435813	436331	51.6204	113.909	133.635	101.965	105.581	119.592
b0419	yajO	-	436385	437359	8.4942	11.8218	28.2302	23.0928	29.4705	35.2935
b0420	dxs	-	437539	439401	309.594	301.006	791.757	802.73	638.97	707.652
b0421	ispA	-	439426	440325	314.438	296.377	718.865	524.003	500.379	483.071
b0422	xseB	-	440325	440567	110.764	365.142	182.579	107.059	98.766	173.102
b0423	thiI	+	440773	442221	29.4489	52.212	323.205	345.628	228.95	371.349
b0424	yajL	-	442275	442865	4.4109	3.9444	0.6992	0.0849	1.062	3.6135
b0425	panE	-	442828	443739	147.935	184.144	135.994	120.558	84.3405	125.037
b0426	yajQ	+	443907	444398	13.9581	20.0868	84.4284	68.0049	49.029	56.4795
b0427	yajR	-	444526	445890	13.4199	13.2012	54.188	38.205	21.3285	22.7205
b0428	cyoE	-	446039	446929	31.4145	32.0568	19.665	19.3572	17.7885	37.818
b0429	cyoD	-	446941	447270	48.0285	34.7472	53.314	28.2717	35.754	69.399
b0430	cyoC	-	447270	447884	61.0857	76.0494	223.569	212.25	195.673	257.351
b0431	cyoB	-	447874	449865	101.732	115.55	116.679	119.539	121.068	236.61
b0432	cyoA	-	449887	450834	43.6995	102.794	217.451	176.252	171.336	310.514
b0433	ampG	-	451294	452769	165.684	79.8798	95.703	91.0977	54.9585	50.9355
b0434	yajG	-	452813	453391	29.6946	33.345	42.9134	40.9218	32.4795	34.6995
b0435	bolA	+	453696	454013	12.0393	20.577	23.161	19.6119	19.293	38.61
b0436	tig	+	454357	455655	17.2926	17.9094	41.3402	44.8272	40.2675	50.886
b0437	clpP	+	455901	456524	65.8008	107.924	6401.35	4185.23	13470.7	1073.61
b0438	clpX	+	456650	457924	13.4433	17.1	77.4364	64.9485	77.7915	120.038
b0439	lon	+	458112	460466	67.6962	68.4	82.593	63.7599	59.0295	98.703
b0440	hupB	+	460675	460947	21.3759	29.5602	9.5266	11.1219	7.611	23.463
b0441	ppiD	+	461139	463010	80.6364	55.3698	57.4218	47.8836	33.099	49.3515
b0442	ybaV	+	463161	463532	2.7261	4.6854	6.7298	4.0752	4.5135	6.3855
b0443	ybaW	+	463626	464024	6.435	7.1478	10.5754	11.8011	8.319	14.256
b0444	ybaX	-	464076	464771	4.3992	5.4378	13.2848	12.0558	8.673	13.563
b0445	ybaE	-	464836	466536	92.6172	84.3144	113.27	117.417	116.82	128.898
b0446	cof	+	466636	467454	79.1505	70.1556	83.3796	73.7781	66.021	57.3705
b0447	ybaO	+	467607	468065	8.5761	6.7032	10.8376	5.1789	4.6905	9.306
b0448	mdlA	+	468095	469867	120.335	72.7206	28.7546	33.2808	19.2045	26.235
b0449	mdlB	+	469860	471641	164.209	110.99	44.8362	51.0249	28.7625	43.758
b0450	glnK	+	471822	472160	0.0234	0.0114	0	0.0849	0	0.099
b0451	amtB	+	472190	473476	6.9381	8.4018	14.1588	20.0364	20.355	13.167
b0452	tesB	-	473525	474385	12.9636	22.3668	49.818	42.8745	43.4535	45.144
b0453	ybaY	+	474603	475175	4.8555	25.3878	43.3504	39.054	40.356	70.785
b0454	ybaZ	-	475206	475595	2.106	6.3156	6.6424	5.094	6.372	18.2655
b0455	ffs	+	475672	475785	7.8624	7.752	3.8456	2.3772	1.6815	4.752
b0456	ybaA	+	475896	476249	0.9945	1.1172	3.7582	2.547	3.8055	6.435
b0457	ylaB	-	476291	477841	64.3734	65.2992	141.85	118.605	110.271	210.326
b0458	ylaC	-	478005	478475	17.0469	22.9824	203.467	164.876	169.654	166.716
b0459	maa	-	478591	479142	32.1984	55.9968	341.384	311.328	242.49	278.834
b0460	hha	-	479314	479532	0.9126	2.9754	27.8806	12.3954	17.2575	63.162
b0461	ybaJ	-	479558	479932	3.276	6.6006	121.311	79.6362	75.8445	156.173
b0462	acrB	-	480478	483627	77.1849	117.044	239.214	266.246	135.582	285.863
b0463	acrA	-	483650	484843	33.6726	72.9942	147.007	128.878	101.863	242.897
b0464	acrR	+	484985	485632	231.239	323.065	3199.98	2039.98	2239.49	2936.14
b0465	kefA	+	485760	489122	90.1953	68.7876	245.507	213.863	158.769	125.532
b0466	ybaM	-	489334	489495	7.0668	6.3156	93.6054	126.925	75.048	41.4315
b0467	priC	-	489509	490036	31.6485	28.785	37.4946	29.5452	20.709	19.0575
b0468	ybaN	+	490106	490483	25.4826	43.7418	225.667	228.381	160.273	287.348
b0469	apt	+	490636	491187	12.8232	17.4192	27.531	26.8284	23.0985	40.7385
b0470	dnaX	+	491316	493247	136.551	119.119	55.062	38.0352	37.878	65.7855
b0471	ybaB	+	493300	493629	0.9009	1.197	1.311	0.5943	2.0355	1.881
b0472	recR	+	493629	494234	14.3091	10.773	2.2724	3.396	3.2745	6.435
b0473	htpG	+	494344	496218	6.6105	5.4036	22.8988	21.4797	15.4875	20.5425
b0474	adk	+	496399	497043	2.6091	6.498	23.4232	14.3481	12.6555	20.6415
b0475	hemH	+	497279	498241	44.9865	77.349	40.3788	38.205	29.6475	61.677
b0476	aes	-	498238	499197	5.8266	11.2062	24.6468	24.1116	20.355	29.106
b0477	gsk	+	499349	500653	100.76	180.257	210.284	260.219	163.459	200.178
b0478	ybaL	-	500786	502462	116.813	161.253	70.5318	73.0989	56.109	115.335
b0479	fsr	-	502700	503920	36.8316	40.6524	72.105	57.3924	44.5155	77.616
b0480	ushA	+	504138	505790	14.5782	18.5022	50.9542	49.5816	31.152	71.9235
b0481	ybaK	-	505827	506306	4.7736	5.358	7.9534	6.8769	6.549	10.989
b0482	ybaP	-	506510	507304	49.1634	58.1856	47.9826	36.507	34.2495	75.24
b0483	ybaQ	+	507442	507783	3.1473	7.7976	128.915	89.4846	120.979	98.703
b0484	copA	-	508099	510603	11.2905	13.1214	44.3118	58.6659	44.3385	28.6605
b0485	ybaS	+	510865	511797	2.0475	14.079	83.2922	60.7035	116.82	23.364
b0486	ybaT	+	511800	513092	16.6959	57.5814	139.228	132.699	194.169	75.2895
b0487	cueR	+	513217	513624	19.7613	28.6254	60.0438	62.826	75.756	39.2535
b0488	ybbJ	-	513625	514080	16.4736	32.5584	26.3074	31.413	40.533	28.809
b0489	ybbK	-	514080	514997	35.3808	44.6994	30.2404	30.0546	27.258	34.155
b0490	ybbL	+	515143	515820	5.733	6.6234	28.9294	35.0637	29.736	38.808
b0491	ybbM	+	515807	516586	4.6098	4.0014	23.3358	19.0176	17.877	27.4725
b0492	ybbN	-	516649	517503	35.8371	24.282	26.4822	18.2535	20.886	24.453
b0493	ybbO	-	517564	518373	10.9044	11.7078	16.606	15.1971	8.85	25.443
b0494	tesA	-	518363	518989	181.806	237.359	2395.98	1588.56	1840.71	1689.53
b0495	ybbA	+	518957	519643	11.3373	16.4616	73.5034	86.3433	80.9775	67.221
b0496	ybbP	+	519640	522054	6.0489	10.716	27.1814	28.6113	22.5675	34.551
b0497	rhsD	+	522485	526765	9.6291	21.6942	25.346	24.1965	17.2575	27.1755
b0498	ybbC	+	526805	527173	0.1989	0.3078	6.0306	2.547	2.9205	10.593
b0499	ylbH	+	527173	527883	17.8659	30.5406	26.5696	24.8757	26.373	47.3715
b0500	ybbD	+	527864	528124	0.1287	0.171	5.1566	0.9339	2.655	10.2465
b0502	ylbG	-	528869	529240	1.9656	3.2604	5.4188	4.3299	2.0355	4.257
b0503	ybbB	-	529356	530450	34.4916	29.1384	6.7298	5.7732	6.1065	6.6825
b0504	ybbS	-	530519	531445	5.3586	7.9686	4.2826	4.9242	2.832	3.168
b0505	allA	+	531675	532157	38.2005	44.5398	19.665	16.131	16.638	13.7115
b0506	allR	+	532235	533050	5.6277	13.7826	18.1792	25.6398	24.957	23.166
b0507	gcl	+	533140	534921	1.6731	3.648	4.7196	6.1128	6.4605	7.425
b0508	hyi	+	534934	535710	0.0468	0.1596	0.3496	0.5943	0.4425	1.683
b0509	glxR	+	535810	536688	0.1755	0.4218	0.2622	1.2735	0.2655	1.0395
b0510	ybbV	+	536720	536998	0.0702	0.0456	0	0	0	0.5445
b0511	ybbW	+	536857	538311	0.4446	0.3192	0.437	0	0.6195	1.4355
b0512	allB	+	538371	539732	0.6201	1.0374	1.8354	0.2547	1.5045	1.4355
b0513	ybbY	+	539789	541090	2.106	5.0046	5.7684	4.7544	5.3985	10.9395
b0514	glxK	+	541112	542257	3.6153	8.1396	1.9228	4.8393	1.593	3.8115
b0515	ylbA	-	542485	543270	1.1934	1.824	3.496	1.3584	2.301	8.514
b0516	allC	-	543281	544516	8.775	12.4146	4.5448	4.0752	5.9295	9.5535
b0517	allD	-	544538	545587	1.2051	2.2914	2.8842	0.0849	2.9205	4.6035
b0518	fdrA	+	545904	547571	0.2808	0.4104	0.437	0.2547	0.2655	1.485
b0519	ylbE_2	+	547838	548839	3.9195	6.327	1.0488	0.3396	0.885	1.4355
b0520	ylbF	+	548850	549665	1.2051	2.4282	0.437	0.6792	0.885	1.485
b0521	ybcF	+	549662	550555	0.7722	0.513	1.311	1.698	0.4425	1.584
b0522	purK	-	550750	551817	2.2464	2.2002	10.6628	6.3675	5.487	5.6925
b0523	purE	-	551814	552323	8.2251	7.4328	9.0022	7.2165	4.5135	7.1775
b0524	lpxH	-	552441	553163	3.0654	3.2946	2.2724	3.3111	2.7435	3.564
b0525	ppiB	-	553166	553660	3.2526	3.192	57.0722	47.0346	47.79	68.013
b0526	cysS	+	553834	555219	20.1123	32.9688	122.71	89.8242	84.6945	119.345
b0527	ybcI	-	555255	555776	1.4391	1.1514	0.1748	0.0849	0.708	1.683
b0528	ybcJ	-	555884	556096	0.2106	0.114	0.2622	0.0849	0.2655	0.297
b0529	folD	-	556098	556964	2.8548	2.85	6.2928	3.9903	2.9205	3.564
b0530	sfmA	+	557435	557977	0.1404	0.1368	0.3496	0.0849	0	0.396
b0531	sfmC	+	558197	558889	0.0819	0.0684	1.1362	1.698	0.531	1.683
b0532	sfmD	+	558920	561523	10.7172	9.7356	15.732	12.9048	13.275	15.2955
b0533	sfmH	+	561565	562542	0.4446	0.7296	1.1362	0.6792	1.3275	4.9995
b0534	sfmF	+	562553	563068	0.6552	1.539	0.7866	0.5094	0.354	1.3365
b0535	fimZ	-	563071	563703	0.0468	0.057	1.5732	0.3396	0.708	1.782
b0536	argU	+	563946	564022	10.7055	11.7648	278.369	207.665	236.029	98.802
b0537	intD	-	564038	565201	49.9824	40.3674	119.476	100.691	110.625	110.682
b0539	ybcC	-	565321	565584	5.0895	6.042	9.0022	9.6786	9.8235	11.3355
b0540	insE-3	+	566056	566364	0	0	0	0	0	0
b0541	insF-3	+	566361	567227	0	0	0	0	0	0
b0542	renD	+	567285	567470	10.0269	22.0248	95.7904	89.0601	76.1985	208.643
b0543	emrE	+	567538	567870	0.1872	0.2052	4.1078	2.4621	1.6815	3.5145
b0544	ybcK	+	568125	569651	0.1755	0.2052	12.673	7.2165	7.1685	8.3655
b0545	ybcL	+	570116	570667	4.8789	5.4036	19.228	15.282	15.6645	20.295
b0546	ybcM	+	570677	571474	3.9195	8.7552	147.793	96.786	129.033	193.743
b0547	ybcN	+	571689	572144	0.1287	0.1938	0.2622	0.1698	0.2655	0.792
b0548	ninE	+	572144	572314	0.0234	0.0684	0	0	0	0.5445
b0549	ybcO	+	572307	572597	0.1053	0.114	0.437	0.9339	0.6195	0.0495
b0550	rusA	+	572594	572956	0.2808	0.8436	0.7866	0.849	0.177	0.891
b0551	ybcQ	+	573179	573562	0.3978	0.627	2.622	1.2735	3.717	4.356
b0552	insH-2	-	573960	574976	0	0	0	0	0	0
b0553	nmpC	-	574981	576108	159.518	150.811	887.547	532.578	760.303	649.242
b0554	essD	+	576621	576836	6.4467	3.2832	5.681	8.7447	7.434	5.7915
b0555	ybcS	+	576836	577333	4.5864	5.8596	31.9884	42.9594	33.0105	50.0445
b0556	rzpD	+	577330	577791	1.1349	0.684	10.4006	7.4712	7.257	12.6225
b0557	borD	-	577823	578116	4.2588	1.6644	11.5368	11.2917	13.275	10.8405
b0558	ybcV	-	578407	578817	0.0234	0.1026	7.0794	3.3111	3.894	2.574
b0559	ybcW	+	579103	579309	1.6848	1.6302	2.3598	3.1413	2.2125	9.702
b0560	nohB	+	580057	580602	0.0936	0.2736	1.748	2.2074	0.7965	0.4455
b0561	tfaD	+	580757	581320	2.6442	5.9508	10.8376	10.9521	8.2305	9.702
b0562	ybcY	-	581375	581959	4.1067	5.1528	8.4778	7.9806	6.372	27.5715
b0563	ylcE	+	582098	582283	3.6153	5.4606	0.7866	0.2547	1.593	1.782
b0564	appY	+	582904	583653	0.1521	0.3534	26.0452	23.8569	22.3905	26.3835
b0565	ompT	-	583903	584856	14.2389	9.2112	11.2746	8.1504	9.558	44.7975
b0566	envY	-	585370	586131	19.0242	23.3016	54.1006	39.1389	64.6935	88.0605
b0567	ybcH	-	586314	587204	2.6559	4.1268	3.5834	1.5282	1.77	5.1975
b0568	nfrA	-	587205	590177	62.7705	56.0082	86.526	79.3815	62.658	95.3865
b0569	nfrB	-	590164	592401	47.2329	42.4878	38.3686	43.0443	62.9235	77.418
b0570	cusS	-	592551	593993	22.7916	35.7846	29.279	24.1116	21.063	38.9565
b0571	cusR	-	593983	594666	18.7317	23.2218	15.9068	17.3196	16.992	20.394
b0572	cusC	+	594823	596196	2.4921	2.5878	4.6322	10.2729	3.186	4.059
b0573	cusF	+	596354	596686	0.2223	0.285	0.7866	1.698	0.708	1.584
b0574	cusB	+	596702	597925	1.2987	2.109	2.3598	2.7168	3.4515	6.2865
b0575	cusA	+	597937	601080	16.0641	30.5748	31.027	38.0352	34.0725	35.244
b0576	pheP	+	601182	602558	52.0416	46.7628	142.812	141.783	92.04	154.341
b0577	ybdG	-	602639	603886	39.2535	34.0632	57.684	48.2232	54.162	70.092
b0578	nfnB	-	603994	604647	2.1411	3.2148	7.6038	8.8296	5.7525	5.1975
b0579	ybdF	-	604741	605109	3.7206	4.3206	16.169	11.886	16.461	29.502
b0580	ybdJ	-	605174	605422	1.6848	7.5582	4.6322	2.8866	1.8585	8.91
b0581	ybdK	-	605488	606606	24.7104	88.635	147.356	150.528	205.143	211.415
b0582	insL-2	+	607288	608400	0	0	0	0	0	0
b0583	entD	-	608682	609311	2.3166	3.021	7.3416	10.6125	5.0445	6.7815
b0584	fepA	-	609477	611717	19.4688	25.8324	20.7138	13.584	16.638	15.246
b0585	fes	+	612038	613162	12.0159	10.7046	3.7582	2.1225	5.133	3.465
b0586	entF	+	613380	617261	43.0677	39.615	30.2404	38.205	33.984	23.9085
b0587	fepE	+	617477	618610	0.1521	0.171	1.2236	0.0849	1.3275	1.386
b0588	fepC	-	618607	619422	1.5561	1.995	11.0998	2.8866	6.6375	7.7715
b0589	fepG	-	619419	620411	13.2561	17.6814	30.153	34.2147	27.5235	22.8195
b0590	fepD	-	620408	621412	2.7612	3.6822	18.2666	16.3857	14.6025	7.92
b0591	ybdA	+	621523	622773	10.3311	33.8922	33.5616	40.0728	31.9485	20.097
b0592	fepB	-	622777	623733	3.6036	5.8368	45.1858	38.4597	30.8865	9.801
b0593	entC	+	624108	625283	6.4233	7.6266	35.0474	19.2723	26.373	18.1665
b0594	entE	+	625293	626903	10.4832	15.0822	20.8886	16.3008	19.293	11.187
b0595	entB	+	626917	627774	1.8369	1.7898	6.2928	4.4148	6.4605	4.059
b0596	entA	+	627774	628520	21.4461	37.0956	16.8682	23.0928	23.9835	17.4735
b0597	ybdB	+	628523	628936	8.4357	14.9226	10.7502	8.7447	18.6735	10.395
b0598	cstA	+	629117	631222	214.73	268.253	124.283	156.641	107.35	221.958
b0599	ybdH	-	631612	632700	291.26	588.514	308.784	269.812	277.27	602.217
b0600	ybdL	+	632809	633969	8.4825	9.1884	6.2054	3.9903	6.6375	9.5535
b0601	ybdM	-	633970	634599	0.8541	1.3224	2.9716	4.6695	3.4515	6.93
b0602	ybdN	-	634572	635792	3.2526	4.7082	74.3774	90.5034	48.0555	26.334
b0603	ybdO	-	635939	636841	41.2191	78.1014	224.618	106.21	110.094	118.949
b0604	dsbG	-	637050	637796	7.2423	14.3754	29.0168	34.1298	35.577	39.204
b0605	ahpC	+	638168	638731	17.7957	22.7658	100.16	106.125	120.094	119.295
b0606	ahpF	+	638976	640541	7.9443	12.4716	58.2958	40.4124	50.0025	86.3775
b0607	uspG	-	640662	641090	2.2347	1.881	4.807	4.0752	2.655	4.6035
b0608	ybdR	+	641311	642549	14.4027	33.2652	43.5252	41.6859	40.356	48.2625
b0610	rnk	-	642780	643190	8.775	16.9518	9.2644	5.7732	8.0535	16.5825
b0611	rna	-	643420	644226	74.9268	73.2564	386.658	213.778	222.046	217.256
b0612	citT	-	644340	645803	6.1191	6.1332	3.2338	3.6507	3.2745	5.7915
b0613	citG	-	645854	646732	0.4563	0.6384	1.8354	2.1225	2.478	1.5345
b0614	citX	-	646707	647258	0.468	0.2508	0.0874	0.1698	0.177	1.1385
b0615	citF	-	647262	648794	0.4095	0.3534	0.7866	0.0849	0.531	0.2475
b0616	citE	-	648805	649713	0.5616	0.4674	0.6992	0	0.177	0.198
b0617	citD	-	649710	650006	0.0819	0.1026	0	0	0	0.198
b0618	citC	-	650021	651079	0.1872	0.342	2.5346	0.6792	0.4425	0.9405
b0619	citA	+	651458	653116	16.4502	20.0526	38.456	37.6956	26.2845	25.641
b0620	citB	+	653085	653765	8.6229	13.4178	20.3642	33.6204	27.7005	17.721
b0621	dcuC	-	653806	655191	4.4694	8.607	9.9636	15.7914	6.6375	8.019
b0621	dcuC	-	653806	655191	4.4694	8.607	9.9636	15.7914	6.6375	8.019
b0621	dcuC	-	653806	655191	4.4694	8.607	9.9636	15.7914	6.6375	8.019
b0622	crcA	+	655780	656340	0.5499	0.6612	4.1078	2.2923	5.9295	4.9005
b0623	cspE	+	656515	656724	27.2259	26.676	110.561	88.3809	108.944	101.574
b0624	crcB	-	656778	657161	74.0376	112.165	8.0408	4.245	7.965	35.145
b0625	ybeH	+	657254	657481	1.6263	2.9868	14.2462	17.2347	10.974	14.85
b0626	ybeM	+	657478	658041	12.9051	44.5512	17.043	14.2632	16.1955	27.72
b0627	tatE	+	658170	658373	0.9594	0.7524	2.7968	3.396	1.6815	3.6135
b0628	lipA	-	658474	659439	77.1849	70.6344	65.55	65.6277	55.047	75.933
b0629	ybeF	-	659648	660601	29.0745	34.5534	204.953	179.309	140.803	120.285
b0630	lipB	-	660860	661501	2.4804	3.6366	9.0896	3.5658	5.664	11.187
b0631	ybeD	-	661602	661865	22.7448	26.562	24.2098	26.4039	23.4525	37.1745
b0632	dacA	-	661975	663186	103.545	69.2094	65.0256	49.242	38.6745	85.239
b0633	rlpA	-	663325	664413	160.395	199.979	129.789	108.417	124.608	243.986
b0634	mrdB	-	664424	665536	146.39	143.834	229.512	330.006	187.443	180.873
b0635	mrdA	-	665539	667440	29.4606	19.4256	36.0962	29.6301	24.1605	24.5025
b0636	ybeA	-	667471	667938	12.0159	9.8724	7.6912	8.0655	4.779	4.158
b0637	ybeB	-	667942	668259	1.1583	1.1058	11.7116	15.8763	9.558	6.336
b0638	cobC	-	668519	669130	121.575	133.517	462.521	389.182	338.335	316.949
b0639	nadD	-	669154	669795	35.1234	47.6292	131.45	88.0413	95.8455	127.116
b0640	holA	-	669797	670828	208.365	88.3956	68.5216	59.9394	46.6395	93.8025
b0641	rlpB	-	670828	671409	8.9154	11.0808	36.3584	32.5167	27.7005	43.164
b0642	leuS	-	671424	674006	96.7473	122.242	128.653	118.86	125.847	208.692
b0643	ybeL	+	674241	674723	3.1707	5.2668	25.5208	24.5361	19.7355	18.018
b0644	ybeQ	-	674793	675770	28.4778	45.3378	58.8202	53.0625	48.144	79.8435
b0645	ybeR	+	675934	676641	0.117	0.3306	2.2724	1.9527	1.3275	1.287
b0646	djlB	+	676638	678065	2.0124	3.4314	6.4676	7.5561	5.3985	11.3355
b0647	ybeT	-	678075	678629	1.8954	5.4492	2.2724	5.4336	1.947	8.8605
b0648	ybeU	+	678731	679438	2.4102	3.363	3.5834	2.1225	0.885	1.8315
b0649	djlC	+	679435	680886	2.0358	1.653	6.7298	5.0091	4.071	4.4055
b0650	hscC	-	680946	682616	28.431	29.868	25.1712	22.7532	19.116	33.264
b0651	rihA	-	682700	683635	38.5632	47.2074	25.6956	17.3196	21.8595	31.581
b0652	gltL	-	683753	684478	1.7199	1.2312	2.3598	4.245	1.062	3.069
b0653	gltK	-	684478	685152	28.782	26.9952	177.16	122.765	137.618	175.23
b0654	gltJ	-	685152	685892	40.7628	24.5214	31.2018	26.5737	29.028	40.4415
b0655	gltI	-	686062	686970	27.1908	30.7686	79.7962	45.4215	64.605	144.837
b0656	insH-3	-	687220	688236	0	0	0	0	0	0
b0657	lnt	-	688566	690104	33.2865	40.8462	53.4888	43.7235	25.5765	26.1855
b0658	ybeX	-	690129	691007	18.369	24.054	80.1458	73.9479	93.633	75.042
b0659	ybeY	-	691097	691564	9.4302	13.5888	17.48	12.1407	16.7265	20.295
b0660	ybeZ	-	691561	692640	271.592	183.289	56.8974	62.1468	52.392	95.6835
b0661	miaB	-	692754	694178	73.4409	93.1494	179.957	152.905	118.767	134.838
b0662	ubiF	+	694324	695499	27.5418	58.1742	23.2484	21.9891	26.55	34.8975
b0664	glnX	-	695653	695727	3.2643	5.3238	0.9614	0.5943	3.009	6.534
b0665	glnV	-	695765	695839	0.0702	0.6726	1.0488	1.5282	3.4515	16.632
b0666	metU	-	695887	695963	5.4054	16.2906	24.035	40.6671	41.418	95.9805
b0668	glnW	-	695979	696053	14.7303	53.9334	2.622	3.8205	5.133	18.612
b0670	glnU	-	696088	696162	4.0131	10.6248	0.9614	1.8678	3.894	11.2365
b0672	leuW	-	696186	696270	20.475	101.164	53.6636	76.41	100.005	169.24
b0673	metT	-	696280	696356	22.1598	66.8268	79.534	132.274	177.266	369.171
b0674	asnB	-	696736	698400	40.4937	27.0522	37.3198	31.3281	26.9925	39.6
b0675	nagD	-	698797	699549	22.2417	31.4298	15.4698	13.4142	13.1865	33.9075
b0676	nagC	-	699597	700817	101.521	117.089	220.685	225.494	212.135	217.206
b0677	nagA	-	700826	701974	84.2868	125.708	526.41	486.222	437.721	489.951
b0678	nagB	-	702034	702834	614.449	567.549	2047.61	1654.79	1242.72	2548.76
b0679	nagE	+	703167	705113	16.7427	20.3604	57.247	34.809	25.7535	36.333
b0680	glnS	+	705316	706980	129.484	156.271	170.255	152.395	174.876	220.721
b0681	ybfM	+	707557	708963	34.3161	43.0122	5.5062	7.3863	9.735	15.246
b0682	ybfN	+	709013	709339	0.7488	1.026	3.4086	3.8205	2.478	8.0685
b0683	fur	-	709423	709869	5.0076	5.016	21.9374	19.7817	19.2045	40.095
b0684	fldA	-	710158	710688	131.531	133.847	206.614	206.901	197.974	211.216
b0685	ybfE	-	710828	711121	65.2626	56.4756	46.4968	50.7702	33.984	55.2915
b0686	ybfF	-	711261	712025	9.1611	13.3266	80.6702	96.0219	61.6845	65.7855
b0687	seqA	+	712210	712755	112.144	96.6378	621.764	448.102	460.642	626.67
b0688	pgm	+	712781	714421	7.839	9.1428	18.5288	23.3475	15.93	31.7295
b0689	ybfP	+	714635	715129	4.7034	8.6298	1.4858	1.698	0.4425	2.4255
b0690	ybfG	-	715170	715580	0.0936	0.114	1.0488	1.0188	0.885	2.376
b0691	ybfH	-	715611	715820	0.0234	0.057	0.6118	2.0376	0.9735	1.2375
b0692	potE	-	716169	717488	1.0296	1.4934	3.059	5.6883	2.124	5.742
b0693	speF	-	717485	719683	2.2113	2.166	11.0124	9.4239	9.027	9.603
b0694	kdpE	-	720279	720956	1.2051	2.5422	6.992	11.4615	8.85	6.732
b0695	kdpD	-	720953	723637	56.0313	101.973	43.263	45.9309	40.71	71.181
b0696	kdpC	-	723630	724202	5.4054	15.7548	18.1792	21.0552	15.399	23.3145
b0697	kdpB	-	724211	726259	3.7206	14.3868	8.3904	10.4427	5.31	19.503
b0698	kdpA	-	726282	727955	0.4212	0.57	2.2724	4.8393	3.717	6.3855
b0699	ybfA	+	728357	728563	0.6318	0.9348	0.6992	0.0849	0.0885	0.8415
b0700	rhsC	+	728806	732999	17.7138	18.8328	14.3336	14.0085	8.319	14.2065
b0702	ybfB	+	732999	733325	0.0234	0.0912	2.7094	3.2262	2.5665	5.7915
b0703	ybfO	+	733443	734876	1.0881	1.7556	2.4472	2.0376	2.301	3.96
b0704	ybfC	+	734873	735442	0.1521	0.2394	1.0488	0.0849	0.354	0.792
b0705	ybfL	+	736123	737184	0.0585	0.0912	0.7866	0.2547	0.0885	0.495
b0706	ybfD	+	737315	738076	0.0117	0.0228	0.7866	1.7829	0.4425	0
b0707	ybgA	+	738224	738733	16.2513	80.7576	169.206	169.8	138.856	145.332
b0708	phr	+	738730	740148	37.9782	88.4412	97.5384	91.1826	77.526	90.684
b0709	ybgH	-	740298	741779	15.2685	22.2414	31.027	38.1201	31.7715	33.66
b0710	ybgI	+	742050	742793	5.0778	7.3758	13.984	11.2917	15.3105	22.0275
b0711	ybgJ	+	742816	743472	28.4661	39.9684	37.0576	52.5531	39.471	36.828
b0712	ybgK	+	743466	744398	185.492	218.447	293.14	198.157	267.27	219.137
b0713	ybgL	+	744388	745122	206.762	262.291	151.814	202.911	136.113	149.54
b0714	nei	+	745158	745949	16.5204	21.147	9.9636	6.4524	6.9915	11.979
b0715	abrB	-	745946	746992	9.7812	10.1232	11.5368	11.8011	6.195	4.95
b0716	ybgO	-	747144	748205	11.6766	22.4238	85.9142	70.2972	90.7125	86.1795
b0717	ybgP	-	748202	748930	1.989	2.3826	2.0976	1.0188	1.593	4.9005
b0718	ybgQ	-	748945	751392	2.0241	2.5878	7.1668	8.9145	4.6905	7.524
b0719	ybgD	-	751452	752018	0.2574	0.4332	1.6606	2.6319	1.1505	2.9205
b0720	gltA	-	752408	753691	34.7022	39.9912	364.108	352.165	295.501	337.194
b0721	sdhC	+	754400	754789	71.7093	107.536	199.359	210.977	182.31	331.204
b0722	sdhD	+	754783	755130	64.8414	159.919	117.728	115.549	121.156	346.599
b0723	sdhA	+	755130	756896	37.0188	56.5782	38.893	55.6095	44.073	66.9735
b0724	sdhB	+	756912	757628	48.0051	121.091	43.6126	47.9685	48.9405	112.365
b0726	sucA	+	757929	760730	235.697	267.216	285.274	288.745	288.599	511.088
b0727	sucB	+	760745	761962	53.8902	140.573	365.507	392.663	441.084	372.884
b0728	sucC	+	762237	763403	14.5899	21.4434	33.8238	47.0346	31.0635	59.697
b0729	sucD	+	763403	764272	67.0761	72.3216	81.5442	77.6835	90.447	126.077
b0730	mngR	-	764376	765098	20.8962	25.764	96.14	78.8721	72.216	68.6565
b0731	mngA	+	765207	767183	1.2519	1.8126	0.9614	1.698	0.885	0.891
b0732	mngB	+	767201	769834	9.0909	10.6362	30.9396	30.9885	32.1255	34.848
b0733	cydA	+	770681	772249	72.9729	96.387	120.175	111.559	112.041	182.012
b0734	cydB	+	772265	773404	66.9942	65.3904	89.2354	82.2681	70.5345	80.0415
b0735	ybgE	+	773532	773825	3.7089	2.6334	4.6322	5.1789	2.9205	3.663
b0736	ybgC	+	773975	774379	78.6006	44.859	141.238	85.1547	72.393	100.139
b0737	tolQ	+	774376	775068	181.689	187.097	100.51	67.8351	66.906	84.1995
b0738	tolR	+	775072	775500	37.4517	75.1374	63.365	59.7696	47.082	68.3595
b0739	tolA	+	775565	776830	50.6844	43.8216	220.772	276.095	187.974	147.065
b0740	tolB	+	776963	778255	321.224	378.776	4061.22	3640.6	2359.14	2214.83
b0741	pal	+	778290	778811	5.6745	7.0224	122.273	77.5986	120.006	87.021
b0742	ybgF	+	778821	779612	83.7252	97.8234	132.498	104.512	91.155	188.001
b0743	lysT	+	779777	779852	0.2925	0.9462	0.6992	0	0.354	2.7225
b0744	valT	+	779988	780063	3.3813	17.3166	2.0102	0.9339	0.885	1.485
b0745	lysW	+	780066	780141	3.0303	16.6668	0.6118	0	0.354	0.99
b0746	valZ	+	780291	780366	3.7089	12.3804	0.3496	0.9339	0.7965	6.138
b0747	lysY	+	780370	780445	3.0654	10.9668	0.0874	0.9339	0.708	4.9005
b0748	lysZ	+	780592	780667	0	0.0684	0	1.2735	0.2655	1.3365
b0749	lysQ	+	780800	780875	0.0936	0.228	0.1748	0	0.0885	0.3465
b0750	nadA	+	781308	782351	19.8666	22.1958	85.9142	54.0813	57.525	80.19
b0751	pnuC	+	782389	783108	11.2203	22.5606	68.5216	69.9576	52.392	58.212
b0752	zitB	-	783105	784046	45.045	70.338	71.5806	78.7872	80.0925	87.9615
b0753	ybgS	-	784160	784540	1.5327	4.7082	14.6832	11.4615	7.788	12.474
b0754	aroG	+	784856	785908	5.7681	11.8446	25.6082	17.6592	28.32	54.7965
b0755	gpmA	-	786066	786818	3.8376	5.1414	6.555	5.7732	5.31	7.029
b0756	galM	-	787020	788060	20.7792	28.6938	52.5274	47.544	42.0375	70.3395
b0757	galK	-	788054	789202	248.087	279.984	38.6308	29.5452	25.0455	113.207
b0758	galT	-	789206	790252	15.5727	16.0056	45.885	29.0358	28.7625	52.371
b0759	galE	-	790262	791278	25.2369	27.5652	30.153	31.1583	21.3285	28.017
b0760	modF	-	791539	793011	41.2893	43.4226	59.3446	64.9485	48.7635	67.815
b0761	modE	-	793079	793867	67.1931	87.2442	60.6556	53.0625	50.268	61.0335
b0762	ybhT	+	793996	794145	5.2884	20.0184	85.7394	82.0983	69.4725	89.595
b0763	modA	+	794312	795085	52.9425	67.7502	29.0168	31.7526	31.152	88.209
b0764	modB	+	795085	795774	44.7525	46.341	30.59	29.4603	22.125	67.122
b0765	modC	+	795777	796835	33.3684	27.873	24.472	20.0364	16.5495	36.4815
b0766	ybhA	-	796836	797654	90.3357	82.6956	490.751	448.187	341.522	269.231
b0767	ybhE	+	797809	798804	3.6738	6.0192	13.4596	8.9145	10.974	20.6415
b0768	ybhD	-	798845	799861	2.8314	6.0762	15.295	5.6034	24.603	24.9975
b0769	ybhH	+	799982	801034	0.1053	0.0798	0.1748	0	0.4425	0.1485
b0770	ybhI	+	801110	802543	0.5031	0.6156	0.874	2.1225	1.239	2.2275
b0771	ybhJ	+	802726	804987	5.2884	6.897	19.1406	12.8199	11.9475	11.3355
b0772	ybhC	-	805221	806504	20.3229	21.2154	5.5936	2.9715	4.3365	8.6625
b0773	ybhB	-	806656	807132	123.119	202.544	147.356	141.443	130.449	313.88
b0774	bioA	-	807191	808480	15.5493	10.1802	10.7502	10.9521	4.779	10.3455
b0775	bioB	+	808567	809607	7.5231	9.1656	9.4392	10.4427	9.204	18.7605
b0776	bioF	+	809604	810758	8.892	17.499	9.8762	17.9139	8.673	19.8
b0777	bioC	+	810745	811500	2.8431	2.0748	2.622	5.4336	1.8585	3.5145
b0778	bioD	+	811493	812170	0.6318	1.254	1.748	0.0849	1.3275	2.178
b0779	uvrB	+	812749	814770	11.7702	21.5346	52.44	45.2517	53.1	54.054
b0780	ybhK	-	814962	815870	520.942	380.646	359.476	297.235	231.781	524.403
b0781	moaA	+	816267	817256	38.7855	42.6588	117.029	113.681	86.2875	69.8445
b0782	moaB	+	817278	817790	18.3222	24.5328	19.4028	17.9988	16.3725	12.672
b0783	moaC	+	817793	818278	4.4109	4.3548	14.1588	9.9333	10.5315	8.0685
b0784	moaD	+	818271	818516	1.2285	1.3224	1.748	3.0564	2.301	2.2275
b0785	moaE	+	818518	818970	5.1948	10.716	6.9046	14.6028	8.496	14.157
b0786	ybhL	+	819107	819811	48.5082	119.939	103.307	85.2396	82.305	127.958
b0787	ybhM	+	820016	820729	0.8892	2.4624	8.9148	11.2068	5.3985	15.9885
b0788	ybhN	-	820765	821721	7.1955	66.0174	985.173	1014.98	1255.2	434.165
b0789	ybhO	-	821721	822962	8.19	33.6756	159.418	104.682	100.801	117.513
b0790	ybhP	-	822959	823720	6.0255	31.9884	97.7132	86.3433	100.536	101.277
b0791	ybhQ	+	823853	824263	29.4957	32.5926	292.965	205.118	280.633	341.897
b0792	ybhR	-	824225	825331	24.0786	26.4366	321.545	230.164	303.82	353.975
b0793	ybhS	-	825342	826475	13.455	11.115	26.7444	30.4791	16.461	19.602
b0794	ybhF	-	826468	828204	19.1529	29.4006	67.9098	68.0049	41.241	50.193
b0795	ybhG	-	828197	829195	56.3121	57.5928	44.6614	44.2329	25.3995	61.4295
b0796	ybiH	-	829195	829866	65.9646	84.1092	132.149	133.463	115.138	83.9025
b0797	rhlE	+	830095	831459	8.1549	6.2814	35.6592	26.5737	19.3815	13.1175
b0798	ybiA	-	831691	832173	4.7502	5.7456	5.3314	3.396	2.301	3.1185
b0799	dinG	+	832293	834443	34.5384	31.1448	55.5864	50.1759	23.8065	37.5705
b0800	ybiB	+	834471	835433	2.9016	4.5828	6.2054	6.6222	6.6375	9.405
b0801	ybiC	+	835574	836659	21.3876	26.1174	17.043	14.6877	13.7175	22.176
b0802	ybiJ	-	836888	837148	15.5376	27.0066	39.9418	28.4415	36.108	39.105
b0803	ybiI	-	837413	837679	23.4351	83.7216	256.432	187.969	232.489	149.243
b0804	ybiX	-	837753	838430	7.0317	12.5172	28.9294	24.1116	20.9745	21.2355
b0805	fiu	-	838472	840754	17.3745	17.1228	56.373	42.0255	38.1435	20.988
b0806	ybiM	-	841019	841279	1.3221	4.2066	10.7502	9.5937	11.328	18.6615
b0807	ybiN	+	841555	842481	41.9211	29.013	6.7298	6.9618	3.9825	11.6325
b0808	ybiO	-	842478	844703	23.8563	71.2728	46.5842	43.299	55.401	73.656
b0809	glnQ	-	844964	845686	3.6504	5.4036	7.866	10.4427	9.4695	10.4445
b0810	glnP	-	845683	846342	85.4217	132.354	118.427	120.218	140.538	166.419
b0811	glnH	-	846481	847227	26.559	42.5904	54.7998	42.2802	44.3385	150.381
b0812	dps	-	847631	848134	5.2299	24.168	153.999	121.237	136.821	286.407
b0813	rhtA	-	848433	849320	10.2843	8.094	24.472	19.8666	18.408	18.909
b0814	ompX	+	849673	850188	8.9622	12.5628	14.858	18.5931	11.682	44.055
b0815	ybiP	-	850237	851820	36.0126	44.4486	95.4408	122.341	78.8535	71.9235
b0816	yliL	+	851894	852163	14.6133	15.2874	5.3314	8.0655	5.0445	9.7515
b0817	mntR	+	852406	852873	2.3517	3.306	1.3984	3.9054	2.124	3.2175
b0818	ybiR	+	852870	853988	21.1887	20.2008	50.0802	42.45	30.7095	32.373
b0819	ybiS	-	854047	854967	107.874	95.9994	77.6112	67.92	53.277	70.191
b0820	ybiT	+	855186	856778	10.062	13.8168	58.2084	37.6956	38.4975	52.3215
b0821	ybiU	-	857019	858284	1.1466	1.6758	14.6832	24.9606	17.7	8.811
b0822	ybiV	-	858436	859251	21.8673	49.7268	315.689	314.13	242.49	170.874
b0823	ybiW	-	859397	861829	3.7557	7.3416	11.7116	8.8296	8.7615	9.603
b0824	ybiY	-	861835	862761	1.1934	1.254	10.6628	10.2729	9.2925	2.6235
b0825	fsaA	+	862865	863527	1.9305	3.2034	2.622	5.094	1.77	4.653
b0826	moeB	-	863603	864352	7.4997	11.4228	7.9534	9.2541	7.5225	9.7515
b0827	moeA	-	864352	865587	26.5473	38.2584	17.8296	15.7065	15.6645	28.017
b0828	iaaA	+	865791	866756	75.5235	141.337	28.842	22.923	28.0545	59.301
b0829	yliA	+	866776	868614	97.6131	177.259	282.389	334.93	238.242	388.872
b0830	yliB	+	868634	870172	56.7216	120.145	114.057	101.795	106.731	155.628
b0831	yliC	+	870190	871110	37.7325	50.8326	46.6716	42.0255	52.8345	59.0535
b0832	yliD	+	871113	872024	8.2017	15.2418	20.6264	16.131	20.886	24.552
b0833	yliE	+	872202	874550	10.6119	15.9486	315.514	270.576	163.371	102.861
b0834	yliF	+	874558	875886	10.7172	6.042	438.311	380.522	187.266	78.111
b0835	yliG	-	875933	877258	4.3992	5.814	49.7306	43.7235	45.2235	34.452
b0836	yliH	+	877471	877854	1.3806	3.5796	5.244	4.4997	6.726	13.464
b0837	yliI	+	877965	879080	36.5742	189.833	193.591	173.196	218.595	297.594
b0838	yliJ	-	879077	879703	7.6167	31.6464	76.8246	89.9091	82.7475	118.503
b0839	dacC	+	879950	881152	72.2007	86.469	52.7896	51.0249	51.5955	69.102
b0840	deoR	-	881199	881957	38.9961	37.1298	57.5966	46.1007	51.7725	70.6365
b0841	ybjG	-	882015	882611	126.114	185.968	116.679	109.012	90.093	226.166
b0842	cmr	+	882896	884128	11.9925	11.2518	14.0714	22.923	12.213	14.949
b0843	ybjH	-	884169	884453	7.6401	6.9654	4.1952	3.9054	4.248	9.207
b0844	ybjI	-	884539	885354	1.4274	2.2116	11.2746	13.8387	9.6465	13.959
b0845	ybjJ	-	885354	886562	11.6064	13.4862	95.8778	69.2784	63.543	43.164
b0846	ybjK	+	886646	887182	5.1129	5.9622	55.3242	29.7999	36.639	25.245
b0847	ybjL	-	887357	889042	102.176	132.947	662.754	453.026	323.998	541.827
b0848	ybjM	+	889312	889689	1.638	1.4934	4.1952	5.6883	3.4515	2.97
b0849	grxA	-	889719	889976	0.9477	1.0944	1.3984	1.0188	1.77	2.9205
b0850	ybjC	+	890136	890423	3.2292	2.9184	6.7298	7.5561	7.08	7.92
b0851	nfsA	+	890407	891129	34.0353	31.521	69.1334	76.8345	62.3925	66.33
b0852	rimK	+	891190	892092	117.047	108.448	127.08	151.462	96.3765	143.995
b0853	ybjN	+	892180	892656	2.9016	4.1952	98.1502	60.5337	53.1885	28.9575
b0854	potF	+	893007	894119	4.7502	14.649	10.1384	4.9242	13.452	33.66
b0855	potG	+	894214	895347	2.808	5.0274	5.4188	3.396	7.257	16.434
b0856	potH	+	895357	896310	4.4577	6.9654	27.2688	33.2808	29.2935	32.0265
b0857	potI	+	896307	897152	0.8073	1.1628	2.5346	1.8678	2.478	4.2075
b0858	ybjO	+	897212	897700	22.3119	39.9228	38.3686	32.262	22.833	62.2215
b0859	rumB	+	897741	898868	10.1322	7.9116	21.6752	20.4609	14.16	12.6225
b0860	artJ	-	899067	899798	54.8379	68.8446	28.7546	24.1116	39.471	56.1825
b0861	artM	-	900089	900757	13.2327	29.5488	6.8172	6.2826	6.726	15.147
b0862	artQ	-	900757	901473	37.2177	196.958	35.397	41.3463	48.4095	125.136
b0863	artI	-	901480	902211	9.3483	30.153	45.5354	57.9018	63.9855	109.94
b0864	artP	-	902229	902957	65.9178	109.976	133.897	111.644	102.483	345.312
b0865	ybjP	-	903175	903690	18.4977	37.563	32.9498	32.6865	43.188	91.476
b0866	ybjQ	+	903816	904139	1.9422	2.9754	10.2258	7.9806	6.6375	6.6825
b0867	ybjR	+	904136	904966	131.999	265.871	205.215	162.329	147.972	285.615
b0868	ybjS	-	904963	905976	260.746	209.897	246.468	266.841	211.338	268.587
b0869	ybjT	-	906075	907505	208.482	204.482	196.038	160.631	165.583	154.44
b0870	ltaE	-	907516	908517	53.469	93.5028	76.475	73.2687	67.8795	76.725
b0871	poxB	-	908554	910272	2.4102	9.69	15.732	21.9891	22.833	26.037
b0872	hcr	-	910405	911373	0.6903	0.8436	4.2826	3.8205	2.0355	2.673
b0873	hcp	-	911385	913037	1.2753	1.6758	3.1464	1.5282	1.416	4.554
b0874	ybjE	-	913181	914080	6.4233	10.4196	147.094	119.454	100.182	177.26
b0875	aqpZ	-	914575	915270	2.574	18.7872	7.2542	4.0752	3.4515	19.2555
b0876	ybjD	+	915696	917354	40.5405	44.6424	40.7284	35.4033	29.913	78.705
b0877	ybjX	-	917351	918343	1252.04	2526.55	2039.22	1664.38	1517.95	3424.41
b0878	macA	+	918458	919573	3.2058	6.2472	10.1384	6.5373	10.0005	12.7215
b0879	macB	+	919570	921516	332.303	242.33	89.4976	85.749	82.659	139.244
b0880	cspD	-	921589	921813	1062.64	1443.19	4887.41	2882.78	3129.36	6648.99
b0881	clpS	+	922136	922456	4.8204	8.493	60.2186	60.7035	56.7285	159.786
b0882	clpA	+	922487	924763	58.8042	76.0266	165.011	153.245	142.397	217.355
b0883	serW	-	925107	925194	0.0117	0.0114	0.0874	0	0	0.297
b0884	infA	-	925448	925666	3.861	5.0388	40.2914	48.1383	52.923	51.1335
b0885	aat	-	925951	926655	38.6568	38.3724	8.0408	8.6598	8.5845	13.068
b0886	cydC	-	926697	928418	47.8413	55.062	70.4444	59.9394	50.976	73.953
b0887	cydD	-	928419	930185	204.937	140.345	749.193	586.404	452.147	322.542
b0888	trxB	-	930308	931273	9.5823	8.949	20.4516	15.8763	17.346	21.285
b0889	lrp	+	931818	932312	8.6931	11.343	103.394	75.3063	64.3395	50.8365
b0890	ftsK	+	932447	936436	273.066	273.965	299.17	330.431	273.553	344.421
b0891	lolA	+	936592	937206	13.221	13.4178	126.468	97.2105	103.899	130.531
b0892	ycaJ	+	937217	938560	37.3932	49.5786	184.327	143.396	128.413	154.292
b0893	serS	+	938651	939943	10.4598	50.4108	33.2994	35.7429	36.9045	77.418
b0894	dmsA	+	940182	942626	7.02	12.2436	24.3846	27.4227	11.859	19.602
b0895	dmsB	+	942637	943254	2.34	2.3712	1.3984	3.0564	2.0355	2.277
b0896	dmsC	+	943256	944119	3.8961	20.235	4.807	11.8011	5.3985	14.8005
b0897	ycaC	-	944154	944780	0.8892	3.4884	26.0452	16.3857	14.6025	33.4125
b0898	ycaD	+	945094	946242	29.6712	34.8726	29.1042	38.6295	19.7355	36.333
b0899	ycaM	+	946452	947882	28.5012	28.1694	32.6002	38.3748	46.4625	90.1395
b0900	ycaN	-	947883	948791	5.4054	6.3384	18.354	20.376	22.2135	36.0855
b0901	ycaK	+	948891	949481	1.1583	2.166	0.874	1.6131	0.354	1.7325
b0902	pflA	-	949563	950303	8.4006	10.146	11.1872	14.6877	11.5935	13.068
b0903	pflB	-	950495	952777	25.4358	51.9384	697.452	559.831	544.894	562.716
b0904	focA	-	952832	953689	102.901	124.978	300.656	186.525	230.188	313.335
b0905	ycaO	-	954095	955855	9.7227	9.8838	26.0452	14.9424	25.2225	32.2245
b0906	ycaP	+	955985	956677	23.2128	35.3628	31.027	29.9697	41.064	73.2105
b0907	serC	+	956876	957964	18.3924	22.2756	55.062	46.3554	42.3915	59.796
b0908	aroA	+	958035	959318	26.3952	33.4248	20.0146	14.2632	17.523	32.967
b0909	ycaL	+	959487	960251	4.7385	7.3644	17.5674	15.1122	14.0715	16.1865
b0910	cmk	+	960424	961107	96.8526	157.924	36.0962	19.9515	40.887	267.993
b0911	rpsA	+	961218	962891	103.054	147.63	373.285	437.914	461.97	898.821
b0912	ihfB	+	963051	963335	0.819	1.2084	3.059	2.0376	5.841	3.96
b0913	ycaI	+	963543	965807	60.1497	56.8518	104.443	81.1644	76.641	77.2695
b0914	msbA	+	965844	967592	810.74	472.997	821.647	586.319	374.886	556.281
b0915	lpxK	+	967589	968575	15.5493	17.2368	6.6424	5.2638	4.8675	6.831
b0916	ycaQ	+	968612	969844	7.9677	13.623	20.8012	20.2062	19.5585	10.989
b0917	ycaR	+	969896	970078	13.8411	21.9678	23.598	14.433	15.753	35.442
b0918	kdsB	+	970075	970821	14.9877	28.1808	42.826	40.4124	40.356	80.7345
b0919	ycbJ	+	970975	971868	11.7468	18.8214	9.2644	14.433	10.1775	18.7605
b0920	ycbC	-	971845	972624	7.956	13.053	14.9454	14.5179	9.381	12.276
b0921	smtA	+	972760	973545	303.089	593.017	161.865	141.528	145.582	378.774
b0922	mukF	+	973542	974864	33.5205	34.5534	117.116	140.255	105.315	121.82
b0923	mukE	+	974872	975549	23.049	19.665	79.3592	63.7599	57.7905	48.411
b0924	mukB	+	975549	980009	491.271	439.892	747.969	594.894	660.21	765.617
b0925	ycbB	+	980270	982117	97.7301	195.841	1330.14	1009.04	1160.41	1106.03
b0926	ycbK	+	982298	982846	263.683	335.24	227.502	138.047	201.072	300.267
b0927	ycbL	+	982873	983520	153.293	177.042	80.6702	61.977	77.2605	180.378
b0928	aspC	-	983742	984932	29.0511	49.7838	83.3796	77.0892	80.2695	75.537
b0929	ompF	-	985117	986205	89.8443	111.424	186.774	139.576	116.554	341.748
b0930	asnS	-	986808	988208	31.9995	53.2494	134.072	112.323	143.458	189.833
b0931	pncB	-	988377	989579	126.992	121.091	331.858	286.368	184.788	228.74
b0932	pepN	+	989845	992457	89.0955	123.28	411.654	408.878	412.144	517.176
b0933	ssuB	-	992500	993267	2.3166	3.534	19.5776	25.6398	22.5675	21.483
b0934	ssuC	-	993264	994055	0.6903	1.2084	3.496	3.2262	1.6815	1.2375
b0935	ssuD	-	994066	995211	1.0764	1.2654	0.874	0.849	0.885	1.485
b0936	ssuA	-	995208	996167	0.7956	1.6986	0.3496	0.3396	0.4425	1.3365
b0937	ssuE	-	996160	996735	1.1232	1.5618	1.2236	0.3396	1.6815	2.6235
b0938	ycbQ	+	997091	997630	0.1404	0.1938	2.0976	1.2735	2.301	3.96
b0939	ycbR	+	997713	998414	1.287	1.4136	9.0022	7.1316	8.5845	10.89
b0940	ycbS	+	998439	1001039	8.775	13.6572	41.4276	37.0164	35.4885	40.5405
b0941	ycbT	+	1001030	1002100	13.5603	17.6928	14.3336	10.9521	8.85	23.3145
b0942	ycbU	+	1002112	1002654	3.7557	6.2586	2.4472	2.0376	1.8585	4.752
b0943	ycbV	+	1002662	1003177	1.9188	4.0812	6.6424	3.7356	3.4515	10.2465
b0944	ycbF	+	1003170	1003880	81.6426	91.6446	42.5638	38.4597	36.639	52.3215
b0945	pyrD	+	1003991	1005001	10.5066	8.5956	11.2746	9.1692	7.1685	11.088
b0946	ycbW	+	1005175	1005717	61.8462	53.01	43.7874	27.9321	35.754	86.5755
b0947	ycbX	-	1005714	1006823	242.763	194.815	512.863	449.885	430.995	642.361
b0948	ycbY	+	1007067	1009175	175.161	184.657	302.928	252.153	199.479	405.752
b0949	uup	+	1009187	1011094	30.8646	51.9726	103.656	92.0316	80.358	145.679
b0950	pqiA	+	1011224	1012477	32.9823	60.192	84.5158	70.1274	82.482	81.2295
b0951	pqiB	+	1012482	1014122	24.2775	41.439	51.2164	36.0825	36.7275	52.767
b0952	ymbA	+	1014134	1014682	6.8679	8.4132	2.2724	1.4433	2.2125	3.9105
b0953	rmf	+	1014938	1015105	6.0021	22.7316	8.4778	4.1601	30.621	167.855
b0954	fabA	-	1015175	1015693	112.144	164.878	189.221	125.397	279.483	722.997
b0955	ycbZ	-	1015762	1017522	1263.24	794.272	2839.01	1875.78	1972.66	1552.32
b0956	ycbG	+	1017708	1018160	20.3931	19.836	42.2142	36.4221	29.913	63.855
b0957	ompA	-	1018236	1019276	79.8642	84.7476	96.3148	87.3621	103.014	300.713
b0958	sulA	-	1019633	1020142	110.647	293.539	658.122	559.831	626.314	894.069
b0959	yccR	+	1020361	1020990	9.4653	18.6846	37.4072	31.0734	37.4355	53.955
b0960	yccS	-	1020953	1023106	95.8347	115.949	124.108	93.4749	79.296	124.394
b0961	yccF	-	1023125	1023571	3.0771	2.6676	5.7684	6.792	2.124	4.2075
b0962	helD	+	1023694	1025748	127.764	181.944	1172.21	759.176	848.361	479.061
b0963	mgsA	-	1025780	1026238	13.5603	15.675	80.845	94.8333	69.561	86.1795
b0964	yccT	-	1026334	1026996	3.6036	13.0302	12.9352	7.3863	16.815	30.2445
b0965	yccU	+	1027169	1027582	5.8149	7.467	9.2644	7.2165	9.735	18.5625
b0966	yccV	-	1027627	1027944	30.0339	85.842	76.912	70.2123	204.789	198.644
b0967	yccW	-	1028002	1029105	38.5866	73.0854	47.1086	87.6168	52.392	106.722
b0968	yccX	+	1029287	1029565	4.914	7.1592	7.3416	6.0279	9.204	21.879
b0969	yccK	-	1029562	1029891	3.1122	5.5062	45.011	25.0455	39.648	54.1035
b0970	yccA	-	1029982	1030641	7.722	9.7242	23.598	21.9891	31.0635	35.937
b0971	serT	-	1030848	1030935	4.2354	6.3954	7.6912	10.8672	9.381	12.1275
b0972	hyaA	+	1031362	1032480	1.8018	8.5386	4.6322	4.4997	5.31	7.2765
b0973	hyaB	+	1032477	1034270	4.2003	5.1072	3.2338	1.2735	2.832	3.7125
b0974	hyaC	+	1034289	1034996	1.7901	1.6644	6.3802	8.7447	8.7615	3.861
b0975	hyaD	+	1034993	1035580	5.7213	8.4474	2.2724	2.547	2.655	3.069
b0976	hyaE	+	1035577	1035975	0.4329	1.1856	2.5346	4.0752	4.248	1.683
b0977	hyaF	+	1035972	1036829	0.936	1.767	4.0204	3.5658	3.717	2.3265
b0978	appC	+	1036963	1038507	4.2237	8.664	18.0044	34.8939	50.5335	10.5435
b0979	appB	+	1038519	1039655	12.2733	13.3722	35.397	33.111	58.233	34.9965
b0980	appA	+	1039840	1041138	8.6931	18.0006	10.6628	8.2353	14.868	24.3045
b0981	yccC	-	1041253	1043433	11.4543	11.5482	11.799	8.2353	13.0095	20.394
b0982	etp	-	1043453	1043899	10.5651	15.5496	46.322	30.0546	36.3735	49.104
b0983	yccZ	-	1043887	1045026	5.6745	8.5158	26.1326	27.168	23.8065	27.3735
b0984	ymcA	-	1045072	1047168	20.9898	20.6454	48.507	52.8927	31.683	64.35
b0985	ymcB	-	1047168	1047914	8.6346	5.1756	18.0918	14.0934	10.0005	18.81
b0986	ymcC	-	1047911	1048555	4.1067	3.4314	12.3234	7.8108	5.841	10.791
b0987	ymcD	-	1048662	1048967	6.3297	4.731	1.9228	1.8678	1.416	2.7225
b0988	insB-4	+	1049250	1049753	0.1638	0.1824	0.7866	0.7641	0.885	4.0095
b0989	cspH	-	1050186	1050398	1.638	1.026	1.4858	1.6131	0.708	1.0395
b0990	cspG	+	1050684	1050896	0.117	0.3534	2.9716	2.0376	2.3895	7.7715
b0991	ymcE	+	1051070	1051300	130.467	128.546	6.7298	4.3299	5.9295	47.025
b0992	yccM	-	1051512	1052585	3.4749	6.0876	7.6912	6.6222	4.956	14.5035
b0993	torS	-	1052657	1055401	22.0311	21.5118	31.8136	23.2626	24.249	32.868
b0994	torT	+	1055484	1056512	8.0262	12.198	6.0306	10.2729	4.8675	8.217
b0995	torR	-	1056485	1057177	8.0847	11.2176	29.1042	25.3002	19.824	17.424
b0996	torC	+	1057307	1058479	2.3868	6.1218	4.7196	2.9715	4.602	8.9595
b0997	torA	+	1058479	1061025	2.6559	4.1268	9.614	12.5652	7.5225	10.1475
b0998	torD	+	1061022	1061621	1.1349	1.4364	0.9614	1.1886	1.77	2.772
b0999	cbpM	-	1061773	1062078	1.0647	2.4396	5.0692	9.5088	10.7085	6.7815
b1000	cbpA	-	1062078	1062998	26.8515	81.6582	179.694	186.016	414.18	200.871
b1001	yccE	+	1063259	1064515	0.6669	3.078	16.8682	12.3954	25.3995	14.355
b1002	agp	+	1064808	1066049	16.5204	15.8232	59.3446	79.0419	55.401	72.27
b1003	yccJ	-	1066087	1066314	2.2347	10.9782	37.0576	38.2899	25.7535	91.4265
b1004	wrbA	-	1066335	1066931	14.8005	48.678	11.0124	11.8011	17.523	45.342
b1006	ycdG	-	1067734	1069062	13.0338	20.634	12.673	10.0182	15.399	23.76
b1007	ycdH	-	1069083	1069577	3.4632	2.7474	5.1566	3.2262	4.779	4.356
b1008	ycdI	-	1069588	1070178	1.6965	1.254	0.437	0.5094	0.354	0.693
b1009	rarA	-	1070188	1070988	2.5857	3.306	1.0488	0.5094	0.531	1.782
b1010	ycdK	-	1070996	1071382	1.5912	2.4396	1.6606	0.4245	3.009	4.257
b1011	ycdL	-	1071394	1072086	0.5148	0.5472	0.3496	0.849	0.9735	3.267
b1012	ycdM	-	1072086	1073234	0.585	0.5814	0.6118	0.5094	0.7965	1.5345
b1013	ycdC	+	1073465	1074103	29.2149	65.5386	158.369	125.228	71.7735	38.8575
b1014	putA	-	1074143	1078105	111.197	244.37	188.871	249.946	91.686	60.291
b1015	putP	+	1078528	1080036	46.2735	131.191	234.756	264.973	159.123	180.923
b1016	ycdN_1	+	1080579	1080689	6.3297	20.9532	3.8456	1.9527	3.717	12.3255
b1017	ycdN_2	+	1080677	1081408	41.8743	39.7176	45.0984	32.8563	18.585	23.9085
b1018	ycdO	+	1081466	1082593	9.3366	11.229	52.5274	39.6483	32.4795	50.4405
b1019	ycdB	+	1082599	1083870	33.8598	66.405	46.0598	44.4027	43.188	39.4515
b1020	phoH	+	1084215	1085279	34.1991	44.7564	73.1538	63.5052	68.5875	99.2475
b1021	ycdP	-	1085329	1085742	8.1198	18.069	17.1304	8.9145	14.868	9.306
b1022	ycdQ	-	1085744	1087069	1.4274	2.4396	5.5936	6.8769	4.779	7.6725
b1023	ycdR	-	1087062	1089080	11.9808	11.4798	8.8274	7.3863	5.664	9.7515
b1024	ycdS	-	1089089	1091512	17.5617	30.0504	110.124	86.3433	66.729	66.627
b1025	ycdT	+	1092099	1093457	1.6965	2.565	24.6468	20.4609	15.6645	15.741
b1026	insF-4	-	1093498	1094364	0	0	0	0	0	0
b1027	insE-4	-	1094361	1094669	0	0	0	0	0	0
b1028	ymdE	+	1094767	1095069	0.0117	0.0456	0.2622	0.1698	0.2655	0.3465
b1029	ycdU	+	1095066	1096052	0.0117	0.114	1.748	1.9527	1.5045	0.8415
b1032	serX	-	1096788	1096875	0	0	0.0874	0	0	0
b1033	ycdW	+	1097109	1098047	83.8188	128.603	189.134	237.805	200.895	263.043
b1034	ycdX	+	1098102	1098839	54.7209	132.08	345.667	330.176	273.553	465.993
b1035	ycdY	+	1098863	1099417	16.8948	34.3824	42.826	42.1104	47.436	60.9345
b1036	ycdZ	+	1099519	1100010	37.791	48.4842	3.5834	3.9054	4.602	17.0775
b1037	csgG	-	1100074	1100907	0.6201	1.0374	1.3984	1.1037	1.8585	1.3365
b1038	csgF	-	1100934	1101350	0.2457	0.8778	2.7094	4.5846	3.009	7.2765
b1039	csgE	-	1101375	1101764	0.0936	0.4104	1.4858	1.0188	2.7435	3.5145
b1040	csgD	-	1101769	1102419	1.3221	6.5778	19.665	9.1692	27.435	34.6005
b1041	csgB	+	1103174	1103629	0.1638	0.3534	0	0	0.354	3.1185
b1042	csgA	+	1103670	1104125	1.1934	2.4282	2.7094	2.2923	3.894	6.435
b1043	csgC	+	1104184	1104516	20.0772	7.581	10.6628	6.792	4.1595	24.7005
b1044	ymdA	+	1104637	1104948	133.591	67.374	73.7656	29.6301	43.9845	102.564
b1045	ymdB	+	1105043	1105576	21.0834	24.2022	25.8704	35.1486	31.329	44.6985
b1046	ymdC	+	1105578	1106999	122.347	230.804	187.386	198.411	232.135	195.228
b1047	mdoC	-	1107007	1108164	29.0043	15.9258	180.219	116.398	62.304	90.486
b1048	mdoG	+	1108558	1110093	50.1228	58.5504	517.146	359.552	359.221	676.022
b1049	mdoH	+	1110086	1112629	181.256	223.816	326.789	402.596	363.204	427.977
b1050	yceK	+	1112802	1113029	8.0964	49.2822	38.2812	29.6301	35.046	114.593
b1051	msyB	-	1113030	1113404	21.3291	52.4856	37.4946	26.6586	26.019	89.595
b1053	mdtG	-	1113487	1114713	26.676	29.2752	31.2018	33.2808	30.444	29.2545
b1054	lpxL	-	1114885	1115805	15.7131	18.2742	11.0998	8.49	9.204	43.659
b1055	yceA	+	1116030	1117082	22.932	20.5998	47.8078	41.7708	23.718	29.9475
b1056	yceI	-	1117124	1117699	0.702	0.684	5.4188	2.4621	3.894	7.2765
b1057	yceJ	-	1117703	1118269	2.457	5.6658	9.7014	7.9806	13.0095	17.1765
b1058	yceO	-	1118530	1118670	0.1872	0.1368	0.3496	0.5094	0.0885	1.5345
b1059	solA	-	1118691	1119809	17.6904	20.7252	8.3904	3.9054	6.372	16.8795
b1060	yceP	-	1119924	1120178	0.6669	0.5814	0.3496	1.8678	0.2655	1.0395
b1061	dinI	-	1120465	1120710	2.1528	1.9152	1.3984	0.5943	1.3275	2.079
b1062	pyrC	-	1120784	1121830	175.664	134.417	84.6906	104.767	59.5605	54.6975
b1063	yceB	-	1121936	1122496	1.3104	2.4738	9.177	8.9145	9.8235	8.91
b1064	grxB	-	1122630	1123277	21.411	63.0078	103.482	84.9849	104.695	142.758
b1065	mdtH	-	1123341	1124549	6.1425	8.5728	2.185	3.3111	2.3895	3.366
b1066	rimJ	+	1124785	1125369	52.9074	77.8164	445.128	435.113	605.694	664.587
b1067	yceH	+	1125380	1126027	16.8714	16.4046	9.9636	10.1031	8.319	15.543
b1068	mviM	+	1126029	1126952	10.4715	15.162	27.7932	43.4688	37.347	32.5215
b1069	mviN	+	1127062	1128597	514.215	224.648	97.888	88.3809	61.6845	107.811
b1070	flgN	-	1128637	1129053	71.3934	75.1146	74.2026	58.2414	52.392	206.514
b1071	flgM	-	1129058	1129351	16.0641	36.2292	21.413	12.3105	17.4345	102.218
b1072	flgA	-	1129427	1130086	361.752	147.721	154.698	96.2766	80.181	276.062
b1073	flgB	+	1130241	1130657	241.488	152.372	22.9862	22.4985	17.0805	59.8455
b1074	flgC	+	1130661	1131065	131.672	67.1118	86.1764	63.5052	63.8085	127.166
b1075	flgD	+	1131077	1131772	118.544	129.755	32.0758	28.6962	15.3105	111.672
b1076	flgE	+	1131797	1133005	170.703	143.275	168.682	149.764	114.519	343.134
b1077	flgF	+	1133025	1133780	358.617	218.789	96.4896	66.9861	64.6935	226.71
b1078	flgG	+	1133952	1134734	63.9522	45.8394	20.539	17.2347	18.4965	64.3995
b1079	flgH	+	1134787	1135485	46.7415	36.024	10.2258	6.792	5.31	19.998
b1080	flgI	+	1135497	1136594	19.9368	11.6736	9.7014	6.2826	6.2835	20.79
b1081	flgJ	+	1136594	1137535	29.7297	13.3038	20.6264	15.1122	13.275	31.9275
b1082	flgK	+	1137601	1139244	148.941	145.624	60.1312	38.9691	31.506	197.258
b1083	flgL	+	1139256	1140209	26.2431	40.8234	97.1014	57.2226	66.198	177.755
b1084	rne	-	1140405	1143590	765.016	355.84	145.696	121.747	131.865	263.835
b1085	yceQ	+	1143725	1144045	5.3118	6.612	85.7394	61.8072	55.224	103.208
b1086	rluC	+	1144163	1145122	87.2586	79.3782	121.923	101.71	79.473	147.46
b1087	yceF	-	1145234	1145818	19.9485	57.3078	97.2762	90.9279	74.871	129.641
b1088	yceD	+	1146017	1146538	9.5121	24.7608	48.2448	45.1668	65.844	121.424
b1089	rpmF	+	1146590	1146763	32.5845	73.8948	11.1872	10.8672	16.107	36.333
b1090	plsX	+	1146844	1147914	212.086	244.006	1498.91	1096.31	1460.78	1356.15
b1091	fabH	+	1147982	1148935	50.7546	165.653	171.042	147.217	203.815	468.418
b1092	fabD	+	1148951	1149880	11.7468	14.763	7.7786	5.6034	7.08	15.741
b1093	fabG	+	1149893	1150627	43.8048	99.408	93.6928	102.644	125.139	218.592
b1094	acpP	+	1150838	1151074	10.7172	33.345	27.0066	43.6386	74.4285	124.79
b1095	fabF	+	1151162	1152403	56.4291	92.2944	165.623	171.753	272.049	429.115
b1096	pabC	+	1152523	1153332	6.435	7.638	28.2302	25.1304	26.8155	38.8575
b1097	yceG	+	1153335	1154357	28.2906	40.7664	228.988	184.063	138.679	158.004
b1098	tmk	+	1154347	1154988	7.0317	7.2846	13.2848	9.1692	9.6465	18.711
b1099	holB	+	1154985	1155989	53.3754	52.1436	152.338	242.899	150.184	145.282
b1100	ycfH	+	1156000	1156797	69.1002	308.381	1588.15	1638.57	2647.92	3767.35
b1101	ptsG	+	1157092	1158525	276.764	206.671	49.9054	43.9782	55.401	100.337
b1102	fhuE	-	1158585	1160774	21.4812	37.5288	116.242	113.426	109.386	94.248
b1103	hinT	+	1161108	1161467	6.9381	11.0238	81.5442	66.0522	68.0565	73.062
b1104	ycfL	+	1161470	1161847	12.2967	12.7224	36.1836	33.111	32.922	53.3115
b1105	ycfM	+	1161861	1162502	25.5177	56.1222	44.574	48.393	51.7725	64.746
b1106	ycfN	+	1162483	1163307	24.0201	38.4636	45.9724	46.0158	40.0905	78.5565
b1107	nagZ	+	1163318	1164343	106.88	116.839	133.809	84.7302	115.935	205.326
b1108	ycfP	+	1164366	1164908	3.3462	5.7228	13.0226	4.4997	18.231	25.2945
b1109	ndh	+	1165308	1166612	9.4302	8.6868	11.6242	9.4239	7.3455	20.394
b1110	ycfJ	+	1166822	1167361	8.5878	13.8852	25.6956	13.9236	26.55	12.6225
b1111	ycfQ	-	1167423	1168055	12.8232	14.022	28.7546	28.6113	26.019	20.7405
b1112	ycfR	+	1168296	1168553	0.5733	1.2426	4.1078	5.094	4.602	10.9395
b1113	ycfS	-	1168635	1169597	0.7254	1.5276	2.7968	3.1413	5.133	12.7215
b1114	mfd	-	1169741	1173187	89.6922	102.361	185.201	161.819	178.77	179.19
b1115	ycfT	-	1173315	1174388	2.9367	4.275	17.1304	17.5743	9.6465	6.4845
b1116	lolC	+	1174650	1175849	20.1591	20.748	31.901	23.0928	24.072	41.877
b1117	lolD	+	1175842	1176543	1.9071	1.4478	8.8274	8.2353	4.6905	5.049
b1118	lolE	+	1176543	1177787	48.4614	51.1518	152.076	220.231	132.573	102.02
b1119	nagK	+	1177816	1178727	62.4429	88.2246	64.676	41.8557	69.384	130.136
b1120	cobB	+	1178743	1179582	6.0606	12.426	2.7094	8.1504	2.5665	6.633
b1121	ycfZ	-	1179702	1180490	3.9897	1.881	20.2768	11.2917	5.9295	7.524
b1122	ymfA	-	1180487	1180948	1.5093	0.5358	4.8944	1.3584	2.478	2.1285
b1123	potD	-	1181006	1182052	6.2829	4.1838	41.2528	70.6368	44.1615	75.5865
b1124	potC	-	1182049	1182843	39.2067	41.61	241.574	258.011	254.703	328.977
b1125	potB	-	1182840	1183667	30.9231	16.2792	96.6644	82.4379	81.5085	67.023
b1126	potA	-	1183681	1184817	77.8518	51.87	144.21	118.775	116.289	150.43
b1127	pepT	+	1185067	1186293	5.733	12.7224	26.9192	35.9127	27.612	45.639
b1128	ycfD	-	1186342	1187463	35.2989	70.908	98.4124	83.3718	107.704	134.888
b1129	phoQ	-	1187539	1188999	80.3907	96.444	976.258	1303.98	1033.5	626.027
b1130	phoP	-	1188999	1189670	95.94	137.29	359.476	258.521	347.716	616.82
b1131	purB	-	1189839	1191209	29.6829	28.5228	34.3482	23.9418	22.125	60.0435
b1132	hflD	-	1191213	1191854	60.3837	76.2204	68.7838	48.1383	52.6575	79.992
b1133	trmU	-	1191890	1192996	150.134	143.629	292.615	557.793	287.271	478.566
b1134	ymfB	-	1193050	1193511	19.3752	29.5032	15.9068	16.8951	11.2395	27.423
b1135	ymfC	-	1193521	1194174	11.4894	19.9158	19.4028	15.9612	14.9565	33.363
b1136	icd	+	1194346	1195596	30.7827	31.6122	37.582	24.2814	29.028	52.5195
b1137	ymfD	-	1196090	1196755	0.5031	0.4218	20.8012	18.5931	16.815	12.3255
b1138	ymfE	-	1196756	1197460	0.351	0.3534	208.362	286.113	145.76	48.114
b1139	lit	+	1197918	1198811	3.7089	5.1414	31.1144	25.0455	14.2485	18.018
b1140	intE	-	1198902	1200029	11.1033	23.4954	36.3584	39.3936	53.454	46.8765
b1141	ymfG	-	1200010	1200255	4.7502	6.6804	25.5208	8.9145	15.045	20.9385
b1142	ymfH	-	1200292	1200603	3.159	4.1154	2.2724	5.2638	10.5315	9.009
b1143	ymfI	+	1200720	1201061	5.7096	6.0078	198.573	134.651	156.733	113.009
b1144	ymfJ	-	1200999	1201307	2.1762	1.5846	14.5958	13.9236	13.806	12.177
b1145	ymfK	-	1201482	1202156	32.5962	47.4012	76.038	73.3536	69.03	107.761
b1146	ymfT	+	1202247	1202447	0.0234	0.228	5.4188	2.4621	5.9295	3.168
b1147	ymfL	+	1202479	1203048	19.3986	32.262	85.215	44.9121	76.818	35.4915
b1148	ymfM	+	1203045	1203383	3.6153	4.5258	6.992	8.2353	8.5845	6.633
b1149	ymfN	+	1203393	1204760	0.585	0.798	1.311	2.8017	1.1505	1.6335
b1150	ymfR	+	1204772	1204954	0.2223	0.1824	0	0.4245	0	0.198
b1151	ymfO	+	1204954	1205427	0.1521	0.1482	0	0.2547	0	0
b1152	ymfP	+	1205483	1206145	0.0819	0.1254	0.3496	0.7641	5.133	1.5345
b1153	ymfQ	+	1206136	1206720	0.2106	0.2508	0.0874	0	0.177	0.4455
b1154	ycfK	+	1206724	1207353	2.1996	2.6106	1.0488	1.5282	2.124	6.5835
b1155	ymfS	+	1207355	1207768	0.8658	0.855	1.3984	2.6319	0.885	6.6825
b1156	tfaE	-	1207740	1208342	0.3627	0.4218	0.9614	2.9715	1.062	2.5245
b1157	stfE	-	1208342	1208878	0.234	0.399	0.437	0.1698	0.531	0.99
b1158	pin	+	1208908	1209462	0.6552	0.5928	1.1362	1.2735	0.708	2.1285
b1159	mcrA	+	1209569	1210402	0.5733	2.8386	5.0692	11.037	9.8235	12.375
b1160	elbA	-	1210903	1211226	0.3627	0.456	0.7866	1.2735	1.239	1.881
b1161	ycgX	-	1211926	1212330	0.0936	0.4332	1.9228	0.0849	0.708	3.8115
b1162	ycgE	-	1212551	1213282	49.7718	50.9238	69.046	50.1759	58.941	105.683
b1163	ycgF	-	1213487	1214698	7.6284	20.8392	149.541	101.965	131.6	256.509
b1164	ycgZ	+	1215012	1215248	2.2815	9.7584	428.872	240.776	332.229	268.389
b1165	ymgA	+	1215291	1215563	0.3744	2.2572	103.219	55.5246	84.96	70.6365
b1166	ymgB	+	1215592	1215858	0.6318	3.4428	18.2666	11.3766	10.266	24.849
b1167	ymgC	+	1215971	1216219	0.3393	1.4592	14.421	14.6028	11.2395	8.118
b1168	ycgG	+	1216551	1218074	7.6635	21.1812	62.6658	57.5622	53.808	33.5115
b1169	ycgH_1	+	1220024	1220344	0.2106	0.6498	4.5448	2.3772	3.2745	7.821
b1170	ycgH_2	+	1220429	1221445	5.9904	5.8368	39.33	32.9412	34.0725	28.2645
b1171	ymgD	-	1221528	1221857	0.5382	1.1058	0.7866	0.849	0.7965	1.5345
b1172	ymgG	-	1221867	1222142	0.0351	0.0342	0.0874	0.3396	0	0.1485
b1173	ycgI	+	1222918	1223130	0.0936	0.228	0.6118	0.6792	1.416	16.434
b1174	minE	-	1223502	1223768	3.3462	4.2522	35.5718	29.8848	28.9395	47.421
b1175	minD	-	1223772	1224584	72.306	161.629	228.201	150.952	210.984	455.697
b1176	minC	-	1224608	1225303	80.3907	104.698	86.1764	78.0231	76.641	138.303
b1177	ycgJ	+	1225823	1226191	0.9477	1.1514	22.1996	13.584	11.2395	34.947
b1178	ycgK	-	1226294	1226695	21.177	16.2222	29.716	17.6592	16.815	103.257
b1179	ycgL	+	1226904	1227230	2.8665	2.85	13.984	10.3578	16.107	23.5125
b1180	ycgM	+	1227302	1227961	13.1508	12.9276	96.2274	60.1941	48.0555	39.9465
b1181	ycgN	+	1228053	1228499	6.4584	6.4068	15.295	12.1407	11.9475	30.4425
b1182	hlyE	-	1228706	1229617	0.1521	0.1596	0.9614	1.8678	0.885	1.1385
b1183	umuD	+	1229990	1230409	0.9243	1.71	4.9818	2.547	2.9205	7.6725
b1184	umuC	+	1230409	1231677	8.9388	15.96	17.3926	15.5367	11.505	21.087
b1185	dsbB	-	1231723	1232253	48.7539	54.1158	49.9928	38.8842	30.5325	52.371
b1186	nhaB	-	1232399	1233940	258.605	313.124	87.0504	71.2311	57.6135	129.047
b1187	fadR	+	1234161	1234880	53.118	87.2442	46.1472	33.2808	38.232	73.2105
b1188	ycgB	-	1234932	1236464	24.2073	132.593	264.997	215.476	358.956	490.199
b1189	dadA	+	1236794	1238092	74.2716	164.16	203.38	238.654	322.671	497.129
b1190	dadX	+	1238102	1239172	53.7498	86.6628	39.5922	47.4591	40.7985	70.191
b1191	cvrA	-	1239558	1241294	148.461	131.841	300.132	269.558	221.692	160.232
b1192	ldcA	-	1241389	1242303	30.8763	47.7318	33.649	30.564	25.311	35.4915
b1193	emtA	+	1242403	1243014	287.68	150.366	15.1202	11.1219	8.9385	70.785
b1194	ycgR	-	1243016	1243750	55.6452	37.0842	11.5368	9.5937	7.5225	59.895
b1195	ymgE	+	1243951	1244205	0.7839	2.9982	4.807	4.4148	6.1065	11.583
b1196	ycgY	+	1244383	1244823	1.1232	4.1268	7.866	4.7544	10.62	29.304
b1197	treA	-	1244902	1246599	10.7406	27.9186	16.9556	19.6119	37.9665	79.101
b1198	dhaH	-	1246919	1248337	15.4791	17.0202	73.2412	63.9297	67.5255	107.514
b1199	dhaL	-	1248348	1248980	2.4219	2.5194	6.2054	9.6786	4.956	8.6625
b1200	dhaK	-	1248991	1250061	2.3517	2.7702	3.1464	3.5658	3.8055	7.524
b1201	dhaR	+	1250289	1252208	72.5283	75.4566	114.407	110.625	102.925	125.433
b1202	ycgV	-	1252308	1255175	20.6388	41.6898	125.069	125.907	124.608	152.51
b1203	ychF	-	1255944	1257035	3.4515	6.8058	7.6038	8.7447	9.2925	22.572
b1204	pth	-	1257152	1257736	17.6787	28.0212	54.2754	35.3184	42.0375	81.378
b1205	ychH	+	1258014	1258292	66.0465	163.442	97.1014	112.917	174.345	384.813
b1206	ychM	-	1258347	1260026	63.5076	57.456	31.464	41.9406	29.1165	55.341
b1207	prsA	-	1260151	1261098	58.4649	56.4984	57.0722	51.1098	54.0735	140.234
b1208	ispE	-	1261249	1262100	174.95	331.204	135.295	142.462	141.6	224.383
b1209	lolB	-	1262100	1262723	118.369	213.898	286.06	201.553	284.085	485.694
b1210	hemA	+	1262937	1264193	220.346	236.368	805.304	595.913	873.053	902.187
b1211	prfA	+	1264235	1265317	46.3671	54.7314	139.141	112.068	135.316	200.624
b1212	prmC	+	1265317	1266150	58.0554	66.9408	13.8966	10.9521	9.912	23.76
b1213	ychQ	+	1266147	1266539	46.4958	61.3662	66.0744	51.4494	57.525	58.707
b1214	ychA	+	1266543	1267352	28.782	22.9254	193.678	144.245	124.785	298.139
b1215	kdsA	+	1267388	1268242	29.4372	34.599	66.424	56.5434	54.7815	95.238
b1216	chaA	-	1269972	1271072	27.8811	46.0104	100.073	75.3063	84.8715	195.575
b1217	chaB	+	1271342	1271572	1.3455	3.2034	41.952	30.2244	57.702	107.118
b1218	chaC	+	1271709	1272425	9.8397	43.8444	40.8158	42.1953	49.4715	78.111
b1219	ychN	-	1272469	1272822	6.8445	19.6194	10.1384	10.6125	7.611	26.928
b1220	ychP	+	1273148	1274401	40.2714	58.7556	42.2142	25.8096	35.8425	86.724
b1221	narL	-	1274402	1275052	2.0124	2.451	8.74	5.8581	5.664	10.395
b1222	narX	-	1275045	1276841	65.9763	77.7252	94.2172	83.7114	103.456	109.445
b1223	narK	+	1277180	1278571	16.5204	43.6962	152.251	170.225	147.795	76.626
b1224	narG	+	1279087	1282830	42.939	57.0684	40.0292	44.3178	25.134	42.0255
b1225	narH	+	1282827	1284365	4.1769	5.9622	4.1078	3.1413	2.832	4.554
b1226	narJ	+	1284362	1285072	5.616	6.7032	0.9614	3.0564	0.9735	1.2375
b1227	narI	+	1285072	1285749	1.9422	4.9932	0.2622	0.7641	0.6195	1.5345
b1228	ychS	+	1285932	1286207	2.223	2.451	1.1362	1.4433	2.5665	2.8215
b1229	tpr	-	1286310	1286411	3.6621	4.1724	0.1748	0.2547	0.354	0.198
b1230	tyrV	-	1286467	1286551	0.2106	0.3648	0	0	0	0.2475
b1231	tyrT	-	1286761	1286845	0.234	1.7214	0	0	0	0
b1232	purU	-	1287005	1287847	17.8542	20.0412	113.27	100.012	131.157	175.131
b1233	ychJ	-	1287897	1288355	212.694	160.808	594.058	437.829	422.233	1046.53
b1234	rssA	+	1288429	1289373	443.769	815.909	298.471	277.793	262.226	744.431
b1235	rssB	+	1289465	1290478	20.2176	51.984	222.171	126.925	146.91	272.745
b1236	galU	+	1290680	1291588	6.5286	4.6284	20.2768	14.6028	19.47	41.976
b1237	hns	-	1291732	1292145	3.4632	5.1756	12.236	16.7253	10.62	47.916
b1238	tdk	+	1292750	1293367	35.8371	24.0084	100.423	46.3554	68.9415	126.126
b1239	ychG_2	-	1293649	1294239	9.1962	8.4588	17.2178	20.376	15.399	16.335
b1240	ychG_1	-	1294191	1294421	3.1239	3.0096	2.0976	4.5846	1.1505	2.079
b1241	adhE	-	1294669	1297344	36.3636	61.446	144.21	113.002	173.106	259.826
b1242	ychE	+	1297821	1298468	64.7127	56.7036	147.881	139.236	97.704	114.741
b1243	oppA	+	1299206	1300837	158.02	164.776	624.91	426.707	557.639	887.832
b1244	oppB	+	1300923	1301843	49.8771	125.24	146.57	142.802	172.132	333.234
b1245	oppC	+	1301858	1302766	61.8813	76.4712	13.984	20.2911	16.815	50.2425
b1246	oppD	+	1302778	1303791	116.251	168.275	115.718	70.0425	89.739	294.129
b1247	oppF	+	1303788	1304792	16.8012	23.7462	95.5282	59.5149	71.7735	193.595
b1248	yciU	-	1304845	1305174	5.4522	7.7178	63.5398	64.6089	88.323	168.053
b1249	cls	-	1305209	1306669	110.811	136.287	267.619	371.522	301.785	360.162
b1250	kch	-	1307040	1308293	5.8032	7.068	115.805	102.559	107.35	66.3795
b1251	yciI	-	1308593	1308889	1.8252	2.565	7.3416	4.3299	5.841	4.8015
b1252	tonB	+	1309113	1309832	37.323	51.3798	224.268	158.678	194.169	136.719
b1253	yciA	-	1309872	1310270	8.9037	8.9262	5.4188	6.5373	5.487	8.91
b1254	yciB	-	1310375	1310914	7.0317	17.2596	102.608	124.548	112.129	63.36
b1255	yciC	-	1310944	1311687	15.2685	29.127	42.7386	36.9315	42.9225	66.33
b1256	ompW	+	1312044	1312682	0.5148	1.596	1.748	2.8017	3.717	12.771
b1257	yciE	-	1312742	1313248	0.3978	1.0032	3.7582	1.1886	5.0445	16.2855
b1258	yciF	-	1313294	1313794	0.0117	0.0912	0.2622	0.2547	0.885	2.574
b1259	yciG	-	1313880	1314059	0.0351	0.0456	0	0.4245	0.354	0.6435
b1260	trpA	-	1314440	1315246	3.5568	8.151	23.7728	10.5276	14.514	40.095
b1261	trpB	-	1315246	1316439	4.5279	8.835	6.555	14.0934	6.2835	16.929
b1262	trpC	-	1316451	1317809	6.9381	13.224	17.917	15.7065	19.5585	27.1755
b1263	trpD	-	1317813	1319408	11.3607	35.8302	11.7116	10.4427	23.8065	59.7465
b1264	trpE	-	1319408	1320970	5.5926	19.6536	1.3984	1.5282	7.8765	31.2345
b1265	trpL	-	1321062	1321106	0.351	1.596	0.1748	0	0.354	4.158
b1266	yciV	+	1321244	1322125	224.944	242.41	45.7102	32.9412	33.5415	83.8035
b1267	yciO	+	1322122	1322742	11.934	14.4324	58.2958	63.0807	49.4715	48.015
b1268	yciQ	+	1322770	1324665	60.4773	186.196	93.3432	75.4761	97.9695	193.99
b1269	rluB	+	1324876	1325751	14.8239	13.0644	15.9068	14.0085	17.7	34.3035
b1270	btuR	-	1325791	1326381	8.4708	7.7406	6.6424	7.0467	10.0005	21.6315
b1271	yciK	-	1326378	1327136	43.6878	46.284	64.5886	65.7126	86.6415	147.51
b1272	sohB	+	1327356	1328405	100.877	182.617	57.1596	57.9018	50.8875	83.952
b1273	yciN	-	1328441	1328692	9.8397	19.1292	38.1938	37.5258	26.019	58.113
b1274	topA	+	1329072	1331669	56.7684	75.7644	221.035	240.946	280.988	365.409
b1275	cysB	+	1331879	1332853	18.837	21.2838	82.593	42.6198	73.3665	188.496
b1276	acnA	+	1333855	1336530	615.853	1226.53	111.085	93.8994	129.475	284.526
b1277	ribA	-	1336594	1337184	15.3036	53.8992	350.561	198.242	273.376	479.309
b1278	pgpB	+	1337354	1338118	59.6934	95.8398	210.547	171.413	191.425	484.407
b1279	yciS	+	1338267	1338575	5.5458	6.6462	4.5448	2.4621	4.8675	14.2065
b1280	yciM	+	1338582	1339751	39.5811	31.3728	20.7138	23.0928	19.116	30.195
b1281	pyrF	+	1339945	1340682	15.5259	30.2556	19.4028	17.4894	12.213	26.037
b1282	yciH	+	1340682	1341008	0.1404	0.171	0.6992	0.3396	0.0885	0.396
b1283	osmB	-	1341134	1341352	0.2457	1.1058	2.0976	1.2735	0.7965	4.2075
b1284	yciT	-	1341621	1342370	4.5981	5.3922	16.8682	15.8763	30.09	48.609
b1285	gmr	-	1342781	1344766	52.5096	121.467	264.997	208.175	290.103	559.796
b1286	rnb	-	1345002	1346936	56.3238	72.9372	55.2368	53.6568	66.4635	120.681
b1287	yciW	-	1347004	1348131	40.1193	66.1656	6.9046	4.9242	17.7	31.482
b1288	fabI	-	1348275	1349063	15.1164	51.9156	81.4568	71.5707	123.103	186.813
b1289	ycjD	-	1349431	1349784	5.7798	7.5924	6.9046	3.7356	4.3365	14.553
b1290	sapF	-	1349852	1350658	22.3704	30.666	32.9498	41.0067	29.382	53.6085
b1291	sapD	-	1350660	1351652	20.9196	19.779	32.9498	31.413	35.223	55.341
b1292	sapC	-	1351652	1352542	39.8853	45.5658	25.9578	14.7726	20.178	33.858
b1293	sapB	-	1352529	1353494	421.422	291.977	109.075	79.806	94.164	261.855
b1294	sapA	-	1353491	1355134	449.643	396.116	555.864	451.159	553.745	923.522
b1295	ymjA	-	1355447	1355692	1.1349	0.8094	24.5594	21.3099	15.1335	27.0765
b1296	puuP	-	1355826	1357211	36.7848	57.4218	12.9352	14.8575	26.1075	32.076
b1297	puuA	-	1357514	1358932	31.7772	37.5516	9.7014	8.49	16.815	31.878
b1298	puuD	+	1359144	1359908	58.6755	84.7818	15.8194	4.4148	15.1335	50.589
b1299	puuR	+	1359935	1360492	2.8899	6.042	5.681	5.6034	3.894	8.217
b1300	puuC	+	1360767	1362254	1.0647	2.0292	1.311	1.4433	0.708	2.3265
b1301	puuB	+	1362256	1363536	0.7254	1.3908	1.0488	1.1037	0.2655	0.99
b1302	puuE	+	1363574	1364839	1.3338	2.8728	2.7968	1.698	1.6815	3.8115
b1303	pspF	-	1364959	1365936	26.5824	32.205	62.6658	75.4761	51.861	37.8675
b1304	pspA	+	1366103	1366771	3.393	4.5144	11.6242	12.8199	10.5315	27.8685
b1305	pspB	+	1366825	1367049	0.0936	0.1824	2.3598	5.0091	3.9825	4.95
b1306	pspC	+	1367049	1367408	2.457	4.3548	37.0576	34.7241	37.0815	24.6015
b1307	pspD	+	1367417	1367638	2.0124	4.7766	2.2724	0.7641	1.593	3.168
b1308	pspE	+	1367713	1368027	1.2051	1.5504	2.185	0.0849	1.77	4.257
b1309	ycjM	+	1368240	1369919	0.6201	0.7068	2.4472	1.1037	1.593	2.6235
b1310	ycjN	+	1369933	1371225	0.3159	0.342	0.3496	1.0188	1.5045	1.584
b1311	ycjO	+	1371246	1372127	1.3338	1.425	0.874	1.0188	0.7965	1.782
b1312	ycjP	+	1372114	1372956	1.3455	1.5048	2.0976	1.2735	1.3275	3.366
b1313	ycjQ	+	1372987	1374039	6.0021	7.8318	0.7866	0.3396	0.7965	2.0295
b1314	ycjR	+	1374058	1374846	3.9078	6.2928	2.2724	1.6131	2.5665	7.029
b1315	ycjS	+	1374856	1375911	7.4646	10.6362	14.858	20.2062	20.6205	24.4035
b1316	ycjT	+	1375908	1378175	12.9636	25.7184	61.3548	71.1462	70.269	64.6965
b1317	ycjU	+	1378172	1378831	1.5327	2.8614	0.437	1.5282	0.708	2.1285
b1318	ycjV	+	1378845	1379813	0.3744	0.2166	0.437	0.0849	0.354	0.3465
b1319	ompG	+	1379971	1380876	0.1872	0.342	0.6118	0.849	1.062	2.178
b1320	ycjW	-	1380987	1381985	24.336	39.9342	63.1902	48.6477	47.613	88.605
b1321	ycjX	+	1382141	1383538	163.917	141.554	32.775	38.7993	39.9135	52.9155
b1322	ycjF	+	1383535	1384596	6.0723	6.8514	6.4676	8.9145	9.381	13.9095
b1323	tyrR	+	1384744	1386285	206.61	145.054	263.249	275.585	245.056	349.421
b1324	tpx	-	1386329	1386835	2238.26	2545.2	1925.86	1563.35	2123.29	5161.12
b1325	ycjG	+	1386954	1387919	28.9224	53.6142	24.5594	28.866	25.311	51.0345
b1326	mpaA	-	1387894	1388682	55.0251	107.126	86.089	100.352	98.235	112.217
b1327	ycjY	-	1388957	1389889	1.3923	2.6676	9.177	5.7732	6.4605	11.7315
b1328	ycjZ	+	1390015	1390914	34.3629	80.6322	107.502	84.7302	92.4825	189.684
b1329	mppA	+	1391251	1392864	43.1145	66.804	152.6	116.483	159.742	346.5
b1330	ynaI	-	1392915	1393946	20.6154	22.3098	46.6716	33.7902	33.807	62.469
b1331	insH-4	+	1394100	1395116	0	0	0	0	0	0
b1332	ynaJ	+	1395389	1395646	9.6642	37.449	35.0474	35.7429	44.781	41.481
b1333	uspE	-	1395696	1396646	33.0525	49.8636	109.163	91.7769	164.61	221.661
b1334	fnr	-	1396798	1397550	85.9131	178.262	541.967	533.512	898.275	1867.29
b1335	ogt	-	1397745	1398260	23.9967	27.4284	54.9746	46.3554	45.5775	50.589
b1336	abgT	-	1398271	1399797	10.6119	14.421	15.1202	15.4518	11.859	25.1955
b1337	abgB	-	1399834	1401279	8.424	12.768	40.2914	34.3845	34.0725	34.749
b1338	abgA	-	1401279	1402589	1.755	3.0324	2.0976	1.9527	3.0975	2.7225
b1339	abgR	+	1402765	1403673	39.1599	49.2594	40.1166	31.9224	35.6655	108.009
b1340	ydaL	+	1404003	1404566	19.1061	49.5102	44.2244	45.5913	33.8955	53.2125
b1341	ydaM	-	1404587	1405819	13.6773	37.4946	406.41	468.903	517.106	345.956
b1342	ydaN	+	1406074	1407057	33.8949	56.3958	159.155	131.85	143.37	254.084
b1343	dbpA	+	1407535	1408908	20.1708	54.9708	76.475	80.0607	82.482	78.2595
b1344	ydaO	-	1409037	1409972	10.6704	17.784	35.834	36.7617	42.5685	42.075
b1345	intR	-	1410024	1411259	19.0359	15.8004	50.8668	32.8563	39.294	62.766
b1346	ydaQ	-	1411261	1411476	0.0234	0.0456	0.2622	0.5094	0.177	0.297
b1347	ydaC	-	1411555	1411764	0.0234	0.0456	0.2622	0.2547	0.0885	1.485
b1348	lar	-	1411757	1411951	0	0.0228	0	0	0	0.1485
b1349	recT	-	1412008	1412817	4.7385	5.8938	7.0794	5.8581	6.2835	8.4645
b1350	recE	-	1412810	1415410	4.1418	6.1446	13.4596	10.2729	10.797	24.948
b1351	racC	-	1415512	1415787	0.0585	0.0456	0.2622	0	0.4425	1.2375
b1352	kil	-	1416032	1416253	0.0117	0.0114	0.2622	0	0	0.792
b1353	sieB	+	1416695	1417183	0.1872	0.2394	10.4006	7.8108	5.5755	20.493
b1355	ydaG	-	1417346	1417480	0.2457	0.3192	0.1748	0	0	0.495
b1356	racR	-	1417789	1418265	22.6746	62.8368	90.5464	77.1741	93.7215	173.745
b1357	ydaS	+	1418389	1418685	1.0998	1.5504	12.5856	9.8484	8.9385	29.205
b1358	ydaT	+	1418708	1419130	3.7323	5.1414	1.6606	1.698	1.5045	6.0885
b1359	ydaU	+	1419143	1420000	7.6752	10.146	14.0714	10.9521	12.036	15.9885
b1360	ydaV	+	1420007	1420753	0.1638	0.3078	0.3496	0	0	0.1485
b1361	ydaW	+	1420776	1421336	0.6552	1.2996	1.8354	1.698	2.832	2.3265
b1362	rzpR	+	1421369	1421668	1.2753	3.306	0.437	0.9339	1.062	2.079
b1363	trkG	+	1421806	1423263	3.6153	5.073	16.2564	12.6501	11.7705	22.4235
b1365	ynaK	+	1423401	1423664	0.8892	1.3908	1.748	1.698	0.531	2.574
b1366	ydaY	+	1423645	1424004	2.5155	3.8304	6.0306	5.943	6.018	8.1675
b1368	ynaA	+	1424478	1425506	9.0792	28.728	17.3052	10.188	11.0625	78.9525
b1369	lomR_1	+	1425482	1425637	0.3861	0.9348	0.5244	0.0849	0.885	0.2475
b1370	insH-5	-	1425770	1426750	5.9787	8.5272	2.622	3.0564	1.416	4.554
b1371	lomR_2	+	1426838	1427008	0	0.0342	0	0.0849	0.0885	0
b1372	stfR	+	1427073	1430435	20.3697	52.5198	88.7984	106.125	83.2785	145.679
b1373	tfaR	+	1430435	1431010	0.0117	0.057	0	0	0	0
b1374	pinR	-	1431108	1431698	0.2457	0.741	2.8842	3.7356	3.186	16.137
b1375	ynaE	-	1432015	1432281	0.0117	0	0	0	0	0
b1376	uspF	-	1433209	1433643	8.7867	15.8004	33.0372	19.6119	37.7895	197.852
b1377	ompN	-	1433784	1434917	1.8837	2.052	1.748	4.1601	2.124	6.237
b1378	ydbK	-	1435284	1438808	99.7893	188.818	201.02	200.024	245.41	244.976
b1379	hslJ	-	1439345	1439767	21.4929	41.724	92.9936	144.5	104.784	236.313
b1380	ldhA	-	1439878	1440867	5.9904	5.8368	22.1996	14.6877	16.107	21.78
b1381	ydbH	+	1441075	1443714	1221.99	619.248	560.758	578.254	630.297	340.857
b1382	ynbE	+	1443711	1443896	0.9945	1.3908	40.4662	29.0358	30.7095	34.254
b1383	ydbL	+	1443904	1444230	3.51	5.985	28.405	21.8193	24.1605	35.541
b1384	feaR	-	1444402	1445307	64.1043	110.534	19.9272	13.1595	29.913	76.329
b1385	feaB	+	1445543	1447042	21.4227	37.3236	15.1202	13.4991	14.7795	33.165
b1386	tynA	-	1447100	1449373	24.4647	25.8096	14.858	11.5464	11.9475	16.5825
b1387	maoC	-	1449621	1451666	4.4343	4.7196	1.2236	1.1886	1.239	2.475
b1388	paaA	+	1451951	1452880	15.5259	31.1676	19.0532	24.1116	39.648	40.9365
b1389	paaB	+	1452892	1453179	10.2024	8.3904	2.0102	0	2.655	1.188
b1390	paaC	+	1453188	1453934	4.0248	6.6462	5.681	8.4051	7.8765	14.652
b1391	paaD	+	1453949	1454446	9.5355	15.7548	1.1362	0.9339	3.2745	4.5045
b1392	paaE	+	1454454	1455524	8.307	18.5934	17.5674	14.5179	19.2045	14.1075
b1393	paaF	+	1455521	1456288	4.2822	12.2778	8.1282	7.8957	12.567	12.0285
b1394	paaG	+	1456288	1457076	5.3469	10.7274	8.5652	9.1692	13.275	15.0975
b1395	paaH	+	1457078	1458505	15.4908	30.4836	32.4254	25.2153	37.7895	40.9365
b1396	paaI	+	1458495	1458917	1.6146	2.3484	2.0102	1.1037	4.071	4.554
b1397	paaJ	+	1458917	1460122	246.589	535.515	142.549	98.1444	133.281	265.023
b1398	paaK	+	1460149	1461462	111.021	158.791	232.921	245.361	340.017	453.074
b1399	paaX	+	1461563	1462513	8.8803	12.2436	6.555	14.433	9.381	20.097
b1400	paaY	+	1462495	1463085	0.8892	2.907	2.9716	4.3299	4.6905	9.603
b1401	ydbA_1	+	1463416	1465974	8.5293	13.9536	39.33	33.0261	39.7365	54.9945
b1402	insD-2	-	1465945	1466850	0	0.0228	0	0	0.0885	0.099
b1403	insC -2	-	1466808	1467218	0	0	0	0	0	0
b1404	insI-2	+	1467382	1468533	0	0.0342	0.874	1.1886	0.354	4.4055
b1405	ydbA_2	+	1468714	1472037	38.9493	46.9566	268.493	270.322	244.083	696.514
b1406	ydbC	+	1472245	1473105	9.36	16.2564	120.088	127.775	209.833	89.397
b1407	ydbD	+	1473168	1475474	1.2168	1.767	9.0022	6.8769	10.5315	24.0075
b1408	ynbA	+	1475645	1476250	0.0702	0.0114	0.3496	1.698	1.062	1.188
b1409	ynbB	+	1476250	1477146	0.0351	0.0456	0.1748	0	0	0.99
b1410	ynbC	+	1477162	1478919	5.6979	9.063	9.5266	9.4239	7.1685	16.83
b1411	ynbD	+	1478933	1480225	5.4054	10.5108	14.5084	9.8484	10.3545	19.404
b1412	azoR	-	1480279	1480884	5.4054	7.6722	62.7532	55.5246	55.3125	74.448
b1413	hrpA	+	1481142	1484987	67.5441	101.517	134.334	132.019	137.971	220.275
b1414	ydcF	+	1485259	1486059	13.5369	17.1456	28.6672	15.3669	20.709	52.1235
b1415	aldA	+	1486256	1487695	53.9604	101.095	101.471	101.456	113.103	299.772
b1416	gapC_2	-	1487737	1487988	118.275	306.455	103.656	85.1547	103.191	276.21
b1417	gapC_1	-	1487985	1488737	83.8305	306.945	170.692	162.414	186.381	391.644
b1418	cybB	+	1488926	1489456	42.4359	26.277	47.4582	39.2238	32.745	67.023
b1419	ydcA	+	1489701	1489874	9.243	13.7256	0.874	0.849	0.2655	2.8215
b1420	mokB	-	1489986	1490153	14.9643	21.489	23.5106	22.074	37.9665	125.483
b1421	trg	+	1490494	1492134	95.2965	91.5648	147.094	187.374	130.803	757.251
b1422	ydcI	-	1492172	1493095	270.855	284.749	155.135	157.914	193.638	652.905
b1423	ydcJ	+	1493312	1494655	36.8433	125.411	76.7372	69.3633	66.4635	181.863
b1424	mdoD	+	1494910	1496535	23.985	39.7632	37.4946	27.5076	43.0995	91.3275
b1426	ydcH	+	1496675	1496899	0.4563	0.5814	5.5936	6.9618	7.8765	3.663
b1427	rimL	+	1496962	1497501	4.6683	14.9226	20.0146	18.678	17.4345	38.7585
b1428	ydcK	-	1497493	1498473	4.6449	22.5036	133.46	157.405	220.719	173.349
b1429	tehA	+	1498597	1499589	70.0245	113.863	126.38	108.248	108.235	170.478
b1430	tehB	+	1499586	1500179	1.4508	2.6904	14.7706	9.2541	11.505	23.2155
b1431	ydcL	+	1500481	1501149	4.2237	10.1916	31.3766	23.4324	24.426	63.36
b1432	ydcM	+	1501681	1502889	13.2678	13.6116	20.976	20.8005	18.231	25.4925
b1433	ydcO	-	1502929	1504104	19.656	19.6308	92.2944	73.3536	63.9855	59.8455
b1434	ydcN	+	1504196	1504732	27.3663	43.7076	69.92	73.4385	60.9765	87.5655
b1435	ydcP	+	1504805	1506766	79.6653	85.9332	203.817	171.158	166.38	215.127
b1436	yncJ	-	1506858	1507088	0.4212	0.342	1.311	2.8866	3.009	7.128
b1438	ydcQ	+	1507511	1507948	0.6669	1.6074	42.1268	20.5458	25.5765	29.007
b1439	ydcR	+	1508027	1509433	17.8776	30.9624	37.2324	32.7714	30.444	77.7645
b1440	ydcS	+	1509678	1510823	15.9003	49.4418	28.9294	31.2432	33.0105	93.357
b1441	ydcT	+	1510841	1511854	5.0193	19.9158	11.0998	11.8011	10.443	26.4825
b1442	ydcU	+	1511855	1512796	54.8262	233.381	135.82	153.329	112.129	306.405
b1443	ydcV	+	1512786	1513580	4.8438	15.2532	8.6526	8.6598	9.204	25.344
b1444	ydcW	+	1513602	1515026	39.6864	240.198	273.999	303.433	428.251	791.356
b1445	ydcX	+	1515413	1515586	3.9195	6.8628	3.496	3.396	1.947	10.0485
b1446	ydcY	+	1515672	1515905	48.0636	46.17	31.2892	27.0831	37.524	71.082
b1447	ydcZ	-	1515906	1516355	35.7552	37.1526	74.9018	71.8254	72.924	89.298
b1448	yncA	-	1516352	1516870	4.7268	6.5892	6.2054	3.0564	6.9915	19.4535
b1449	yncB	+	1517051	1518088	8.9973	23.6322	962.012	608.054	762.162	625.284
b1450	yncC	+	1518286	1518951	2.3751	7.9116	27.6184	18.678	20.9745	84.447
b1451	yncD	-	1518987	1521089	55.6101	139.639	51.566	58.3263	46.8165	129.987
b1452	yncE	+	1521331	1522392	4.095	9.5874	20.8886	19.6119	15.576	16.8795
b1453	ansP	-	1522505	1524004	35.6733	26.9382	32.8624	36.8466	25.9305	35.046
b1454	yncG	+	1524271	1524888	0.8541	3.477	10.488	12.8199	18.762	26.037
b1455	yncH	+	1524964	1525176	0.0117	0.0114	0	1.0188	0.177	0.2475
b1456	rhsE	+	1525914	1527962	7.4997	9.7014	6.0306	5.2638	4.3365	8.7615
b1457	ydcD	+	1527946	1528428	1.3572	1.5846	45.7976	20.2911	25.2225	85.1895
b1458	yncI	+	1528610	1529356	8.4123	24.0882	25.0838	9.4239	16.1955	40.7385
b1459	yncM	+	1529400	1529600	0.0819	0.0228	0.5244	0.0849	0.0885	1.089
b1460	ydcC	+	1529840	1530976	0.0819	0.3078	0.6118	0.2547	0.4425	0.5445
b1461	ydcE	+	1531076	1531309	0.4797	0.8778	10.8376	6.4524	7.257	18.018
b1462	yddH	-	1531306	1531875	6.0138	13.9308	13.1974	20.5458	28.497	36.0855
b1463	nhoA	+	1532048	1532893	12.0978	28.8534	9.7014	7.3863	7.1685	17.622
b1464	yddE	-	1532989	1533882	9.126	15.903	181.268	117.502	136.024	116.127
b1465	narV	-	1533961	1534641	6.8445	12.3576	34.7852	20.7156	23.8065	35.5905
b1466	narW	-	1534638	1535333	5.1948	14.25	15.0328	2.3772	8.85	15.6915
b1467	narY	-	1535333	1536877	1.2636	4.446	4.1952	3.2262	6.8145	6.633
b1468	narZ	-	1536874	1540614	8.6463	36.993	83.8166	73.3536	77.703	84.051
b1469	narU	-	1540696	1542084	2.223	8.7666	88.711	67.071	91.2435	168.003
b1470	yddJ	-	1542408	1542743	0.0117	0.0114	4.7196	3.1413	6.372	4.752
b1471	yddK	-	1542782	1543738	0.0234	0.0228	0.437	0.7641	0.2655	1.0395
b1472	yddL	-	1543762	1544052	0.0351	0.0228	0	0	0.177	0.0495
b1473	yddG	-	1544312	1545136	5.0427	5.1984	8.74	3.5658	8.4075	24.255
b1474	fdnG	+	1545425	1548472	12.8583	15.5838	10.3132	9.8484	6.372	19.0575
b1475	fdnH	+	1548485	1549369	0.4797	0.684	1.0488	1.3584	0.7965	0.495
b1476	fdnI	+	1549362	1550015	0.1638	0.5016	0.5244	1.1886	1.062	2.2275
b1477	yddM	-	1550422	1550784	3.3111	4.3662	21.5004	10.7823	14.16	13.8105
b1478	adhP	-	1550852	1551862	3.1122	8.0598	4.8944	4.8393	7.8765	10.791
b1479	sfcA	-	1551996	1553693	22.8384	37.9734	434.64	603.724	508.255	391.793
b1480	sra	-	1553850	1553987	0.7371	4.2408	21.7626	18.1686	31.9485	31.383
b1481	bdm	-	1554089	1554304	0.1053	0.285	0.2622	0	0.177	0.1485
b1482	osmC	+	1554649	1555080	1.2519	10.3854	16.4312	13.9236	13.0095	51.7275
b1483	ddpF	-	1555136	1556062	3.4164	17.385	15.0328	16.8951	23.01	68.0625
b1484	ddpD	-	1556055	1557041	6.9498	31.635	12.0612	12.0558	11.4165	43.7085
b1485	ddpC	-	1557038	1557934	8.8569	25.9692	210.284	145.434	119.652	191.02
b1486	ddpB	-	1557931	1558953	48.1689	217.318	102.52	103.069	89.208	227.849
b1487	ddpA	-	1558955	1560505	13.5018	71.0904	114.931	83.1171	105.492	385.506
b1488	ddpX	-	1560519	1561100	16.1694	48.8946	148.056	127.859	125.404	229.532
b1489	dos	-	1561358	1563757	5.4522	11.5254	22.724	14.6028	18.1425	42.273
b1490	yddV	-	1563782	1564825	4.5396	10.1118	22.9862	13.8387	25.9305	70.4385
b1491	yddW	-	1565528	1566847	50.6727	81.9432	148.405	78.2778	105.669	175.28
b1492	gadC	-	1566978	1568513	3.1239	7.7178	16.4312	23.772	26.55	24.651
b1493	gadB	-	1568669	1570069	0.6084	6.2358	75.3388	48.393	236.737	33.264
b1494	pqqL	-	1570431	1573226	6.0489	7.2276	32.338	32.8563	53.985	35.6895
b1495	yddB	-	1573271	1575643	22.9905	26.8584	24.1224	22.5834	26.904	34.155
b1496	yddA	-	1575681	1577366	4.9608	3.4884	13.0226	6.3675	20.0895	21.1365
b1497	ydeM	-	1577657	1578814	0.5265	0.6384	15.295	12.9048	11.7705	11.0385
b1498	ydeN	-	1578866	1580548	17.8074	14.934	78.0482	47.7138	56.7285	73.062
b1499	ydeO	-	1580950	1581711	0.0819	0.6498	0.6992	0.4245	1.593	1.3365
b1501	ydeP	-	1582231	1584510	6.435	7.923	4.37	7.4712	6.4605	14.0085
b1502	ydeQ	-	1584844	1585758	0.3627	0.342	0.437	0.0849	0.6195	2.079
b1503	ydeR	-	1585817	1586320	1.4976	1.0146	3.059	1.6131	2.655	4.554
b1504	ydeS	-	1586333	1586863	0.819	0.9576	5.4188	5.5185	4.1595	6.0885
b1505	ydeT	-	1586877	1588025	3.9663	3.1806	26.3948	12.9048	20.7975	32.1255
b1506	yneL	-	1588381	1588560	0.0468	0.0456	0.437	0.0849	0.177	1.188
b1507	hipA	-	1588878	1590200	46.2735	48.8148	141.326	112.493	76.5525	136.521
b1508	hipB	-	1590200	1590466	5.967	4.617	241.137	198.666	204.789	180.923
b1509	ydeU	-	1590689	1592089	23.5404	34.6104	28.7546	21.3948	23.6295	47.2725
b1510	ydeK	-	1592133	1596110	119.083	195.613	330.547	309.63	301.873	368.033
b1511	ydeV	-	1596641	1598233	22.6863	117.808	24.9964	24.621	54.6045	111.623
b1512	ydeW	-	1598312	1599265	53.3988	379.951	137.655	138.811	320.37	448.817
b1513	ego	+	1599514	1601049	13.104	80.4612	39.0678	40.8369	91.863	244.382
b1514	lsrC	+	1601043	1602071	3.4398	21.0102	13.6344	15.1122	23.9835	56.331
b1515	lsrD	+	1602071	1603063	20.2644	158.392	11.6242	12.6501	31.9485	74.844
b1516	lsrB	+	1603075	1604097	3.6036	27.1434	101.122	151.292	277.978	275.022
b1517	lsrF	+	1604124	1604999	4.3407	12.1752	6.7298	8.3202	13.806	42.57
b1518	lsrG	+	1605023	1605313	5.0778	36.1836	35.0474	39.7332	62.835	85.1895
b1519	tam	+	1605370	1606128	37.5921	132.183	139.927	173.62	202.399	256.113
b1520	yneE	-	1606132	1607046	40.7862	44.1294	287.371	202.741	289.041	436.788
b1521	uxaB	-	1607253	1608704	4.1886	9.063	9.0022	10.5276	7.8765	8.5635
b1522	yneF	-	1608931	1609878	7.8624	14.193	66.861	46.9497	55.1355	60.1425
b1523	yneG	-	1609990	1610349	58.5468	62.4378	767.634	719.867	485.776	282.002
b1524	yneH	-	1610349	1611275	21.0483	21.1128	44.4866	30.8187	18.3195	31.7295
b1525	yneI	-	1611339	1612727	225.143	550.096	159.505	161.31	123.9	241.61
b1526	yneJ	+	1612828	1613709	42.7752	58.5162	71.8428	65.2881	71.4195	148.055
b1527	yneK	+	1613787	1614902	2.34	4.0698	18.5288	9.2541	13.452	8.811
b1528	ydeA	+	1615052	1616242	6.3531	9.9522	2.7968	5.6883	3.2745	7.821
b1529	marC	-	1616267	1616932	11.115	19.5624	10.8376	5.6883	10.974	19.602
b1530	marR	+	1617144	1617578	45.3141	41.9406	80.1458	53.6568	35.1345	64.944
b1531	marA	+	1617598	1617981	1.404	1.2882	26.657	25.3002	11.151	22.8195
b1532	marB	+	1618013	1618231	37.5453	35.6136	2.622	3.7356	1.6815	7.5735
b1533	eamA	-	1618262	1619161	55.2825	97.1166	527.459	603.13	596.136	304.87
b1534	ydeE	+	1619356	1620543	123.037	169.244	323.817	290.867	345.946	634.343
b1535	ydeH	-	1620984	1621874	4.0014	3.2148	18.4414	12.9048	19.293	25.7895
b1536	ydeI	-	1622129	1622521	0.0468	0.456	3.496	3.3111	4.5135	9.8505
b1537	ydeJ	+	1622797	1623315	2.691	22.1502	17.917	9.0843	20.6205	63.2115
b1538	dcp	-	1623359	1625404	17.3979	28.9218	31.3766	31.413	36.108	68.706
b1539	ydfG	+	1625541	1626287	70.4223	207.617	84.9528	75.561	76.9065	119.196
b1540	ydfH	+	1626376	1627062	29.4138	36.5712	131.887	82.353	120.537	159.143
b1541	ydfZ	+	1627239	1627442	1.1817	1.1286	0.5244	0.0849	1.239	1.089
b1542	ydfI	-	1627477	1628937	0.936	1.3908	6.0306	6.4524	5.2215	6.9795
b1543	ydfJ	-	1629026	1630309	1.0764	3.0552	9.5266	4.0752	15.753	24.7995
b1544	ydfK	+	1631063	1631329	0	0	0	0	0	0
b1545	pinQ	+	1631646	1632236	0.351	1.0602	2.2724	1.4433	3.8055	18.513
b1546	tfaQ	-	1632334	1632909	0.0117	0.0114	0	0	0	0
b1547	stfQ	-	1632909	1633871	1.1817	2.0976	1.3984	1.2735	1.5045	2.9205
b1548	nohA	-	1633822	1634391	0.1638	0.2508	0	0	0.0885	0.9405
b1549	ydfO	+	1635071	1635481	0.0468	0.0342	5.5062	1.8678	2.9205	5.2965
b1550	gnsB	-	1635633	1635806	0	0.0456	1.3984	0	0.885	2.0295
b1551	ynfN	-	1635978	1636133	0.0117	0.0228	0.0874	0	0.0885	0.0495
b1552	cspI	-	1636479	1636691	0.0351	0.0798	1.2236	0.9339	1.416	4.5045
b1553	ydfP	-	1637054	1637551	0.1872	0.228	0.6992	0.9339	0.708	1.5345
b1554	ydfQ	-	1637548	1638081	0.2457	0.2964	0	0	0.177	0.3465
b1555	ydfR	-	1638078	1638389	0.0702	0.057	0.6992	0.5943	0.9735	1.4355
b1556	essQ	-	1638394	1638609	0.585	0.8322	1.5732	1.5282	1.77	2.178
b1557	cspB	-	1639363	1639578	0.0117	0.0342	0.1748	0	0.6195	0.5445
b1558	cspF	+	1639879	1640091	63.7533	36.9132	9.7888	7.8957	6.903	20.196
b1559	ydfT	-	1640513	1641265	0.585	0.8208	3.4086	4.3299	2.655	4.851
b1560	ydfU	-	1641279	1642328	1.2987	1.995	0.7866	1.0188	0.708	1.089
b1561	rem	-	1642675	1642926	14.5899	33.3678	21.5878	28.5264	24.6915	46.6785
b1562	hokD	-	1643143	1643298	0.0117	0.057	0.0874	0.0849	0.0885	0.6435
b1563	relE	-	1643370	1643657	1.6614	3.2376	22.5492	19.6119	23.541	39.897
b1564	relB	-	1643657	1643896	2.0826	5.4492	16.6934	7.3014	13.098	39.0555
b1565	ydfV	+	1643921	1644226	22.3587	238.249	46.759	35.4033	39.3825	78.309
b1566	flxA	+	1644429	1644761	15.6546	12.255	2.5346	2.2074	1.5045	52.3215
b1567	ydfW	-	1645198	1645347	0.2925	0.2508	3.7582	1.9527	1.77	10.494
b1568	ydfX	-	1645370	1645660	2.3049	3.3516	8.303	9.5088	9.381	7.0785
b1569	dicC	-	1645644	1645874	0.4212	0.3876	0.0874	0.0849	0.177	0
b1570	dicA	+	1645958	1646365	4.7268	7.6836	36.6206	32.6865	35.3115	57.2715
b1571	ydfA	+	1646532	1646687	0.5499	0.4674	12.8478	7.3014	4.8675	7.4745
b1572	ydfB	+	1646689	1646817	0.0468	0.057	0.5244	0.0849	0.6195	0.891
b1573	ydfC	+	1646847	1647065	2.0124	2.052	7.2542	6.2826	4.425	7.2765
b1574	dicF	+	1647406	1647458	0.2106	0.3534	0.9614	2.9715	0.4425	2.9205
b1575	dicB	+	1647633	1647821	0	0.0114	0.1748	0	0.2655	0
b1576	ydfD	+	1647818	1648009	0	0.0114	0.2622	0	0.0885	0.594
b1577	ydfE	+	1648102	1649022	0.5967	0.3876	1.1362	0.6792	0.4425	2.6235
b1578	insD	+	1648905	1649561	0.0117	0.0114	0	0	0	0
b1579	intQ	+	1649536	1650732	2.2347	7.3872	32.6876	20.0364	29.559	65.2905
b1580	rspB	-	1650920	1651939	0.1404	0.2052	6.2928	2.3772	5.31	8.0685
b1581	rspA	-	1651951	1653165	5.2065	10.6362	10.7502	12.3954	9.381	18.81
b1582	ynfA	-	1653371	1653697	47.8413	40.413	61.8792	45.9309	61.3305	52.965
b1583	ynfB	+	1653832	1654173	10.4715	14.0676	9.177	6.792	5.0445	28.8585
b1584	speG	+	1654208	1654768	45.4545	61.2978	305.026	186.525	207.886	422.483
b1585	ynfC	-	1654771	1655481	44.1558	62.3124	956.943	552.869	554.275	548.757
b1586	ynfD	+	1655589	1655894	18.603	46.8996	37.6694	25.6398	45.312	114.147
b1587	ynfE	+	1656093	1658519	5.9319	15.8916	25.5208	25.1304	26.6385	47.6685
b1588	ynfF	+	1658580	1661003	3.6855	7.8432	14.1588	9.5088	12.036	18.018
b1589	ynfG	+	1661014	1661631	0.2223	0.456	0.437	0.2547	0.6195	0.99
b1590	ynfH	+	1661633	1662487	10.5651	13.908	6.6424	8.49	7.1685	11.9295
b1591	dmsD	+	1662530	1663144	4.6566	6.7944	3.5834	2.9715	3.894	6.732
b1592	clcB	+	1663339	1664595	12.1563	21.4662	9.0022	10.3578	7.6995	12.3255
b1593	ynfK	-	1664548	1665243	8.0145	15.9372	22.3744	24.3663	15.576	30.789
b1594	dgsA	-	1665368	1666588	511.7	422.541	492.412	326.95	477.635	850.212
b1595	ynfL	-	1666723	1667616	19.4805	30.3354	25.5208	21.9042	19.647	38.1645
b1596	ynfM	+	1667723	1668976	38.2824	67.0434	115.368	86.0886	111.244	186.318
b1597	asr	+	1669400	1669708	0.2457	0.7296	0.6118	1.2735	0.6195	2.2275
b1598	ydgD	+	1669984	1670805	18.9072	53.0898	120.962	99.9273	90.3585	131.373
b1599	mdtI	-	1670844	1671173	3.0888	6.2928	9.0896	6.0279	2.5665	7.623
b1600	mdtJ	-	1671160	1671525	3.9312	4.4118	26.7444	18.0837	7.965	12.276
b1601	ydgG	+	1671937	1672971	22.2183	25.1598	21.6752	27.5925	19.116	40.7385
b1602	pntB	-	1672996	1674384	12.3786	14.5692	51.2164	41.7708	35.8425	93.753
b1603	pntA	-	1674395	1675927	18.0882	46.9338	15.1202	12.3954	16.1955	69.2505
b1604	ydgH	+	1676451	1677395	13.1157	16.074	16.7808	11.7162	12.6555	26.235
b1605	ydgI	+	1677581	1678963	33.4269	19.5396	32.1632	27.0831	20.2665	37.2735
b1606	folM	+	1679000	1679722	41.3244	46.3182	25.8704	24.7059	17.6115	31.779
b1607	ydgC	-	1679719	1680054	37.3347	52.212	362.623	870.31	335.769	358.38
b1608	rstA	+	1680174	1680902	53.2935	45.5088	161.777	118.011	120.006	232.848
b1609	rstB	+	1680906	1682207	102.703	63.2472	67.298	53.3172	46.8165	67.2705
b1610	tus	+	1682283	1683212	140.33	248.611	550.533	514.07	504.892	683.051
b1611	fumC	-	1683209	1684612	17.9478	26.6532	32.9498	30.7338	23.364	31.482
b1612	fumA	-	1684755	1686401	48.1104	73.6212	167.284	174.809	125.227	472.775
b1613	manA	+	1686600	1687775	18.7668	25.8666	24.2972	12.3954	21.948	45.342
b1614	ydgA	+	1687876	1689384	6.0138	14.25	47.8952	43.4688	53.631	66.528
b1615	uidC	-	1689610	1690875	0.585	1.539	2.8842	1.1037	1.8585	3.6135
b1616	uidB	-	1690914	1692287	1.5795	2.7018	2.8842	3.5658	3.4515	2.6235
b1617	uidA	-	1692284	1694095	13.8645	8.2878	8.0408	9.1692	8.0535	7.821
b1618	uidR	-	1694486	1695076	13.338	23.7234	36.9702	34.6392	33.807	71.874
b1619	hdhA	-	1695297	1696064	4.3641	9.7584	16.7808	17.0649	18.054	45.5895
b1620	malI	-	1696176	1697204	3.51	5.3238	6.3802	7.641	5.841	8.4645
b1621	malX	+	1697379	1698971	237.615	258.757	120.699	118.096	114.962	285.912
b1622	malY	+	1698981	1700153	9.711	17.5218	24.472	37.356	27.435	44.5005
b1623	add	+	1700257	1701258	19.8432	28.386	76.2128	125.228	62.481	123.552
b1624	ydgJ	-	1701292	1702332	50.9301	70.1214	186.249	255.209	244.702	230.274
b1625	ydgT	+	1702973	1703188	10.9044	18.7074	121.311	102.729	153.282	102.96
b1626	ydgK	+	1703274	1703714	28.4544	30.1644	443.73	408.793	435.508	417.384
b1627	rsxA	+	1703791	1704372	3.0888	3.1578	3.2338	1.1886	2.478	9.7515
b1628	rsxB	+	1704372	1704950	17.9478	17.9664	12.3234	16.2159	13.3635	25.0965
b1629	rsxC	+	1704943	1707165	275.406	187.085	94.9164	88.3809	82.659	151.371
b1630	rsxD	+	1707166	1708224	108.4	42.2028	120.175	83.1171	86.376	82.7145
b1631	rsxG	+	1708228	1708848	4.2237	3.7392	4.7196	3.7356	2.9205	4.1085
b1632	rsxE	+	1708852	1709547	8.8452	5.1984	10.1384	13.6689	5.487	10.791
b1633	nth	+	1709547	1710182	14.2857	12.9732	32.775	32.4318	21.771	48.213
b1634	ydgR	+	1710793	1712295	11.0799	9.0402	45.0984	44.6574	28.2315	57.1725
b1635	gst	+	1712401	1713006	123.809	171.046	34.7852	26.8284	40.2675	62.0235
b1636	pdxY	-	1713050	1713913	21.06	25.2966	55.499	55.3548	40.179	38.5605
b1637	tyrS	-	1713972	1715246	23.3649	25.9236	26.7444	15.8763	21.063	33.0165
b1638	pdxH	-	1715375	1716031	100.585	102.577	69.92	72.6744	59.3835	87.6645
b1639	ydhA	-	1716090	1716419	1.8369	4.4574	28.2302	29.5452	19.647	29.601
b1640	ydhH	-	1716517	1717626	47.1276	78.717	204.953	188.138	130.714	187.754
b1641	slyB	+	1717900	1718367	88.92	138.544	65.8996	70.8066	92.4825	219.929
b1642	slyA	-	1718414	1718848	38.6685	34.1544	88.0992	66.1371	65.4015	206.019
b1643	ydhI	+	1719049	1719285	23.8797	40.1166	163.613	128.963	138.591	310.266
b1644	ydhJ	+	1719288	1720145	8.8218	7.9686	28.405	22.2438	16.3725	29.2545
b1645	ydhK	+	1720145	1722157	43.2081	49.8636	102.87	78.957	58.41	59.301
b1646	sodC	-	1722158	1722679	7.6986	11.7078	56.5478	38.5446	33.0105	44.748
b1647	ydhF	-	1722760	1723656	3.2643	6.8172	6.6424	8.2353	8.319	5.049
b1648	ydhL	-	1723705	1723944	0.936	2.166	1.9228	1.9527	2.2125	3.168
b1649	ydhM	+	1724131	1724646	90.8037	124.089	150.678	108.502	143.812	209.93
b1650	nemA	+	1724683	1725780	8.6229	10.9554	9.4392	7.641	7.3455	15.4935
b1651	gloA	+	1725861	1726268	4.0482	6.7374	4.6322	3.4809	3.9825	5.148
b1652	rnt	+	1726371	1727018	10.7757	16.1652	77.786	51.5343	56.7285	77.121
b1653	lhr	+	1727111	1731727	106.657	188.248	98.762	97.635	100.447	128.997
b1654	ydhD	-	1731778	1732125	37.8729	40.242	18.1792	19.9515	19.47	48.1635
b1655	ydhO	+	1732459	1733274	50.7663	58.0716	77.4364	98.1444	66.552	140.085
b1656	sodB	+	1733402	1733983	16.0056	18.7986	20.0146	14.7726	13.8945	59.202
b1657	ydhP	-	1734145	1735314	2.2815	6.555	5.4188	6.5373	7.08	10.9395
b1658	purR	+	1735868	1736893	12.987	23.4498	79.4466	57.4773	41.5065	84.9915
b1659	ydhB	-	1736890	1737822	6.0606	6.7602	15.2076	5.6034	10.797	22.4235
b1660	ydhC	+	1737935	1739146	22.9203	47.6748	55.6738	60.8733	91.155	111.672
b1661	cfa	+	1739437	1740585	115.736	276.689	930.46	764.27	998.191	1007.13
b1662	ribC	-	1740625	1741266	2.4219	7.2048	20.0146	24.7908	41.949	56.4795
b1663	mdtK	+	1741481	1742854	103.252	308.86	295.237	346.052	360.195	496.337
b1664	ydhQ	-	1742895	1744151	62.5599	116.132	104.705	95.088	117.439	143.006
b1665	valV	+	1744459	1744535	11.1735	27.8616	3.3212	2.2923	11.4165	24.948
b1666	valW	+	1744540	1744616	10.9395	26.1858	1.3984	2.0376	4.248	12.9195
b1667	ydhR	+	1744724	1745029	1.1817	2.4168	2.5346	1.698	3.363	8.712
b1668	ydhS	+	1745155	1746759	24.7221	98.6898	258.879	205.458	324.707	376.151
b1669	ydhT	-	1746771	1747583	2.7144	6.384	4.1952	3.2262	3.6285	5.841
b1670	ydhU	-	1747587	1748372	5.265	14.0448	24.2972	17.6592	20.0895	19.4535
b1671	ydhX	-	1748369	1749037	20.7207	25.764	217.888	215.646	177.619	81.0315
b1672	ydhW	-	1749101	1749748	1.4742	1.7898	4.7196	4.1601	5.487	11.385
b1673	ydhV	-	1749752	1751854	6.0606	9.0402	21.5004	21.9042	18.4965	34.254
b1674	ydhY	-	1751875	1752501	7.8273	7.4442	1.9228	2.6319	0.9735	4.653
b1675	ydhZ	-	1752956	1753165	0.351	0.5244	2.7094	0.9339	2.655	6.8805
b1676	pykF	+	1753722	1755134	17.5149	39.5352	570.198	391.389	518.168	463.766
b1677	lpp	+	1755445	1755681	481.736	644.932	504.735	273.463	779.95	2363.18
b1678	ynhG	-	1755745	1756749	18.018	111.743	48.507	34.5543	62.835	167.112
b1679	sufE	-	1756898	1757314	2.1762	4.0584	4.1952	9.7635	6.903	7.92
b1680	sufS	-	1757327	1758547	63.0396	161.732	147.619	131.85	221.161	205.276
b1681	sufD	-	1758544	1759815	22.113	63.4752	80.3206	57.9018	89.2965	117.612
b1682	sufC	-	1759790	1760536	3.6504	9.2682	84.2536	97.2105	154.344	120.186
b1683	sufB	-	1760546	1762033	19.6911	46.1472	74.4648	61.8921	106.377	111.276
b1684	sufA	-	1762042	1762410	4.9374	14.25	63.365	47.2044	74.694	62.766
b1685	ydiH	-	1762958	1763227	3.4398	7.9116	17.043	22.4136	25.5765	35.7885
b1686	ydiI	-	1763246	1763656	3.0186	4.389	3.5834	2.1225	2.5665	3.267
b1687	ydiJ	-	1763653	1766709	155.002	198.166	421.268	348.599	325.503	503.118
b1688	ydiK	+	1767098	1768210	12.2148	25.4448	159.68	170.055	212.754	203.297
b1689	ydiL	+	1768639	1768995	1.287	1.3566	1.8354	0.0849	1.947	2.8215
b1690	ydiM	+	1769095	1770309	1.0179	0.8664	1.5732	3.396	3.009	4.752
b1691	ydiN	+	1770536	1771801	0.1287	0.1938	0.3496	0	0.9735	0.396
b1692	ydiB	+	1771813	1772679	0.6084	1.4022	0.2622	0	0.177	0.396
b1693	aroD	+	1772710	1773468	2.0124	3.7734	5.8558	3.3111	3.6285	5.4945
b1694	ydiF	+	1773611	1775206	0.2574	0.1482	0.437	0.6792	0.531	3.4155
b1695	ydiO	+	1775220	1776371	0.3276	0.3534	0.0874	0.0849	0.2655	0.9405
b1696	ydiP	-	1776414	1777325	0.1755	0.342	1.8354	2.8017	1.947	5.841
b1697	ydiQ	+	1777641	1778405	0.6903	1.1058	1.2236	1.2735	0.4425	2.772
b1698	ydiR	+	1778425	1779363	2.1762	3.2604	4.7196	1.5282	3.186	6.1875
b1699	ydiS	+	1779419	1780708	1.7901	3.4314	4.9818	5.943	6.2835	7.821
b1700	ydiT	+	1780705	1780998	0.585	0.8322	0.5244	0.5094	0.6195	0.9405
b1701	ydiD	+	1781001	1782701	6.1542	10.2942	12.5856	9.7635	11.9475	25.9875
b1702	pps	-	1782758	1785136	62.4195	94.1412	136.956	151.716	164.433	244.629
b1703	ydiA	+	1785469	1786302	36.8784	64.011	176.286	164.961	192.487	198.99
b1704	aroH	+	1786459	1787505	26.3484	39.786	30.153	26.0643	25.5765	50.9355
b1705	ydiE	+	1787637	1787828	36.6561	83.733	1627.3	1327.67	1047.84	1027.87
b1706	ydiU	-	1787832	1789268	229.063	278.741	2234.64	1653.43	1071.47	1074.3
b1707	ydiV	-	1789331	1790044	0.468	0.5472	8.74	2.0376	3.4515	10.2465
b1708	nlpC	-	1790291	1790755	4.914	6.1332	18.0044	26.4039	16.992	20.8395
b1709	btuD	-	1790833	1791582	5.6394	7.866	54.7124	39.4785	51.7725	52.9155
b1710	btuE	-	1791582	1792133	36.855	39.3642	67.1232	63.7599	42.2145	54.252
b1711	btuC	-	1792196	1793176	39.8385	51.1746	65.2004	69.2784	50.3565	58.0635
b1712	ihfA	-	1793277	1793576	1.5327	3.0324	3.3212	2.7168	3.8055	13.266
b1713	pheT	-	1793581	1795968	56.0079	200.617	104.093	81.8436	87.969	168.696
b1714	pheS	-	1795983	1796966	71.5923	88.9998	72.105	60.7884	55.4895	179.537
b1715	pheM	-	1797250	1797294	2.1411	1.8924	1.5732	0.2547	1.3275	7.9695
b1716	rplT	-	1797417	1797773	1.6614	4.6284	11.8864	12.1407	15.93	32.175
b1717	rpmI	-	1797826	1798023	30.2562	53.4204	14.421	7.7259	18.6735	56.925
b1718	infC	-	1798120	1798662	9.8397	23.9514	71.4932	50.1759	143.812	160.281
b1719	thrS	-	1798666	1800594	130.233	287.006	1021.44	807.484	1068.55	1799.47
b1720	arpB_1	+	1801118	1801591	0.2106	0.7866	11.799	7.8108	10.3545	19.701
b1721	arpB_2	+	1801602	1803017	0.2691	0.5928	3.1464	3.5658	2.5665	5.742
b1722	ydiY	-	1803349	1804107	16.5321	14.991	5.244	4.0752	3.9825	15.4935
b1723	pfkB	+	1804394	1805323	7.7337	18.867	18.8784	18.8478	34.515	29.106
b1724	ydiZ	+	1805424	1805714	1.8018	8.5614	22.8114	21.3099	27.5235	61.5285
b1725	yniA	+	1805820	1806680	14.5431	20.8962	87.0504	83.3718	77.703	110.237
b1726	yniB	-	1806721	1807257	8.9271	11.97	73.3286	64.524	65.4015	77.715
b1727	yniC	+	1807404	1808072	12.1095	26.3796	121.136	62.0619	95.934	78.7545
b1728	ydjM	+	1808235	1808825	18.837	12.8136	33.9986	22.4985	13.3635	29.9475
b1729	ydjN	+	1808958	1810349	8.5761	24.2364	15.0328	14.5179	25.134	52.2225
b1730	ydjO	-	1810353	1811168	1.6263	3.6708	7.6038	2.2074	11.2395	17.9685
b1731	cedA	-	1811445	1811708	0.2925	0.5358	0.9614	1.1886	0.531	3.564
b1732	katE	+	1811891	1814152	13.221	54.72	84.1662	67.8351	100.536	209.385
b1733	chbG	-	1814410	1815159	2.0826	2.394	8.3904	4.4997	7.1685	11.682
b1734	chbF	-	1815172	1816524	2.3751	3.2946	3.2338	4.9242	3.0975	6.237
b1735	chbR	-	1816629	1817471	0.9711	1.9836	2.9716	2.3772	4.071	8.613
b1736	chbA	-	1817479	1817829	1.053	1.4478	2.7968	3.2262	2.124	8.1675
b1737	chbC	-	1817880	1819238	8.8569	8.3562	10.6628	4.4148	9.1155	16.83
b1738	chbB	-	1819323	1819643	0.3744	0.7524	0.6118	0.3396	1.062	1.6335
b1739	osmE	-	1819942	1820280	3.3345	16.188	28.6672	23.3475	28.9395	73.26
b1740	nadE	+	1820482	1821309	18.252	22.5834	31.027	23.2626	29.4705	43.362
b1741	ydjQ	+	1821539	1822426	65.6838	74.7726	32.5128	33.4506	20.0895	73.1115
b1742	ydjR	-	1822386	1822961	105.885	116.679	10.051	8.3202	4.5135	24.354
b1743	spy	-	1823164	1823649	4.1301	6.5436	1.2236	0.849	1.416	7.722
b1744	astE	-	1823979	1824947	7.4529	11.2974	11.0998	8.4051	23.6295	63.162
b1745	astB	-	1824940	1826283	5.7564	15.0594	10.7502	14.1783	24.6915	52.8165
b1746	astD	-	1826280	1827758	10.0386	22.6746	28.7546	24.0267	36.993	63.162
b1747	astA	-	1827755	1828789	95.4252	274.592	389.717	256.738	476.041	631.274
b1748	astC	-	1828786	1830006	36.3285	81.852	69.3956	61.977	117.351	195.426
b1749	xthA	+	1830452	1831258	18.2988	21.7284	20.7138	11.5464	17.0805	39.006
b1750	ydjX	+	1831425	1832135	12.051	19.665	27.0066	29.5452	22.9215	66.8745
b1751	ydjY	+	1832140	1832817	4.7385	13.0188	4.6322	2.7168	5.487	15.939
b1752	ydjZ	+	1832832	1833539	3.4281	6.3954	21.6752	16.8951	15.3105	29.007
b1753	ynjA	+	1833539	1834087	13.2678	17.9094	4.5448	1.8678	5.31	9.306
b1754	ynjB	+	1834097	1835263	3.9429	6.9882	2.4472	2.9715	3.2745	7.821
b1755	ynjC	+	1835281	1836771	10.2609	25.2168	8.3904	8.5749	9.735	18.0675
b1756	ynjD	+	1836771	1837424	5.9319	5.9394	48.507	71.9103	54.693	27.918
b1757	ynjE	+	1837491	1838798	25.9974	55.746	72.8916	97.5501	71.7735	95.634
b1758	ynjF	-	1838807	1839427	12.051	21.7284	29.1916	28.6962	20.0895	40.491
b1759	nudG	+	1839514	1839921	34.7256	16.4046	7.429	6.0279	7.611	26.532
b1760	ynjH	-	1839887	1840159	3.9195	3.5568	2.5346	0.7641	2.124	12.87
b1761	gdhA	+	1840395	1841738	27.2259	24.852	99.5486	60.7884	60.6225	150.629
b1762	ynjI	-	1841855	1842895	2.8431	4.2066	30.3278	20.2911	19.293	15.8895
b1763	topB	-	1843023	1844984	34.5384	55.632	74.29	51.789	65.136	113.9
b1764	selD	-	1844989	1846032	41.4999	54.435	109.6	82.6926	77.349	65.6865
b1765	ydjA	-	1846149	1846700	16.5204	16.9404	7.0794	5.4336	4.5135	9.306
b1766	sppA	+	1846861	1848717	22.8501	26.7216	150.94	182.96	120.714	160.677
b1767	ansA	+	1848884	1849900	18.8019	30.1188	54.8872	35.5731	44.3385	71.676
b1768	pncA	+	1849911	1850552	13.2327	16.4502	97.5384	73.3536	92.394	130.185
b1769	ydjE	-	1850645	1852003	3.2643	6.4638	14.9454	20.0364	13.806	28.116
b1770	ydjF	-	1852120	1852878	10.4832	14.6604	49.6432	36.3372	28.32	87.12
b1771	ydjG	-	1853015	1853995	2.0124	1.3908	1.6606	2.9715	1.8585	4.4055
b1772	ydjH	-	1854005	1854952	0.2457	0.2964	0.1748	1.0188	0.354	2.277
b1773	ydjI	-	1854957	1855793	0.0234	0.0456	0.2622	0.5943	0.2655	0.1485
b1774	ydjJ	-	1855814	1856857	0.234	0.3078	0.437	1.1037	0.177	0.891
b1775	ydjK	-	1856874	1858253	0.6084	0.8892	3.1464	1.1037	1.6815	1.683
b1776	ydjL	-	1858280	1859356	1.5912	2.2572	3.8456	3.8205	3.2745	9.6525
b1777	yeaC	-	1859726	1859998	1.0998	2.451	28.2302	28.4415	25.9305	42.7185
b1778	yeaA	-	1860040	1860453	19.8198	21.831	27.7932	28.2717	30.975	73.4085
b1779	gapA	+	1860795	1861790	9.126	9.3936	37.2324	24.1116	31.86	48.312
b1780	yeaD	+	1861874	1862758	4.5513	9.519	8.2156	5.943	4.5135	7.92
b1781	yeaE	-	1862806	1863660	6.7275	9.291	21.3256	17.0649	16.815	20.2455
b1782	mipA	-	1863750	1864496	14.5899	33.3678	22.287	26.7435	24.1605	40.194
b1783	yeaG	+	1864932	1866866	19.3401	66.7584	233.62	261.152	256.827	352.242
b1784	yeaH	+	1866979	1868262	3.4164	21.7968	71.231	81.9285	79.296	199.584
b1785	yeaI	+	1868409	1869884	0.3744	1.1172	4.8944	2.6319	6.9915	6.7815
b1786	yeaJ	+	1870065	1871555	127.355	79.8912	354.145	256.992	213.816	408.276
b1787	yeaK	+	1871598	1872101	4.6098	5.9508	25.2586	35.0637	24.3375	26.532
b1788	yoaI	-	1872102	1872206	9.5355	12.7566	55.936	46.8648	32.568	57.7665
b1789	yeaL	+	1872376	1872822	6.5871	14.2044	2.7094	1.698	2.124	6.039
b1790	yeaM	-	1872779	1873600	5.85	10.4652	33.3868	28.2717	22.3905	27.027
b1791	yeaN	+	1873697	1874878	17.0235	19.4826	9.9636	9.5088	8.7615	21.087
b1792	yeaO	+	1874933	1875280	8.2953	11.4798	11.8864	9.4239	6.903	18.117
b1793	yoaF	-	1875302	1875556	7.6518	9.0516	5.9432	7.8108	8.496	14.454
b1794	yeaP	+	1875739	1876764	131.976	146.239	322.681	241.456	263.111	383.13
b1795	yeaQ	-	1877031	1877279	1.4508	3.762	2.3598	4.7544	1.77	15.6915
b1796	yoaG	-	1877427	1877609	0.0585	0.0456	0.874	0	0.4425	1.3365
b1797	yeaR	-	1877613	1877972	0.1404	0.1938	0.1748	0	0.2655	0.792
b1798	yeaS	-	1878145	1878783	11.9691	11.9814	22.3744	13.9236	15.1335	47.025
b1799	yeaT	-	1878910	1879833	98.7129	112.621	50.1676	59.0055	46.4625	114.098
b1800	yeaU	+	1879936	1881021	0.9594	1.0716	1.6606	0.7641	1.1505	1.98
b1801	yeaV	+	1881212	1882657	2.6559	3.0666	2.0976	2.7168	3.8055	8.91
b1802	yeaW	+	1882689	1883813	0.8658	1.1058	0.874	0.5943	1.416	1.6335
b1803	yeaX	+	1883869	1884834	3.8142	5.9508	10.5754	17.7441	8.9385	16.236
b1804	rnd	-	1884888	1886015	10.9746	14.4096	14.9454	19.6968	14.337	19.9485
b1805	fadD	-	1886085	1887770	37.9548	65.9376	35.5718	24.1965	60.003	155.43
b1806	yeaY	-	1887975	1888556	55.7154	38.0076	20.8886	17.0649	17.169	22.77
b1807	yeaZ	-	1888596	1889291	5.9319	6.3726	35.6592	26.9982	27.258	41.7285
b1808	yoaA	-	1889349	1891259	92.4534	90.9606	94.9164	90.2487	74.694	79.4475
b1809	yoaB	+	1891391	1891735	1.5093	4.4802	18.791	19.1025	16.815	21.4335
b1810	yoaC	+	1892097	1892456	1.4508	6.099	48.4196	29.4603	48.2325	120.186
b1811	yoaH	-	1892576	1892755	19.6209	28.4544	32.8624	22.4136	22.302	64.647
b1812	pabB	+	1892829	1894190	273.698	494.566	787.911	660.098	645.253	1213.69
b1813	yeaB	+	1894194	1894772	167.801	404.13	336.752	323.894	419.844	534.848
b1814	sdaA	+	1894956	1896320	28.6533	40.4472	53.0518	45.846	75.402	113.256
b1815	yoaD	+	1896451	1898049	39.3237	92.967	204.691	170.819	210.01	153.797
b1816	yoaE	-	1898053	1899609	66.573	157.183	190.445	193.317	193.903	275.913
b1817	manX	+	1900072	1901043	56.0898	43.5936	688.45	399.37	431.968	731.709
b1818	manY	+	1901106	1901906	20.5335	22.9824	136.519	78.8721	72.747	292.446
b1819	manZ	+	1901910	1902770	21.7737	17.442	37.2324	31.9224	26.373	52.8165
b1820	yobD	+	1902825	1903283	1.638	2.7132	22.287	15.9612	11.2395	10.593
b1821	yebN	+	1903712	1904278	7.3359	3.876	12.8478	8.1504	8.7615	17.7705
b1822	rrmA	-	1904275	1905084	34.983	39.4896	20.8012	19.527	17.877	37.125
b1823	cspC	-	1905250	1905459	1.9773	2.3598	18.7036	23.2626	24.249	49.1535
b1824	yobF	-	1905472	1905615	73.4058	62.8938	139.578	74.6271	149.388	213.543
b1825	yebO	-	1906285	1906572	1.3923	3.7506	413.315	397.332	531.088	203.346
b1826	yobG	-	1906647	1906790	2.5155	3.7278	168.857	77.9382	66.4635	70.686
b1827	kdgR	-	1907332	1908123	11.3607	30.3582	122.098	96.786	130.891	164.934
b1828	yebQ	+	1908300	1909673	25.6113	30.5292	49.2062	38.7144	28.143	39.006
b1829	htpX	-	1909719	1910600	10.0854	15.4242	60.5682	50.1759	58.6755	82.368
b1830	prc	-	1910792	1912840	101.1	113.875	87.7496	64.9485	84.5175	127.611
b1831	proQ	-	1912860	1913558	35.6733	47.4468	53.9258	46.5252	52.6575	92.862
b1832	yebR	-	1913655	1914206	15.8886	35.8758	101.996	61.0431	110.271	222.899
b1833	yebS	+	1914282	1915565	58.1607	100.286	203.992	244.936	222.135	241.61
b1834	yebT	+	1915534	1918167	29.1096	45.5202	86.1764	99.333	78.765	107.514
b1835	yebU	+	1918247	1919686	7.5816	6.4182	19.5776	17.1498	19.647	21.1365
b1836	yebV	+	1919804	1920040	1.2987	4.5144	11.0124	9.5937	8.7615	33.4125
b1837	yebW	+	1920145	1920336	32.9589	84.4626	294.8	148.66	235.587	424.067
b1838	pphA	-	1920337	1920993	4.7502	13.0074	58.6454	71.7405	72.57	73.4085
b1839	yebY	-	1921389	1921730	11.1384	12.5856	53.2266	50.6853	35.223	42.8175
b1840	yebZ	-	1921743	1922615	4.1184	4.4916	5.1566	5.7732	5.487	9.9
b1841	yobA	-	1922619	1922993	143.033	149.967	327.575	455.064	207.886	104.247
b1842	holE	+	1923132	1923362	528.267	906.984	1652.73	1071.52	702.424	2671.56
b1843	yobB	+	1923464	1924120	18.6381	33.2424	98.0628	108.927	105.138	94.149
b1844	exoX	+	1924144	1924806	46.2384	67.1916	60.4808	69.1086	66.1095	114.048
b1845	ptrB	-	1924803	1926863	11.5128	28.1694	73.3286	67.1559	78.234	99.0495
b1846	yebE	-	1927072	1927731	3.2058	4.5942	4.4574	3.9054	3.363	9.8505
b1847	yebF	-	1928058	1928426	2.3751	6.7374	25.783	23.6871	23.4525	58.014
b1848	yebG	-	1928481	1928771	5.9553	6.2244	21.1508	10.8672	9.8235	17.0775
b1849	purT	+	1928905	1930083	13.4316	7.9116	9.5266	8.9994	3.4515	4.2075
b1850	eda	-	1930139	1930780	2.3985	1.653	0.5244	1.7829	0.2655	1.386
b1851	edd	-	1930817	1932628	1.989	2.337	2.5346	3.1413	2.9205	1.98
b1852	zwf	-	1932863	1934338	14.0868	17.8068	25.346	22.4985	21.8595	31.6305
b1853	yebK	+	1934676	1935545	500.608	533.908	638.282	514.409	612.42	1254.43
b1854	pykA	+	1935673	1937115	69.3225	77.2692	68.7838	65.5428	90.27	139.739
b1855	lpxM	-	1937246	1938217	112.437	158.551	351.872	456.338	407.985	519.503
b1856	yebA	-	1938337	1939659	36.0594	56.2476	71.9302	68.1747	77.4375	139.491
b1857	znuA	-	1939675	1940607	40.5639	46.0788	66.2492	47.7138	55.8435	175.131
b1858	znuC	+	1940686	1941441	56.4642	44.7564	221.996	149.594	157.176	187.506
b1859	znuB	+	1941438	1942223	22.3236	44.3916	27.4436	25.1304	23.6295	31.086
b1860	ruvB	-	1942370	1943380	19.6911	27.2574	60.5682	84.7302	57.702	67.914
b1861	ruvA	-	1943389	1944000	12.0159	18.5022	27.7058	26.7435	21.063	36.333
b1862	yebB	+	1944275	1944877	0.7956	1.1172	5.3314	6.3675	5.0445	13.86
b1863	ruvC	-	1944879	1945400	11.5596	9.291	4.0204	4.8393	3.363	11.583
b1864	yebC	-	1945435	1946175	12.3786	27.531	180.394	172.772	163.371	206.267
b1865	nudB	-	1946204	1946656	25.4358	29.241	39.0678	40.6671	40.0905	65.043
b1866	aspS	-	1946774	1948546	300.327	400.3	590.824	544.124	603.924	590.683
b1867	yecD	+	1948856	1949422	33.9066	46.3866	75.7758	60.279	69.915	146.075
b1868	yecE	+	1949419	1950237	17.1522	33.744	43.3504	40.4973	37.878	66.5775
b1869	yecN	+	1950290	1950685	46.1331	68.4912	134.509	137.453	115.05	186.566
b1870	yecO	+	1950726	1951469	264.315	462.532	196.3	200.534	182.487	221.216
b1871	yecP	+	1951466	1952437	14.9292	23.3928	57.8588	33.6204	31.86	70.1415
b1872	torZ	-	1952602	1955031	10.7289	23.1762	25.783	27.6774	23.8065	27.225
b1873	torY	-	1955056	1956156	1.4976	1.311	1.9228	1.1886	1.593	2.8215
b1874	cutC	-	1956544	1957290	2.1996	3.9786	2.7968	3.7356	4.248	7.029
b1875	yecM	-	1957304	1957870	1.4976	2.9754	11.9738	10.0182	10.266	14.0085
b1876	argS	+	1958086	1959819	20.6388	15.9714	143.161	128.624	114.873	174.933
b1877	yecT	+	1959996	1960484	6.5871	2.7474	16.4312	16.131	8.5845	30.0465
b1878	flhE	-	1960604	1960996	230.677	84.3714	9.9636	8.5749	6.903	23.76
b1879	flhA	-	1960996	1963074	101.556	51.015	36.4458	33.1959	28.0545	38.3625
b1880	flhB	-	1963067	1964215	43.4304	20.52	6.118	9.9333	5.133	16.0875
b1881	cheZ	-	1964417	1965061	1.8603	1.8696	0.5244	0.849	1.1505	1.287
b1882	cheY	-	1965072	1965461	2.8899	1.5162	1.6606	1.8678	1.5045	6.8805
b1883	cheB	-	1965476	1966525	37.1709	44.9958	6.9046	17.5743	2.832	56.628
b1884	cheR	-	1966528	1967388	88.1595	92.2602	8.303	3.6507	3.186	57.0735
b1885	tap	-	1967407	1969008	222.113	252.031	32.4254	24.7059	14.7795	204.188
b1886	tar	-	1969054	1970715	117.351	176.905	33.2994	28.3566	15.1335	273.537
b1887	cheW	-	1970860	1971363	2.9133	3.3402	1.3984	0.5943	1.416	9.603
b1888	cheA	-	1971384	1973348	120.253	139.137	22.287	16.131	10.797	201.861
b1889	motB	-	1973353	1974279	64.2213	88.7034	31.8136	15.3669	12.036	211.365
b1890	motA	-	1974276	1975163	99.7191	87.4494	20.4516	12.3105	8.7615	177.359
b1891	flhC	-	1975290	1975868	84.3804	77.6454	15.3824	16.5555	11.0625	54.8955
b1892	flhD	-	1975871	1976230	4.2471	4.7766	149.279	104.597	120.094	174.587
b1893	insB-5	-	1976542	1977045	0	0	0	0	0	0
b1894	insA-5	-	1976964	1977239	0	0	0	0	0	0
b1895	yecG	+	1977777	1978205	2.5038	6.7488	10.925	2.8866	7.1685	20.493
b1896	otsA	-	1978212	1979636	15.3972	37.4832	148.755	119.03	213.639	323.285
b1897	otsB	-	1979611	1980411	23.3181	172.448	180.831	208.514	336.388	448.371
b1900	araG	-	1981579	1983093	82.6839	101.882	138.529	168.951	243.817	217.899
b1901	araF	-	1983163	1984152	1.8369	2.7474	2.8842	1.4433	2.655	4.2075
b1902	yecI	+	1984949	1985452	6.6456	8.1168	31.8136	26.8284	40.9755	61.776
b1904	yecR	+	1986246	1986569	20.3229	13.965	67.6476	33.96	27.966	162.014
b1905	ftn	+	1986740	1987237	5.7096	4.1496	8.2156	7.4712	4.3365	12.1275
b1906	yecH	-	1987275	1987514	2.0709	2.223	3.3212	2.7168	1.6815	3.8115
b1907	tyrP	+	1987705	1988916	41.7222	32.49	39.5922	39.6483	24.78	36.0855
b1908	yecA	-	1988978	1989643	5.6511	5.6088	7.9534	5.1789	4.1595	8.217
b1909	leuZ	-	1989839	1989925	0.8892	3.6252	4.9818	0.9339	0.885	3.762
b1910	cysT	-	1989938	1990011	0.7371	1.881	8.303	15.6216	3.009	4.752
b1911	glyW	-	1990066	1990141	0.3978	0.3534	0.0874	0	0.0885	0.9405
b1912	pgsA	-	1990293	1990841	23.9265	30.894	19.7524	20.376	20.2665	30.987
b1913	uvrC	-	1990898	1992730	194.009	266.35	234.494	164.876	202.576	249.133
b1914	uvrY	-	1992727	1993383	15.9705	16.8264	94.829	71.4009	70.269	86.6745
b1915	yecF	+	1993842	1994066	3.9897	1.7556	4.5448	2.7168	3.4515	15.147
b1916	sdiA	-	1994134	1994856	43.0677	75.2628	150.503	107.823	212.135	216.365
b1917	yecC	-	1995086	1995838	33.0642	40.9716	14.5084	15.0273	16.3725	39.0555
b1918	yecS	-	1995835	1996503	14.8473	16.8378	13.11	17.0649	14.6025	26.532
b1919	yedO	-	1996518	1997504	17.0118	38.988	24.5594	25.8096	42.303	56.034
b1920	fliY	-	1997609	1998409	4.8789	6.8628	23.2484	26.8284	23.364	49.5
b1921	fliZ	-	1998497	1999048	112.648	92.34	147.619	123.869	111.244	435.353
b1922	fliA	-	1999094	1999813	53.0829	47.253	29.0168	25.6398	24.426	107.712
b1923	fliC	-	2000134	2001630	84.8367	129.47	539.171	392.068	391.789	1360.61
b1924	fliD	+	2001896	2003302	157.892	106.829	35.7466	27.7623	19.0275	146.916
b1925	fliS	+	2003327	2003737	6.3999	5.2554	24.8216	17.3196	15.576	48.5595
b1926	fliT	+	2003737	2004102	18.6498	16.5756	29.8908	17.4045	14.514	40.4415
b1927	amyA	+	2004180	2005667	151.737	153.786	63.7146	54.6756	83.898	164.439
b1928	yedD	-	2005701	2006114	10.0854	15.96	61.7044	32.5167	54.693	75.933
b1929	yedE	+	2006301	2007506	13.5018	25.7982	47.2834	37.356	36.9045	158.45
b1930	yedF	+	2007503	2007736	8.8452	7.9686	0.9614	1.1886	2.3895	5.445
b1931	yedK	+	2007845	2008513	1.6848	4.446	1.748	1.3584	1.416	2.475
b1932	yedL	+	2008624	2009103	2.7963	5.4264	25.0838	18.8478	29.4705	57.321
b1933	yedN_2	-	2009372	2009563	0.0117	0	0	0	0	0.099
b1934	yedN_1	-	2009573	2009893	0.0585	0.0228	1.6606	6.8769	0.6195	0.792
b1935	yedM	-	2010025	2010375	3.6504	1.8012	48.6818	11.6313	13.1865	48.4605
b1936	intG	+	2010526	2010804	15.2334	4.8564	12.4982	8.6598	8.496	19.2555
b1937	fliE	-	2010724	2011038	13.1391	4.3662	2.5346	2.1225	1.77	4.5045
b1938	fliF	+	2011253	2012911	90.4644	69.3234	43.7874	31.0734	27.081	92.3175
b1939	fliG	+	2012904	2013899	105.628	65.7666	84.1662	63.1656	49.383	105.188
b1940	fliH	+	2013892	2014578	24.1839	20.0868	4.1078	2.3772	2.2125	12.276
b1941	fliI	+	2014578	2015951	112.87	66.5988	40.9906	42.7896	36.1965	83.2095
b1942	fliJ	+	2015970	2016413	9.3483	3.6138	3.059	2.1225	2.2125	3.168
b1943	fliK	+	2016410	2017537	73.6515	37.0158	22.1996	19.0176	18.4965	61.9245
b1944	fliL	+	2017642	2018106	40.1895	32.1024	22.1996	13.1595	19.293	44.352
b1945	fliM	+	2018111	2019115	101.158	105.302	33.1246	31.4979	19.9125	95.6835
b1946	fliN	+	2019112	2019525	3.9546	3.3858	5.5062	3.6507	2.478	8.811
b1947	fliO	+	2019528	2019893	22.1247	16.9632	7.6912	4.4148	3.0975	15.0975
b1948	fliP	+	2019893	2020630	110.226	88.35	18.7036	10.0182	11.2395	26.3835
b1949	fliQ	+	2020640	2020909	38.1186	23.769	11.2746	11.3766	9.027	10.989
b1950	fliR	+	2020917	2021702	31.3677	8.2422	14.6832	13.8387	9.027	17.6715
b1951	rcsA	+	2021992	2022615	0.9594	0.7182	17.043	8.0655	10.8855	18.3645
b1952	dsrB	-	2022659	2022847	2.8899	3.1578	10.4006	8.1504	8.9385	15.4935
b1953	yodD	+	2023010	2023237	0.9945	9.861	52.7896	37.4409	37.7895	96.921
b1954	dsrA	-	2023251	2023337	12.3669	78.147	287.196	328.478	431.172	928.917
b1955	yedP	+	2023535	2024350	24.9912	92.0892	17.3052	13.7538	19.647	39.6495
b1956	yedQ	-	2024347	2026041	97.2036	203.41	280.991	399.964	312.139	397.287
b1957	yodC	-	2026212	2026394	9.2547	44.0154	29.1042	33.96	23.718	66.627
b1958	yedI	-	2026473	2027390	69.9777	112.073	55.4116	44.148	46.551	63.6075
b1959	yedA	+	2027563	2028483	5.4873	8.3106	2.3598	3.3111	1.416	5.7915
b1960	vsr	-	2028472	2028942	19.5039	32.9802	3.6708	1.9527	2.0355	5.1975
b1961	dcm	-	2028923	2030341	123.985	141.257	56.4604	57.732	55.6665	91.6245
b1962	yedJ	-	2030408	2031103	42.2136	69.4944	173.139	159.867	152.131	116.87
b1963	yedR	-	2031143	2031508	1.1583	2.3712	2.0102	1.1886	2.3895	2.772
b1964	yedS_1	+	2032075	2032560	2.0709	9.1542	15.732	15.1971	16.638	35.5905
b1965	yedS_2	+	2032570	2032779	2.6676	7.98	17.043	15.4518	12.8325	21.3345
b1966	yedS_3	+	2032863	2033267	1.3572	3.135	20.0146	17.6592	13.983	29.997
b1967	hchA	+	2033859	2034710	15.9822	14.307	15.2076	17.5743	16.284	38.0655
b1968	yedV	-	2034818	2036176	20.2995	17.2824	62.3162	46.4403	39.471	91.575
b1969	yedW	-	2036176	2036847	14.6835	13.6458	67.9972	55.8642	52.3035	98.2575
b1970	yedX	+	2036980	2037393	0.1521	0.3648	0.874	0	0.7965	3.168
b1971	yedY	+	2037502	2038506	26.6175	80.0964	115.892	94.4937	102.218	114.593
b1972	yedZ	+	2038507	2039142	8.0028	14.649	17.8296	16.131	18.762	29.0565
b1973	yodA	+	2039399	2040049	0.117	0.2394	3.6708	1.5282	3.4515	7.5735
b1974	yodB	+	2040392	2040922	1.1934	3.6936	8.5652	3.0564	5.0445	25.146
b1975	serU	-	2041492	2041581	644.401	674.652	94.7416	128.029	183.992	402.732
b1976	yeeI	+	2041675	2042472	42.4827	65.1624	249.614	187.204	260.721	302.049
b1977	asnT	+	2042573	2042648	0.0117	0.2166	13.2848	8.8296	13.629	36.63
b1978	yeeJ	+	2042935	2050038	101.088	137.587	320.408	249.266	257.004	200.03
b1979	yeeL_2	-	2050300	2050626	0.117	0.2622	1.8354	0.0849	1.062	1.5345
b1980	yeeL_1	-	2050648	2051352	1.2636	0.798	7.429	1.1037	4.779	9.603
b1981	shiA	+	2051667	2052983	31.6017	41.9976	26.8318	23.1777	25.0455	57.42
b1982	amn	+	2053085	2054539	141.675	126.415	524.138	477.987	469.935	462.478
b1983	yeeN	+	2054882	2055598	2.4804	1.9152	4.4574	1.698	2.9205	7.2765
b1984	asnW	-	2056051	2056126	0.5733	0.4218	0	0.0849	0.2655	0.099
b1985	yeeO	-	2056227	2057870	30.7008	72.4812	88.3614	88.3809	86.9955	126.126
b1986	asnU	+	2057875	2057950	1.0998	2.2116	2.0102	0.2547	2.0355	6.039
b1987	cbl	-	2057988	2058938	7.2774	11.1264	12.9352	16.3857	20.886	35.64
b1988	nac	-	2059040	2059957	13.1508	13.6458	14.0714	10.6974	11.5935	15.147
b1989	asnV	+	2060284	2060359	0.1521	0.228	5.5062	3.0564	2.832	13.3155
b1990	erfK	-	2060415	2061347	26.6409	63.9996	123.671	106.889	125.05	227.948
b1991	cobT	-	2061412	2062491	29.133	38.4978	47.8078	52.4682	37.4355	42.0255
b1992	cobS	-	2062503	2063246	9.6993	11.3544	20.0146	15.4518	15.399	16.8795
b1993	cobU	-	2063243	2063788	21.4812	33.3906	29.8908	29.0358	22.656	40.8375
b1994	insH-6	-	2064329	2065345	3.0654	3.8304	0.874	0.1698	1.1505	2.178
b1995	yoeA	+	2066659	2067051	7.5582	21.204	54.8872	37.4409	26.904	46.2825
b1996	insD-3	-	2066976	2067881	0.3744	1.2768	0	0	0	0
b1997	insC-3	-	2067839	2068249	0	0	0	0	0	0
b1998	yoeE	+	2068268	2068528	16.0056	66.3366	135.295	182.96	159.742	149.787
b1999	yeeP	+	2068810	2069235	1.7901	3.8532	1.3984	0.2547	1.062	2.3265
b2000	flu	+	2069563	2072682	12.0159	20.2008	16.7808	17.9139	7.5225	4.9005
b2001	yeeR	+	2072803	2074335	14.1453	16.0854	8.2156	8.4051	7.1685	10.395
b2002	yeeS	+	2074332	2074778	1.9773	2.736	1.0488	0.9339	0.531	1.485
b2003	yeeT	+	2074841	2075062	0.1287	0.1254	0.2622	1.698	0.2655	0.495
b2004	yeeU	+	2075136	2075504	0.351	0.5814	0.2622	0	0.4425	0.0495
b2005	yeeV	+	2075593	2075967	0.4446	0.57	1.748	1.2735	0.9735	0.297
b2006	yeeW	+	2075964	2076158	1.7784	4.2864	3.933	3.8205	5.841	9.999
b2007	yeeX	-	2077056	2077451	4.0248	4.2636	62.8406	55.6944	51.153	40.7385
b2008	yeeA	-	2077557	2078615	27.1557	48.9516	109.337	70.2123	95.757	98.901
b2009	sbmC	-	2078813	2079286	14.0751	21.5802	107.852	68.2596	59.2065	144.49
b2010	dacD	-	2079405	2080571	8.4357	9.9864	28.5798	34.6392	20.709	28.4625
b2011	sbcB	+	2080780	2082207	57.5172	91.8042	226.803	205.713	228.33	234.432
b2012	yeeD	-	2082250	2082477	15.6897	28.1694	5.9432	5.5185	7.08	35.64
b2013	yeeE	-	2082491	2083549	24.8859	58.2084	4.5448	13.1595	22.3905	35.9865
b2014	yeeF	-	2083728	2085086	47.9115	31.0422	20.1894	17.9139	18.054	18.2655
b2015	yeeY	-	2085353	2086282	7.3359	22.002	17.3052	16.2159	28.4085	31.581
b2016	yeeZ	-	2086328	2087152	62.6886	180.428	820.861	808.757	853.848	871.151
b2017	yefM	-	2087486	2087737	34.515	38.6232	48.1574	28.1868	34.0725	61.8255
b2018	hisL	+	2088020	2088070	0.0819	0.1026	0.1748	0	0.177	0.495
b2019	hisG	+	2088216	2089115	3.2058	4.56	8.8274	10.1031	8.0535	17.82
b2020	hisD	+	2089121	2090425	14.7771	21.6486	15.9068	18.7629	13.629	39.6495
b2021	hisC	+	2090422	2091492	5.4171	10.7958	6.4676	3.8205	7.965	25.9875
b2022	hisB	+	2091492	2092559	10.0386	10.2714	11.9738	8.4051	12.8325	30.4425
b2023	hisH	+	2092559	2093149	6.6339	7.9116	5.5936	5.5185	4.3365	13.1175
b2024	hisA	+	2093149	2093886	2.0007	3.2718	6.2928	2.9715	5.664	6.8805
b2025	hisF	+	2093868	2094644	18.4275	24.4872	18.1792	16.4706	21.1515	42.57
b2026	hisI	+	2094638	2095249	8.775	4.161	10.1384	8.1504	8.5845	14.256
[truncated: 2,496 more rows]

## Sheet: Table S1c
Supplementary Table 1c. Total RNA sequencing data for WT and rnc mutant E. coli
RPM: Reads Per Million. +: encoded on the sense strand of the genome. -: encoded on the antisense strand of the genome.
Accession	Gene name	Strand	Start coordinate	End coordinate	WT Sense RNA reads WT (RPM)	WT Antisense RNA reads WT (RPM)	rnc-14 Sense RNA reads rnc-14 (RPM)	rnc-14 Antisense RNA reads rnc-14 (RPM)	rnc-38 Sense RNA reads rnc-38 (RPM)	rnc-38 Antisense RNA reads rnc-38 (RPM)
b0001	thrL	+	190	255	74.592	0.084	68.839	0.082	355.756	1.116
b0002	thrA	+	337	2799	243.936	11.676	174.455	10.988	114.08	13.64
b0003	thrB	+	2801	3733	128.436	1.932	78.392	0.82	76.756	1.984
b0004	thrC	+	3734	5020	149.352	3.612	133.373	1.681	74.648	3.224
b0005	yaaX	+	5234	5530	7.728	5.292	4.756	4.387	2.976	1.612
b0006	yaaA	-	5683	6459	37.296	4.368	31.529	1.476	11.284	4.092
b0007	yaaJ	-	6529	7959	24.276	12.264	13.12	5.002	8.06	8.308
b0008	talB	+	8238	9191	813.288	3.948	802.411	2.706	476.78	9.052
b0009	mog	+	9306	9893	43.596	1.26	41.123	0.779	22.444	1.364
b0010	yaaH	-	9928	10494	12.264	4.284	9.594	7.175	20.336	4.34
b0011	yaaW	-	10643	11356	6.636	1.68	3.813	0.861	3.224	0.992
b0012	htgA	+	10830	11315	1.176	5.208	0.697	3.116	0.744	2.48
b0013	yaaI	-	11382	11786	0.588	6.048	0.656	2.337	0.744	3.844
b0014	dnaK	+	12163	14079	964.992	9.996	773.998	3.69	226.92	5.332
b0015	dnaJ	+	14168	15298	97.692	3.024	117.219	1.681	59.892	2.604
b0016	insL-1	+	15445	16557	0.168	0.084	0.246	0.205	0	0
b4412	hokC	-	16751	16903	10.668	0.504	14.063	0.205	22.692	0.868
b0018	mokC	-	16751	16960	12.768	0.588	17.917	0.205	25.544	1.86
b4413	sokC	+	16952	17006	0.252	3.948	0	7.503	1.116	3.844
b0019	nhaA	+	17489	18655	111.972	3.444	76.547	1.558	58.156	4.092
b0020	nhaR	+	18715	19620	56.532	4.956	35.916	3.485	21.452	5.332
b0021	insB-1	-	19811	20314	0.672	2.016	0.328	1.845	0.744	0.744
b0022	insA-1	-	20233	20508	0.672	0	0.533	0	0	0
b0023	rpsT	-	20815	21078	518.868	2.1	439.971	1.148	437.472	2.976
b0024	yaaY	+	21181	21399	2.604	0.588	2.542	0.902	2.852	0.372
b0025	ribF	+	21407	22348	151.788	1.68	116.235	0.492	156.736	4.34
b0026	ileS	+	22391	25207	433.356	3.948	395.609	2.419	302.064	10.416
b0027	lspA	+	25207	25701	50.148	1.344	41.574	0.533	52.948	1.736
b0028	fkpB	+	25826	26275	33.768	0.42	25.666	0.164	28.768	1.116
b0029	ispH	+	26277	27227	49.392	0.756	58.589	0.41	57.288	0.992
b0030	rihC	+	27293	28207	38.724	3.108	28.946	0.984	29.016	2.48
b0031	dapB	+	28374	29195	81.144	0.504	31.816	0.164	28.148	0.496
b0032	carA	+	29651	30799	8.316	0.924	6.314	0.41	4.836	1.364
b0033	carB	+	30817	34038	21.588	3.948	17.876	1.64	13.144	4.836
b0034	caiF	+	34300	34695	15.036	14.196	11.275	5.658	9.176	3.72
b0035	caiE	-	34781	35371	9.324	1.092	8.118	0.697	7.564	0.868
b0036	caiD	-	35377	36270	3.024	0.168	3.772	0.328	1.86	0.992
b0037	caiC	-	36271	37839	11.76	2.352	7.134	1.681	4.712	3.224
b0038	caiB	-	37898	39115	4.032	1.512	4.797	0.41	4.464	0.62
b0039	caiA	-	39244	40386	18.228	0.588	9.594	0.41	14.632	0.992
b0040	caiT	-	40417	41931	1.848	1.512	1.558	0.615	2.108	0.496
b0041	fixA	+	42403	43173	1.848	0.336	2.009	0.328	2.232	0.496
b0042	fixB	+	43188	44129	1.344	1.008	1.517	0.533	2.48	0.744
b0043	fixC	+	44180	45466	5.628	0.504	7.298	0.328	8.432	1.116
b0044	fixX	+	45463	45750	0.504	0.168	1.804	0	1.116	0.124
b0045	yaaU	+	45807	47138	4.872	1.176	3.485	0.779	4.464	1.488
b0046	kefF	+	47246	47776	25.704	0.588	12.423	0.287	11.16	1.612
b0047	kefC	+	47769	49631	59.892	2.772	29.561	1.968	20.088	1.984
b0048	folA	+	49823	50302	123.228	2.604	78.269	1.271	44.888	3.72
b0049	apaH	-	50380	51222	26.124	11.34	28.782	6.109	19.096	8.06
b0050	apaG	-	51229	51606	48.636	0.84	45.592	0.451	32.488	0.868
b0051	ksgA	-	51609	52430	103.488	2.436	77.859	0.779	70.432	3.348
b0052	pdxA	-	52427	53416	94.332	1.764	67.527	0.779	57.412	3.968
b0053	surA	-	53416	54702	781.62	4.032	334.683	0.943	108.252	3.472
b0054	imp	-	54755	57109	669.144	11.256	521.397	4.92	245.768	16.12
b0055	djlA	+	57364	58179	43.512	0.504	34.112	0.369	23.684	1.364
b0056	yabP	+	58474	59124	61.992	2.52	39.278	1.189	25.668	4.216
b0057	yabQ	+	59121	59279	38.808	5.628	27.634	1.353	23.932	1.488
b0058	rluA	-	59687	60346	23.856	5.376	18.86	2.665	13.392	2.108
b0059	hepA	-	60358	63264	49.308	7.056	51.619	2.87	36.952	7.068
b0060	polB	-	63429	65780	33.432	5.544	19.393	3.895	26.66	4.216
b0061	araD	-	65855	66550	2.1	1.428	4.387	0.574	3.968	1.24
b0062	araA	-	66835	68337	10.416	5.292	20.828	1.722	14.26	4.588
b0063	araB	-	68348	70048	6.636	2.772	13.243	1.599	12.4	4.092
b0064	araC	+	70387	71265	90.132	2.52	92.414	0.82	120.652	3.1
b0065	yabI	+	71351	72115	40.908	1.512	28.167	0.656	26.164	1.736
b0066	thiQ	-	72229	72927	7.476	3.108	6.027	2.501	4.836	1.736
b0067	thiP	-	72911	74521	12.516	1.764	12.874	1.107	10.292	2.852
b0068	tbpA	-	74497	75480	38.388	2.604	28.536	1.025	49.476	2.108
b0069	sgrR	-	75644	77299	32.592	3.36	29.397	1.435	18.476	4.464
b4577	sgrS	+	77367	77593	117.6	1.092	29.602	0.902	23.56	1.364
b0070	setA	+	77621	78799	34.356	1.932	22.796	1.148	26.908	5.332
b0071	leuD	-	78848	79453	19.32	2.856	18.04	3.403	17.112	2.108
b0072	leuC	-	79464	80864	24.024	1.344	29.725	0.656	12.896	2.976
b0073	leuB	-	80867	81958	19.32	2.688	18.901	0.943	9.3	1.24
b0074	leuA	-	81958	83529	20.748	4.872	18.901	2.009	10.292	4.34
b0075	leuL	-	83622	83708	7.728	0.168	2.706	0.041	8.804	0
b0076	leuO	+	84368	85312	7.056	10.332	4.674	6.314	4.836	9.3
b0077	ilvI	+	85630	87354	21.924	4.2	21.197	1.804	9.3	3.968
b0078	ilvH	+	87357	87848	10.5	1.092	7.011	0.41	3.1	0.992
b0080	fruR	+	88028	89032	146.328	2.856	112.75	0.697	99.572	2.728
b0081	mraZ	+	89634	90092	252.504	1.26	148.01	0.369	119.66	2.48
b0082	mraW	+	90094	91035	236.208	2.688	138.211	0.861	78.74	3.596
b0083	ftsL	+	91032	91397	121.296	3.864	67.117	1.353	31.62	2.232
b0084	ftsI	+	91413	93179	1096.96	5.124	445.342	1.558	98.456	3.472
b0085	murE	+	93166	94653	162.792	2.436	97.088	0.82	50.964	2.604
b0086	murF	+	94650	96008	108.276	2.352	67.773	0.738	38.812	2.728
b0087	mraY	+	96002	97084	72.408	2.352	50.225	1.066	19.84	3.1
b0088	murD	+	97087	98403	135.996	1.596	80.934	0.697	40.548	2.852
b0089	ftsW	+	98403	99647	106.26	3.444	65.067	1.107	30.628	3.1
b0090	murG	+	99644	100711	79.548	2.352	58.999	0.861	30.752	4.34
b0091	murC	+	100765	102240	121.716	2.016	78.31	0.779	44.888	3.844
b0092	ddlB	+	102233	103153	220.248	2.688	124.599	0.738	82.956	3.1
b0093	ftsQ	+	103155	103985	197.652	1.68	105.493	0.41	64.604	5.084
b0094	ftsA	+	103982	105244	347.004	2.352	234.52	1.066	93.868	3.968
b0095	ftsZ	+	105305	106456	708.54	8.988	556.78	5.412	218.24	10.416
b0096	lpxC	+	106557	107474	1018.75	4.284	871.045	1.64	956.536	14.136
b0097	secM	+	107705	108217	77.532	3.78	55.186	2.091	80.476	9.424
b0098	secA	+	108279	110984	287.112	6.132	256.701	2.501	110.732	3.596
b0099	mutT	+	111044	111433	8.82	6.3	5.371	3.034	3.844	0.868
b0101	yacG	-	111649	111846	46.872	1.176	25.379	0.656	12.028	1.24
b0102	yacF	-	111856	112599	52.752	1.176	54.284	1.681	30.876	3.348
b0103	coaE	-	112599	113219	64.68	1.26	49.159	0.656	44.888	2.852
b0104	guaC	+	113444	114487	104.244	4.032	128.207	2.337	191.456	6.82
b0106	hofC	-	114522	115724	8.904	4.536	6.15	2.583	8.06	2.232
b0107	hofB	-	115714	117099	6.804	4.032	4.961	2.214	6.82	4.96
b0108	ppdD	-	117109	117549	0.924	0.672	0.656	0.451	1.24	1.364
b0109	nadC	-	117752	118645	48.384	3.948	26.978	2.091	19.964	2.604
b0110	ampD	+	118733	119284	37.548	0.504	31.693	0.164	25.916	1.364
b0111	ampE	+	119281	120135	41.496	1.428	45.182	0.82	25.544	1.116
b0112	aroP	-	120178	121551	22.848	11.592	15.252	8.815	15.128	9.92
b0113	pdhR	+	122092	122856	28.056	1.428	36.818	0.574	49.228	1.736
b0114	aceE	+	123017	125680	402.696	5.46	1889.16	7.831	788.268	24.18
b0115	aceF	+	125695	127587	225.456	2.184	1117.09	3.034	898.628	21.576
b0116	lpd	+	127912	129336	940.38	8.316	1814.17	5.494	1551.36	76.012
b0117	yacH	-	129407	131260	5.712	8.232	5.371	4.264	7.812	7.936
b0118	acnB	+	131615	134212	2241.12	11.928	5025.45	8.61	5053.87	125.86
b0119	yacL	+	134388	134750	43.428	2.94	71.914	1.804	32.24	3.224
b0120	speD	-	134788	135582	54.012	7.812	56.99	4.797	46.748	7.192
b0121	speE	-	135598	136464	56.196	3.36	59.696	1.722	80.104	4.712
b0122	yacC	-	136570	136917	63.756	1.932	25.83	1.271	24.552	1.364
b0123	cueO	+	137083	138633	59.052	3.024	61.582	1.271	42.904	4.092
b0124	gcd	-	138835	141225	139.02	4.2	65.846	1.312	35.34	3.72
b0125	hpt	+	141431	141967	81.648	1.932	64.616	2.747	98.952	7.192
b0126	can	-	142008	142670	182.196	45.528	173.676	24.231	70.06	28.024
b0127	yadG	+	142779	143705	55.356	2.016	45.1	0.574	25.668	1.984
b0128	yadH	+	143702	144472	32.676	1.68	25.215	0.943	11.904	1.612
b0129	yadI	+	144577	145017	14.784	3.444	20.09	1.435	17.112	2.976
b0130	yadE	+	145081	146310	31.08	10.92	22.796	6.642	24.428	10.54
b0131	panD	-	146314	146694	127.596	5.292	82.902	1.353	122.264	5.952
b0132	yadD	+	146968	147870	26.292	3.36	31.734	1.845	6.944	2.108
b0133	panC	-	147944	148795	239.82	8.484	183.147	4.797	178.064	11.16
b0134	panB	-	148807	149601	149.52	2.016	111.602	1.968	89.9	3.596
b0135	yadC	-	149715	150953	8.988	11.172	21.156	8.2	21.08	7.812
b0136	yadK	-	151003	151599	8.484	0.252	3.813	0.328	0.992	0.744
b0137	yadL	-	151626	152231	5.544	1.092	4.223	0.738	1.984	0.372
b0138	yadM	-	152243	152812	10.332	0.252	5.945	1.148	3.596	1.24
b0139	htrE	-	152829	155426	8.652	8.988	5.617	3.403	5.084	3.1
b0140	ecpD	-	155461	156201	1.344	1.596	0.779	1.517	0.992	1.86
b0141	yadN	-	156299	156883	0.924	0.924	1.107	0.164	0.248	0.62
b0142	folK	-	157253	157732	8.904	0.252	9.922	0.451	8.184	0.744
b0143	pcnB	-	157729	159126	153.216	13.86	127.51	4.961	172.236	18.6
b0144	yadB	-	159186	160112	10.668	3.108	11.357	2.378	12.524	5.208
b0145	dksA	-	160149	160604	778.932	12.6	714.425	4.674	377.332	10.044
b0146	sfsA	-	160782	161486	314.58	2.268	214.512	1.189	114.452	4.588
b0147	ligT	-	161501	162031	8.4	3.864	2.87	2.46	6.944	4.464
b0148	hrpB	+	162105	164534	54.264	2.688	37.843	1.23	55.056	4.216
b0149	mrcB	+	164730	167264	98.532	3.108	75.153	1.681	95.356	5.084
b0150	fhuA	+	167484	169727	49.812	9.912	70.315	4.059	44.516	10.788
b0151	fhuC	+	169778	170575	6.552	0.42	8.2	0.328	5.332	0.744
b0152	fhuD	+	170575	171465	3.864	0.756	6.314	0.205	5.332	0.992
b0153	fhuB	+	171462	173444	4.704	31.332	6.191	10.455	5.332	13.516
b0154	hemL	-	173602	174882	522.732	6.048	424.063	2.624	652.86	25.296
b0155	clcA	+	175107	176528	151.116	1.512	69.782	1.148	71.424	3.348
b0156	yadR	+	176610	176954	154.98	3.276	109.839	3.895	114.7	4.836
b0157	yadS	-	177001	177624	22.008	3.948	14.022	2.378	26.536	4.588
b0158	btuF	-	177662	178462	16.296	1.932	9.184	1.025	10.044	1.488
b0159	pfs	-	178455	179153	109.116	2.772	72.201	1.845	103.912	5.084
b0160	dgt	+	179237	180754	125.832	9.24	68.47	2.624	63.116	5.456
b0161	degP	+	180884	182308	586.656	8.148	426.81	3.485	203.608	7.068
b0162	cdaR	+	182463	183620	22.092	3.864	22.099	2.05	20.584	2.604
b0163	yaeH	-	183709	184095	241.416	3.78	264.245	2.255	161.324	3.968
b0164	yaeI	-	184257	185069	7.476	5.628	3.854	2.706	4.092	2.976
b0166	dapD	-	185123	185947	314.328	2.856	162.237	1.435	190.092	6.448
b0167	glnD	-	185978	188650	58.38	13.524	72.488	5.535	47.864	10.912
b0168	map	-	188712	189506	147.168	1.764	143.049	1.107	53.072	2.728
b4414	t44	+	189712	189847	157.5	1.428	616.558	0.697	849.648	16.492
b0169	rpsB	+	189874	190599	707.532	5.544	1247.88	4.797	1780.39	45.384
b0170	tsf	+	190857	191708	428.148	3.78	814.629	1.845	593.588	10.044
b0171	pyrH	+	191855	192580	44.016	1.176	77.203	0.779	36.208	1.24
b0172	frr	+	192872	193429	416.22	2.436	442.185	1.025	431.272	11.656
b0173	dxr	+	193521	194717	39.396	3.108	41.205	1.927	31.372	3.968
b0174	ispU	+	194903	195664	132.132	2.016	120.786	0.82	150.536	6.076
b0175	cdsA	+	195677	196534	81.564	1.848	79.294	1.353	53.072	4.092
b0176	yaeL	+	196546	197898	331.884	2.352	271.42	1.435	168.02	4.712
b0177	yaeT	+	197928	200360	742.728	16.884	896.096	6.478	400.768	22.568
b0178	hlpA	+	200482	200967	524.496	1.764	491.508	0.779	322.152	3.844
b0179	lpxD	+	200971	201996	273.84	8.148	311.887	4.223	321.284	12.276
b0180	fabZ	+	202101	202556	147.252	1.428	147.682	0.779	65.472	1.488
b0181	lpxA	+	202560	203348	239.568	3.024	145.181	0.41	130.076	4.092
b0182	lpxB	+	203348	204496	81.144	1.932	63.386	0.779	68.944	4.216
b0183	rnhB	+	204493	205089	12.264	0.42	11.931	0.287	12.772	1.24
b0184	dnaE	+	205126	208608	248.304	7.644	171.052	3.034	226.672	16.616
b0185	accA	+	208621	209580	213.696	3.696	174.209	1.394	168.764	7.192
b0186	ldcC	+	209679	211820	124.152	9.324	72.406	2.706	27.032	6.944
b0187	yaeR	+	211877	212266	34.188	1.092	22.345	0.287	13.144	0.992
b0188	tilS	+	212331	213629	50.316	6.384	38.991	3.116	26.908	6.076
b0189	rof	-	213678	213932	134.4	4.116	54.735	3.034	55.552	1.86
b4406	yaeP	-	213925	214125	146.832	1.428	57.646	0.41	76.384	2.108
b0190	yaeQ	+	214291	214836	44.604	1.848	25.092	1.271	23.684	3.844
b0191	yaeJ	+	214833	215255	35.7	1.512	21.156	0.902	19.22	3.1
b0192	nlpE	+	215269	215979	136.416	3.864	57.441	1.927	30.008	3.968
b0193	yaeF	-	216179	217003	14.28	8.316	6.437	4.1	8.928	3.348
b0194	proS	-	217057	218775	244.776	3.108	363.793	1.722	248.868	9.052
b0195	yaeB	-	218887	219594	55.356	1.344	22.222	0.738	22.816	1.612
b0196	rcsF	-	219591	219995	42.336	2.52	67.445	0.123	66.464	1.984
b0197	metQ	-	220113	220928	145.32	2.772	153.217	1.271	83.204	2.976
b0198	metI	-	220968	221621	21.84	0.84	17.999	0.451	15.004	1.984
b0199	metN	-	221614	222645	21.588	2.1	19.926	1.025	30.752	3.348
b0200	gmhB	+	222833	223408	34.188	2.1	23.903	2.542	10.168	4.588
b0201	rrsH	+	223771	225312	15.204	0.756	12.136	0.246	11.904	4.216
b0202	ileV	+	225381	225457	0	0	0	0	0	0
b0203	alaV	+	225500	225575	13.188	0	455.592	0.082	31.744	1.86
b0204	rrlH	+	225759	228662	36.54	1.68	57.482	0.697	29.636	1.24
b0205	rrfH	+	228756	228875	0	0	0	0	0	0
b0206	aspU	+	228928	229004	21.084	0.84	34.563	0	5.456	0
b0207	dkgB	+	229167	229970	40.152	5.04	17.466	3.403	3.72	1.364
b0208	yafC	-	229967	230881	41.496	3.36	20.09	2.337	8.928	1.736
b0209	yafD	+	231122	231922	142.296	3.276	62.361	0.902	80.104	3.968
b0210	yafE	+	231926	232549	26.292	1.428	42.927	0.656	45.632	0.248
b0211	mltD	-	232597	233955	340.284	3.444	368.221	1.804	545.6	10.912
b0212	gloB	-	234027	234782	46.368	5.376	48.257	3.69	22.072	4.712
b0213	yafS	+	234816	235538	44.352	5.88	25.051	6.355	14.012	3.72
b0214	rnhA	-	235535	236002	15.792	1.932	10.373	2.419	11.532	2.232
b0215	dnaQ	+	236067	236798	103.572	1.68	52.685	0.779	41.54	3.224
b0216	aspV	+	236931	237007	451.248	0	22.222	0.041	187.24	0
b0217	yafT	+	237335	238120	3.192	0.504	3.977	0.328	2.976	0.868
b0218	yafU	-	238746	239084	1.596	0.336	0.943	1.599	0.496	0.372
b4503	yafF	+	239190	239378	0.84	2.52	0.943	1.23	0.496	0.496
b0219	yafV	-	239419	240189	76.944	0.504	38.171	0.902	43.4	2.232
b0220	ivy	+	240343	240816	159.852	1.428	164.041	0.82	49.972	1.86
b0221	fadE	-	240859	243303	146.58	2.436	143.951	1.681	113.708	4.836
b0222	lpcA	+	243543	244121	203.028	1.26	145.796	0.615	144.832	3.596
b0223	yafJ	+	244327	245094	71.316	17.388	34.112	15.908	44.764	20.708
b0224	yafK	-	245065	245805	130.2	12.012	110.946	6.642	177.692	9.424
b0225	yafQ	-	245961	246239	62.916	0.504	47.109	0.082	28.644	0.62
b0226	dinJ	-	246242	246502	110.208	0.252	82.943	0.205	55.304	0.62
b0227	yafL	+	246712	247461	8.148	0.504	4.387	0.492	5.952	0.744
b0228	yafM	+	247637	248134	9.66	2.436	10.865	1.435	5.084	2.604
b0229	fhiA	-	248358	250070	6.804	4.368	4.305	1.886	7.44	3.1
b0230	mbhA	+	250072	250827	4.284	0.672	2.583	0.533	4.216	0.372
b0231	dinB	+	250898	251953	23.604	1.764	15.498	0.492	19.592	2.604
b0232	yafN	+	252005	252298	29.4	0.756	12.3	0.615	7.192	0.868
b0233	yafO	+	252301	252699	18.396	0.504	8.733	0.451	4.836	0.992
b0234	yafP	+	252709	253161	6.384	0.336	2.05	0.287	1.984	0.248
b0235	ykfJ	+	253467	253733	2.1	0.504	0.902	0.369	0.744	0.248
b0236	prfH	+	253702	254202	1.764	3.612	0.574	1.312	1.116	0.62
b0237	pepD	-	254259	255716	360.864	6.636	541.036	4.305	366.668	15.5
b0238	gpt	+	255977	256435	56.7	1.764	55.801	0.287	68.944	1.612
b0239	frsA	+	256527	257771	75.852	3.192	50.102	2.009	30.504	4.836
b0240	crl	+	257829	258230	449.4	4.956	149.937	0.697	158.348	4.96
b0241	phoE	-	258269	259324	6.972	16.38	9.922	8.323	9.92	7.44
b0242	proB	+	259612	260715	124.74	0.84	79.253	0.533	95.728	4.216
b0243	proA	+	260727	261980	116.676	5.964	96.145	4.018	64.108	5.828
b0244	thrW	+	262095	262170	55.356	76.44	34.768	43.665	70.556	72.292
b0245	ykfI	-	262552	262893	1.512	5.796	0.533	5.74	1.364	4.464
b0246	yafW	-	262914	263231	0.84	5.292	0.287	5.248	0.992	5.332
b4504	ykfH	-	263250	263471	0.336	1.176	0.164	2.009	0.744	1.488
b0247	ykfG	-	263480	263956	0.504	3.444	0.082	2.952	0.992	2.976
b0248	yafX	-	263972	264430	0.504	8.064	0.328	11.48	2.48	20.708
b0249	ykfF	-	264528	264767	0.588	4.788	0.246	3.731	0.992	6.324
b0250	ykfB	-	264844	265311	246.036	5.124	317.217	4.346	186.992	8.804
b0251	yafY	-	265334	266191	30.408	2.016	64.534	2.419	35.712	3.844
b0252	yafZ	-	266408	267229	1.008	8.064	1.23	5.289	1.364	7.316
b0253	ykfA	-	267321	268184	10.5	5.208	8.528	2.788	11.16	6.572
b0254	perR	-	268513	269406	7.308	10.668	6.068	8.692	5.828	5.828
b0255	insN-1	+	269466	269870	4.284	0.84	4.1	0.328	2.108	0.248
b0256	insI-1	+	269827	270978	6.972	1.512	6.929	0.984	2.48	1.736
b0257	insO-1	+	271054	271479	22.008	1.932	10.332	1.599	9.92	2.852
b0258	ykfC	+	272071	273216	14.28	4.116	10.373	2.501	7.812	3.224
b0259	insH-1	-	273325	274341	0	0	0.041	0.123	0	0
b0260	mmuP	+	274549	275952	13.86	1.764	6.191	0.943	9.672	2.108
b0261	mmuM	+	275939	276871	35.784	2.016	28.536	0.697	46.128	2.48
b0262	afuC	-	276980	278026	2.604	1.764	1.517	2.132	2.48	2.728
b0263	afuB	-	278038	278400	0.42	1.176	0.492	0.656	0.868	0.868
b0264	insB-2	-	278402	278905	0	0.084	0.123	0.041	0.124	0
b0265	insA-2	-	278824	279099	0.168	0	0.164	0	0	0
b4505	ykgN	-	279248	279586	14.196	17.724	11.07	7.503	9.672	10.168
b0266	yagB	-	279609	279959	31.5	1.68	17.917	1.312	32.24	1.24
b0267	yagA	-	280053	281207	1.764	2.184	0.861	0.41	1.364	2.728
b0268	yagE	+	281481	282410	10.668	4.704	12.833	1.517	11.78	4.588
b0269	yagF	+	282425	284392	18.984	1.68	17.876	0.615	40.796	3.596
b0270	yagG	+	284619	286001	7.392	1.848	5.166	0.656	6.324	0.992
b0271	yagH	+	286013	287623	8.484	2.856	6.109	1.189	9.548	2.728
b0272	yagI	-	287628	288386	45.192	1.68	25.871	1.025	34.1	2.852
b0273	argF	-	288525	289529	15.624	0.672	12.177	0.164	7.936	0.62
b0274	insB-3	-	289873	290376	0.252	2.016	0.246	2.419	0.744	1.364
b0275	insA-3	-	290295	290570	0.168	0	0	0	0	0
b0276	yagJ	+	290724	291455	58.044	4.62	29.028	3.731	25.544	5.208
b0277	yagK	-	291546	292172	21.252	11.256	4.469	4.551	3.844	6.696
b0278	yagL	-	292444	293142	6.804	2.436	5.617	1.025	3.348	2.356
b0279	yagM	-	293169	294023	0.42	2.016	2.173	1.312	0.372	0.992
b0280	yagN	-	294363	294803	72.996	4.956	82.82	2.132	55.428	2.728
b0281	intF	-	294920	296320	76.44	50.316	45.592	19.352	28.52	15.872
b0282	yagP	-	296605	297015	1.764	4.704	1.23	2.583	1.736	2.108
b0283	yagQ	-	296994	297950	4.704	1.764	4.428	0.533	2.976	0.496
b0284	yagR	-	297960	300158	8.82	0.924	7.831	0.943	7.688	1.86
b0285	yagS	-	300155	301111	2.772	1.68	3.198	0.369	3.968	1.488
b0286	yagT	-	301108	301797	3.276	0.672	3.157	0.615	1.984	1.116
b0287	yagU	+	302215	302829	30.324	1.26	20.418	0.779	10.664	1.364
b0288	ykgJ	-	303077	303406	16.464	5.712	12.259	1.927	21.08	2.108
b0289	yagV	-	303719	304429	8.568	7.812	6.027	1.968	5.828	3.844
b0290	yagW	-	304398	306041	10.332	16.212	9.307	6.355	10.664	8.432
b0291	yagX	-	306031	308556	9.912	7.476	6.642	3.239	8.308	6.076
b0292	yagY	-	308582	309250	1.428	1.344	1.804	0.287	0.992	0.496
b0293	yagZ	-	309308	309895	7.056	5.796	4.756	1.804	0.992	4.712
b0294	ykgK	-	309970	310560	7.308	0.168	3.526	0.246	4.34	0.248
b0295	ykgL	+	311336	311563	27.048	0.588	10.906	0.246	11.656	0.124
b4506	ykgM	+	311598	311738	8.568	0.672	3.321	0.082	2.604	0.124
b0296	ykgM	-	311738	312001	12.432	0.42	4.387	0.246	2.728	0.372
b0297	eaeH	-	313581	314468	0.336	0.42	0.287	0.574	0.372	0.496
b0298	insE-1	+	314506	314814	0	0	0	0	0	0
b0299	insF-1	+	314811	315677	0.84	0.336	0.123	0.123	0.124	0
b0300	ykgA	+	315674	316360	21.924	14.868	12.792	2.706	9.052	5.952
b0301	ykgB	-	316950	317543	2.772	0.756	2.296	0.246	0.992	0.248
b0303	ykgI	-	317555	317791	1.596	0.252	1.271	0.164	1.116	0.248
b0304	ykgC	-	317900	319225	27.132	1.596	23.288	0.451	10.168	2.108
b0305	ykgD	-	319451	320305	20.832	2.016	8.733	1.066	7.192	1.116
b0306	ykgE	+	320832	321551	7.56	0.84	78.433	0.492	58.156	1.364
b0307	ykgF	+	321562	322989	30.576	1.008	136.735	0.943	74.4	3.72
b0308	ykgG	+	322982	323677	13.272	0.756	83.189	0.574	28.644	1.86
b0310	ykgH	+	323920	324588	1.932	0.42	1.394	1.271	0.62	0.62
b0311	betA	-	324801	326471	21.42	2.1	14.473	1.189	12.276	2.48
b0312	betB	-	326485	327957	63.756	1.428	29.151	0.656	26.66	3.348
b0313	betI	-	327971	328558	44.604	0.336	19.885	0.123	30.008	0.992
b0314	betT	-	328687	330720	61.572	2.772	42.148	1.107	37.076	2.48
b0315	yahA	+	331595	332683	23.856	3.108	17.097	2.091	16.616	3.968
b0316	yahB	+	332725	333657	42.084	4.956	18.983	2.583	27.9	4.588
b0317	yahC	-	333749	334246	1.26	0.168	1.23	0.205	0.372	0.496
b0318	yahD	-	334504	335109	7.392	0.504	2.952	0.205	0.992	0.124
b0319	yahE	+	335149	336012	1.008	0.336	0.533	0.41	0.124	0.372
b0320	yahF	+	336002	337549	4.284	0.84	1.681	0.615	1.488	0.372
b0321	yahG	+	337549	338967	1.848	10.164	1.968	3.936	2.976	8.432
b0322	yahH	+	339017	339313	0.168	3.528	0.205	2.501	0.124	4.464
b0323	yahI	+	339389	340339	1.176	2.352	1.722	1.353	1.984	2.356
b0324	yahJ	+	340349	341731	22.848	0.672	24.887	0.615	31.248	2.232
b0325	yahK	+	342108	343157	220.164	2.52	176.341	1.394	85.188	3.472
b0326	yahL	+	343400	344215	2.856	1.092	1.763	0.41	1.364	0.496
b0327	yahM	+	344628	344873	45.024	2.52	19.885	2.296	20.088	0.868
b0328	yahN	+	344890	345561	14.952	1.176	13.079	0.861	8.432	1.364
b0329	yahO	-	345708	345983	998.424	8.484	240.916	1.804	128.588	2.976
b0330	prpR	+	346081	347667	25.62	6.804	47.191	1.763	36.208	3.1
b0331	prpB	-	347906	348796	1.764	2.184	6.765	0.82	4.588	1.612
b0333	prpC	+	349236	350405	2.352	2.184	4.059	1.148	2.232	1.736
b0334	prpD	+	350439	351890	2.184	2.604	7.298	1.271	3.596	5.332
b0335	prpE	+	351930	353816	6.804	2.772	8.692	0.861	7.192	3.968
b0336	codB	+	354146	355405	10.5	1.344	12.505	1.271	19.22	2.728
b0337	codA	+	355395	356678	24.528	6.636	32.882	2.542	38.936	6.076
b0338	cynR	+	357015	357914	5.04	3.78	3.321	1.025	4.092	2.356
b0339	cynT	-	358023	358682	1.26	3.192	1.107	1.64	1.86	4.216
b0340	cynS	+	358713	359183	4.032	1.092	2.829	0.328	2.604	0.868
b0341	cynX	+	359216	360370	6.468	1.596	3.567	1.476	4.34	2.108
b0342	lacA	+	360473	361084	5.46	2.016	3.485	0.41	2.232	0.868
b0343	lacY	-	361150	362403	6.384	8.316	7.954	3.69	7.192	5.084
b0344	lacZ	-	362455	365529	14.784	5.88	26.035	2.788	17.236	5.58
b0345	lacI	-	365652	366734	66.024	2.856	53.464	1.558	64.728	5.332
b0346	mhpR	-	366811	367758	110.628	1.596	102.172	0.861	100.564	5.332
b0347	mhpA	-	367835	369499	9.24	1.428	4.961	0.615	5.456	2.108
b0348	mhpB	+	369501	370445	4.788	0.504	3.321	0.41	3.1	0.868
b0349	mhpC	+	370448	371329	7.644	3.024	4.469	1.394	4.34	2.48
b0350	mhpD	+	371339	372148	5.544	0.924	4.592	0.123	2.356	1.24
b0351	mhpF	+	372145	373095	9.324	1.092	5.863	0.287	3.844	0.62
b0352	mhpE	+	373092	374105	8.904	0.504	6.068	0.164	5.704	1.116
b0353	mhpT	+	374683	375894	6.72	1.512	4.264	0.451	4.216	1.984
b0354	yaiL	+	375996	376535	47.544	5.124	34.809	1.353	7.192	2.356
b0355	frmB	+	376759	377592	12.852	19.236	20.705	4.92	13.144	7.192
b0356	frmA	-	377686	378795	87.696	4.536	107.338	2.501	84.072	6.448
b0357	frmR	-	378830	379105	29.484	1.344	30.012	0.984	34.844	1.86
b0358	yaiO	-	379293	380066	8.904	2.184	3.403	1.394	6.696	1.984
b0359	yaiX	-	380068	380283	0.924	0.252	0.369	0.205	0.496	0.868
b0360	insC -1	-	380530	380940	0	0.084	0	0.041	0	0
b0361	insD-1	+	380898	381803	0.336	0.756	0	0.615	0	0.496
b0362	yaiF	+	381728	382114	2.352	1.428	1.722	0.779	1.116	0.372
b0363	yaiP	-	381963	383159	7.056	4.284	3.28	2.747	4.34	2.108
b0364	yaiS	-	383283	383840	0.336	0.756	0.164	0.615	0.124	0.248
b0365	tauA	-	384456	385418	1.428	0.42	1.394	0.123	1.24	0.868
b0366	tauB	+	385431	386198	1.848	0.672	1.804	0.123	1.984	0.124
b0367	tauC	+	386195	387022	2.52	0.084	2.05	0.205	2.728	0
b0368	tauD	+	387019	387870	6.888	0.504	4.838	0.779	4.092	1.488
b0369	hemB	+	387977	388951	93.492	0.756	93.439	0.533	49.352	1.612
b0370	ykiB	-	389121	389339	0.252	0.168	0.41	0.041	0.124	0
b0371	yaiT	-	389475	390935	26.376	42.756	11.808	25.543	12.524	37.076
b0372	insF-2	+	390963	391829	1.092	0.084	0.615	0	0.868	0
b0373	insE-2	-	391826	392134	0	0	0	0	0	0
b0374	yaiU	-	392239	393642	14.616	18.816	8.077	10.783	8.804	11.284
b0375	yaiV	+	393685	394353	1.764	5.46	0.902	7.831	1.364	4.216
b0376	ampH	+	394354	395511	76.86	2.52	99.548	1.64	90.024	5.456
b0377	sbmA	-	395863	397083	38.304	1.344	27.88	1.148	18.848	0.868
b0378	yaiW	+	397096	398190	111.804	5.292	51.086	2.173	33.232	4.588
b0379	yaiY	+	398249	398557	2.184	1.092	2.46	1.23	1.736	1.116
b0380	yaiZ	-	398817	399029	42.168	0.924	58.056	0.656	44.764	1.612
b0381	ddlA	+	399053	400147	113.82	15.288	116.276	28.577	76.136	21.204
b0382	yaiB	-	400610	400870	306.516	0.504	146.985	0.492	95.356	1.984
b0383	phoA	+	400971	402386	88.032	5.712	86.059	0.656	55.552	1.984
b0384	psiF	+	402505	402825	72.156	6.3	62.935	3.813	28.272	2.976
b0385	yaiC	+	402927	404042	4.032	4.2	3.321	2.542	2.852	4.092
b0386	proC	+	404059	404868	155.82	2.688	78.31	0.656	41.912	2.232
b0387	yaiI	-	404988	405446	25.284	0.168	13.079	0.164	19.22	0.868
b0388	aroL	+	405629	406153	31.5	6.132	40.836	4.059	37.696	7.192
b0389	yaiA	+	406203	406394	152.796	4.62	55.391	3.772	26.412	3.72
b0390	aroM	+	406652	407329	21.084	2.184	17.261	0.738	11.036	1.736
b0391	yaiE	+	407401	407685	195.636	9.576	14.022	5.494	11.036	4.464
b0392	ykiA	+	407893	408174	18.732	0.756	13.325	0.246	14.26	0.248
b0393	rdgC	+	408332	409243	74.256	1.848	46.822	1.189	32.24	2.976
b0394	mak	-	409368	410276	47.544	1.68	45.059	0.902	23.56	1.984
b0396	araJ	+	410521	411705	39.648	4.368	18.245	2.214	13.144	2.976
b0397	sbcC	-	411831	414977	59.976	3.78	67.158	1.722	31.868	4.96
b0398	sbcD	-	414974	416176	21.42	15.876	26.281	8.159	19.096	10.788
b0399	phoB	-	416366	417055	59.64	1.26	21.566	0.656	23.064	2.604
b0400	phoR	+	417113	418408	48.216	4.284	22.755	1.517	13.268	4.464
b0401	brnQ	+	418815	420134	73.5	2.604	55.555	1.107	74.276	2.604
b0402	proY	+	420210	421583	27.216	5.208	18.983	3.403	19.468	5.332
b0403	malZ	+	421739	423556	19.152	6.384	16.81	5.207	15.996	7.936
b0404	yajB	+	423561	424142	16.548	5.376	11.029	2.993	19.344	5.704
b0405	queA	-	424235	425305	17.388	6.384	18.942	6.109	23.56	20.336
b0406	tgt	+	425361	426488	133.224	4.872	158.342	1.558	174.716	7.068
b0407	yajC	+	426511	426843	279.216	1.596	273.921	0.779	222.704	5.456
b0408	secD	+	426871	428718	219.072	4.872	257.029	2.132	206.956	6.944
b0409	secF	+	428729	429700	80.724	1.596	97.621	1.189	41.168	2.604
b0410	yajD	+	429829	430176	184.296	3.444	75.481	2.173	28.148	3.348
b0411	tsx	+	430353	431237	95.508	5.208	115.866	2.46	85.56	3.348
b0412	yajI	-	431536	432075	19.74	2.52	10.906	0.984	5.58	1.736
b0413	ybaD	-	432226	432675	53.844	1.176	62.115	0.656	48.112	1.86
b0414	ribD	+	432679	433782	60.48	3.36	66.625	2.255	64.604	7.316
b0415	ribE	+	433871	434341	42.42	1.176	52.767	0.451	31.248	0.744
b0416	nusB	+	434361	434780	26.208	1.092	37.679	0.533	27.404	2.108
b0417	thiL	+	434858	435835	16.548	2.184	32.103	1.312	16.244	4.092
b0418	pgpA	+	435813	436331	54.348	7.812	27.921	4.92	39.184	3.348
b0419	yajO	+	436385	437359	104.916	5.04	90.364	4.428	29.388	4.588
b0420	dxs	-	437539	439401	71.148	52.752	68.265	15.58	51.088	29.76
b0421	ispA	-	439426	440325	53.172	4.956	49.036	2.091	53.568	5.952
b0422	xseB	-	440325	440567	44.688	1.428	29.315	0.779	62.992	3.596
b0423	thiI	-	440773	442221	23.856	11.676	44.772	4.961	53.816	8.556
b0424	yajL	+	442275	442865	41.58	1.092	20.5	0.738	19.096	0.868
b0425	panE	-	442828	443739	39.648	5.04	35.506	11.48	17.236	22.692
b0426	yajQ	-	443907	444398	307.272	5.46	212.667	3.772	72.168	3.72
b0427	yajR	+	444526	445890	23.52	3.612	13.407	1.64	19.344	2.852
b0428	cyoE	-	446039	446929	451.752	2.436	579.33	1.435	458.056	8.804
b0429	cyoD	-	446941	447270	83.748	1.008	265.885	0.82	187.488	8.184
b0430	cyoC	-	447270	447884	184.38	1.344	329.968	1.763	250.976	9.672
b0431	cyoB	-	447874	449865	462.672	6.888	1001.38	3.526	799.428	22.692
b0432	cyoA	-	449887	450834	422.772	2.352	911.758	1.23	502.82	10.664
b0433	ampG	-	451294	452769	17.724	2.352	12.259	1.23	10.416	2.976
b0434	yajG	-	452813	453391	83.076	0.588	77.982	0.574	38.812	1.984
b0435	bolA	-	453696	454013	690.732	3.444	317.627	0.861	215.636	5.456
b0436	tig	+	454357	455655	752.64	2.688	1080.39	2.173	1130.76	14.756
b0437	clpP	+	455901	456524	429.324	1.932	278.718	0.82	120.776	3.224
b0438	clpX	+	456650	457924	582.792	4.536	402.948	1.681	287.06	6.572
b0439	lon	+	458112	460466	403.284	4.788	285.319	2.419	123.504	3.472
b0440	hupB	+	460675	460947	1082.09	1.848	1078.01	0.656	668.98	5.58
b0441	ppiD	+	461139	463010	247.548	3.444	281.096	1.517	281.728	12.152
b0442	ybaV	+	463161	463532	19.992	0.84	12.382	0.287	10.54	1.116
b0443	ybaW	+	463626	464024	25.2	4.368	15.006	2.214	10.788	2.48
b0444	ybaX	+	464076	464771	35.868	3.108	35.629	2.337	19.344	2.728
b0445	ybaE	-	464836	466536	16.716	11.844	25.092	8.938	21.7	14.26
b0446	cof	-	466636	467454	23.268	1.512	13.366	0.861	16.492	1.364
b0447	ybaO	+	467607	468065	20.328	0.588	15.375	0.287	10.416	2.108
b0448	mdlA	+	468095	469867	24.696	3.36	17.138	1.312	12.648	3.72
b0449	mdlB	+	469860	471641	22.512	1.764	13.12	1.271	13.144	2.976
b0450	glnK	+	471822	472160	0.756	0.336	0.615	0.246	0.496	0.496
b0451	amtB	+	472190	473476	14.616	4.116	7.954	1.189	11.78	2.852
b0452	tesB	+	473525	474385	53.76	2.604	36.49	1.517	25.172	2.728
b0453	ybaY	-	474603	475175	427.308	5.544	161.458	3.157	96.224	4.34
b0454	ybaZ	+	475206	475595	6.636	4.116	4.469	1.271	10.912	1.86
b0455	ffs	-	475672	475785	29.232	0	19.844	0.041	93.744	0
b0456	ybaA	+	475896	476249	17.556	1.344	5.084	0.943	4.712	0.992
b0457	ylaB	+	476291	477841	53.34	14.196	39.811	5.658	13.888	10.168
b0458	ylaC	-	478005	478475	170.184	2.436	151.29	2.05	123.008	2.356
b0459	maa	-	478591	479142	32.928	4.62	25.256	4.715	39.184	5.58
b0460	hha	-	479314	479532	77.364	0.84	63.099	0.82	48.732	1.984
b0461	ybaJ	-	479558	479932	224.868	1.512	99.261	2.788	63.364	4.464
b0462	acrB	-	480478	483627	322.812	6.3	260.965	3.813	178.064	12.276
b0463	acrA	-	483650	484843	179.592	2.856	167.075	1.476	84.692	3.844
b0464	acrR	-	484985	485632	43.596	49.308	31.529	30.955	17.484	22.692
b0465	kefA	+	485760	489122	102.396	8.148	90.2	2.952	69.192	6.324
b0466	ybaM	+	489334	489495	13.104	0.504	9.102	0.246	7.068	0.62
b0467	priC	-	489509	490036	19.068	0.336	15.416	0.369	25.42	1.364
b0468	ybaN	-	490106	490483	2.772	6.3	5.084	5.699	4.588	6.448
b0469	apt	+	490636	491187	13.02	1.092	46.945	0.697	69.316	2.108
b0470	dnaX	+	491316	493247	62.832	2.94	110.864	1.107	138.26	5.332
b0471	ybaB	+	493300	493629	72.24	1.092	146.534	0.697	97.092	1.984
b0472	recR	+	493629	494234	48.384	0.924	75.686	0.656	73.904	2.356
b0473	htpG	+	494344	496218	212.436	5.04	193.807	2.542	49.104	3.596
b0474	adk	+	496399	497043	200.592	3.36	99.179	0.779	150.412	7.564
b0475	hemH	+	497279	498241	34.272	2.52	19.557	1.722	7.192	2.728
b0476	aes	+	498238	499197	12.348	7.98	13.735	4.305	8.184	4.712
b0477	gsk	-	499349	500653	39.06	13.356	28.864	7.462	36.084	7.192
b0478	ybaL	+	500786	502462	161.784	3.528	105.288	1.312	91.264	3.72
b0479	fsr	-	502700	503920	40.404	6.3	14.801	4.387	11.78	4.588
b0480	ushA	-	504138	505790	184.968	4.956	163.631	1.763	63.116	4.588
b0481	ybaK	+	505827	506306	17.976	14.7	13.161	7.954	12.028	4.092
b0482	ybaP	-	506510	507304	29.904	6.468	14.596	3.608	15.004	6.944
b0483	ybaQ	-	507442	507783	37.212	2.94	23.739	1.394	17.732	1.364
b0484	copA	+	508099	510603	109.284	2.94	61.582	1.558	54.436	3.224
b0485	ybaS	-	510865	511797	12.684	1.008	10.701	0.861	6.324	1.612
b0486	ybaT	+	511800	513092	19.236	2.856	10.373	1.353	8.68	1.364
b0487	cueR	+	513217	513624	37.632	5.292	20.582	3.403	26.04	3.968
b0488	ybbJ	+	513625	514080	19.74	8.064	12.997	5.453	10.292	6.696
b0489	ybbK	-	514080	514997	54.936	0.756	52.972	0.779	27.404	1.364
b0490	ybbL	-	515143	515820	34.608	2.688	25.912	0.656	7.192	1.86
b0491	ybbM	+	515807	516586	18.48	1.764	12.505	1.148	4.092	0.992
b0492	ybbN	+	516649	517503	79.128	1.596	75.03	1.681	40.548	2.108
b0493	ybbO	-	517564	518373	32.844	1.26	36.449	0.697	25.544	1.984
b0494	tesA	-	518363	518989	29.736	48.72	27.183	18.04	27.404	31.744
b0495	ybbA	-	518957	519643	21.672	0.504	13.612	0.369	17.112	1.612
b0496	ybbP	+	519640	522054	36.624	0.924	20.992	0.369	11.78	1.24
b0497	rhsD	+	522485	526765	46.788	0.672	18.983	0.656	18.972	3.224
b0498	ybbC	+	526805	527173	4.956	0	2.419	0.287	0.62	0.124
b0499	ylbH	+	527173	527883	1.848	0.84	1.353	1.025	0.744	2.108
b0500	ybbD	+	527864	528124	0.336	0	0.82	0.369	0.248	0.372
b0502	ylbG	+	528869	529240	7.056	0.672	4.592	0.533	3.224	0.124
b0503	ybbB	-	529356	530450	11.088	0.924	9.143	0.574	6.82	0.868
b0504	ybbS	-	530519	531445	3.024	0.756	2.378	0.697	4.712	0.496
b0505	allA	-	531675	532157	7.896	0.84	5.74	0.287	7.564	1.984
b0506	allR	+	532235	533050	201.516	0.672	88.765	0.287	53.692	2.108
b0507	gcl	+	533140	534921	9.072	1.68	4.879	0.574	4.96	1.116
b0508	hyi	+	534934	535710	2.436	0.42	2.296	0.123	1.736	0.496
b0509	glxR	+	535810	536688	3.78	0.252	1.722	0.41	1.984	0.248
b0510	ybbV	+	536720	536998	0.672	0.168	0.041	0.164	0.124	0.496
b0511	ybbW	+	536857	538311	3.108	0.42	1.394	0.246	1.736	0.372
b0512	allB	+	538371	539732	18.648	1.428	16.687	0.533	9.548	1.24
b0513	ybbY	+	539789	541090	5.124	4.284	2.091	2.091	3.968	2.976
b0514	glxK	+	541112	542257	7.728	0.504	5.904	0.164	3.968	0.62
b0515	ylbA	+	542485	543270	36.876	1.68	40.262	0.861	16.864	1.736
b0516	allC	-	543281	544516	12.684	3.696	11.726	1.066	9.92	3.472
b0517	allD	-	544538	545587	1.092	2.1	1.681	0.861	2.108	0.372
b0518	fdrA	-	545904	547571	1.26	1.008	1.558	0.451	0.992	1.364
b4572	ylbE	+	547581	548839	2.688	0.588	2.378	0.656	3.224	1.116
b4507	ylbE_1	+	547581	547841	1.008	0.084	0.738	0.205	1.736	0.248
b0519	ylbE_2	+	547838	548839	1.932	0.588	1.845	0.451	1.736	0.868
b0520	ylbF	+	548850	549665	2.1	0.84	1.476	0.287	2.976	0.744
b0521	ybcF	+	549662	550555	2.352	0.168	2.05	0.164	1.984	0.496
b0522	purK	+	550750	551817	4.2	0.42	4.305	0.41	6.944	1.488
b0523	purE	-	551814	552323	3.276	0.336	2.952	0.082	4.588	0.744
b0524	lpxH	-	552441	553163	107.772	0.42	48.011	0.205	29.76	0.62
b0525	ppiB	-	553166	553660	386.82	2.184	332.182	0.984	207.08	4.092
b0526	cysS	-	553834	555219	110.712	2.016	91.594	0.82	103.168	3.1
b0527	ybcI	+	555255	555776	1.008	1.428	0.984	0.697	1.736	1.736
b0528	ybcJ	-	555884	556096	14.112	0.084	19.352	0.082	25.172	0
b0529	folD	-	556098	556964	35.196	0.252	50.799	0.205	53.568	2.604
b0530	sfmA	-	557435	557977	1.092	0.252	0.697	0.123	0.248	0.124
b0531	sfmC	+	558197	558889	0.252	3.864	0.164	2.091	0	2.108
b0532	sfmD	+	558920	561523	4.788	1.764	3.239	1.681	4.216	2.108
b0533	sfmH	+	561565	562542	0.672	1.092	0.656	0.738	0.992	0.62
b0534	sfmF	+	562553	563068	1.764	0.168	1.23	0.164	1.116	0.248
b0535	fimZ	+	563071	563703	1.512	1.512	0.902	1.107	0.248	0.744
b0536	argU	-	563946	564022	28.476	0.252	18.04	0.082	19.84	0
b0537	intD	+	564038	565201	80.808	56.784	50.922	26.896	47.616	63.612
b0539	ybcC	-	565321	565584	2.016	0.504	0.943	0.328	0.868	0.868
b4508	ybcD	-	565674	565910	0.42	0.168	0.328	0.287	0.496	0
b0540	insE-3	+	566056	566364	0	0	0	0	0	0
b0541	insF-3	+	566361	567227	0.42	0	0.205	0	0.62	0
b0542	renD	+	567285	567470	18.9	1.848	9.389	0.369	17.236	1.116
b0543	emrE	+	567538	567870	34.188	0.168	18.286	0.041	13.764	0.248
b0544	ybcK	+	568125	569651	6.048	0.168	5.166	0.779	2.728	1.612
b0545	ybcL	+	570116	570667	7.14	2.268	6.109	0.492	4.34	0.868
b0546	ybcM	+	570677	571474	78.036	3.948	41.574	3.034	30.38	4.96
b0547	ybcN	+	571689	572144	0.756	0.756	0.451	0.328	1.116	0.62
b0548	ninE	+	572144	572314	0.588	0.084	0.574	0	0.124	0.124
b0549	ybcO	+	572307	572597	0.084	0.252	0.451	0.041	0.248	0.124
b0550	rusA	+	572594	572956	0.336	0.168	0.451	0.328	0.124	0.124
b4509	ylcG	+	572953	573093	0.168	0	0.41	0.082	0	0
b0551	ybcQ	+	573179	573562	5.628	0.588	4.1	0.205	2.232	0.248
b0552	insH-2	+	573960	574976	6.552	0	27.101	0.041	3.596	0
b0553	nmpC	-	574981	576108	232.428	3.948	743.002	11.439	791.244	16.988
b0554	essD	-	576621	576836	0.756	1.512	0.574	0.574	0.248	1.488
b0555	ybcS	+	576836	577333	3.024	9.24	2.583	2.05	3.224	4.216
b0556	rzpD	+	577330	577791	0.588	39.48	0.697	50.922	0.372	22.072
b4510	rzoD	+	577550	577732	0.252	12.432	0.164	14.473	0.124	8.432
b0557	borD	+	577823	578116	127.008	1.092	266.787	0.861	134.788	6.572
b0558	ybcV	-	578407	578817	0.084	0.672	1.804	1.353	1.364	2.108
b0559	ybcW	-	579103	579309	6.972	3.612	2.419	1.722	0.62	2.728
b0560	nohB	+	580057	580602	0.504	0.252	0.697	0.492	0.124	0.124
b0561	tfaD	+	580757	581320	3.192	1.848	1.435	2.009	0.868	1.612
b0562	ybcY	+	581375	581959	17.304	2.1	11.808	0.738	9.672	1.612
b0563	ylcE	-	582098	582283	6.972	0.336	1.476	0.123	2.852	0.248
b0564	appY	+	582904	583653	52.248	1.596	26.65	6.847	24.676	4.712
b0565	ompT	+	583903	584856	3079.78	18.816	3200.95	9.922	591.356	15.128
b0566	envY	-	585370	586131	6.468	7.14	3.075	2.624	3.72	3.224
b0567	ybcH	-	586314	587204	8.82	5.292	8.815	2.911	7.44	2.48
b0568	nfrA	-	587205	590177	36.456	5.124	31.98	2.337	24.18	5.58
b0569	nfrB	-	590164	592401	23.184	7.056	19.926	3.813	17.36	6.572
b0570	cusS	-	592551	593993	19.32	7.224	12.956	4.592	9.548	8.06
b0571	cusR	-	593983	594666	35.7	1.008	18.368	0.615	29.388	2.48
b0572	cusC	-	594823	596196	2.856	8.316	1.189	2.829	2.48	5.208
b0573	cusF	+	596354	596686	1.344	2.016	2.337	1.148	1.24	0.62
b0574	cusB	+	596702	597925	4.788	1.26	4.428	0.328	4.588	1.364
b0575	cusA	+	597937	601080	13.188	7.644	7.667	1.558	12.4	5.952
b0576	pheP	+	601182	602558	27.468	4.116	16.851	2.46	24.056	5.208
b0577	ybdG	+	602639	603886	47.46	6.132	24.19	2.993	28.024	7.068
b0578	nfnB	-	603994	604647	135.24	3.192	61.582	0.779	32.24	2.232
b0579	ybdF	-	604741	605109	33.18	1.344	17.466	0.738	7.316	0.744
b0580	ybdJ	-	605174	605422	16.968	0.42	5.289	0.205	5.58	0.744
b0581	ybdK	-	605488	606606	57.456	2.94	28.987	1.722	12.772	4.96
b4415	hokE	-	607059	607211	0.588	0.504	0.697	0.369	0.744	0.248
b0582	insL-2	+	607288	608400	0	0.084	0.041	0	0	0
b0583	entD	+	608682	609311	5.964	2.772	3.362	1.23	3.1	1.24
b0584	fepA	-	609477	611717	12.684	3.36	14.76	1.066	14.012	3.968
b0585	fes	-	612038	613162	1.344	1.848	2.05	0.943	0.62	1.612
b4511	ybdZ	+	613165	613383	0.42	0.252	0.861	0.041	0.496	0.124
b0586	entF	+	613380	617261	15.54	4.704	10.291	2.788	10.664	8.06
b0587	fepE	+	617477	618610	1.092	1.176	0.861	1.066	0.992	0.992
b0588	fepC	+	618607	619422	2.52	0.336	4.92	0.697	2.232	1.736
b0589	fepG	-	619419	620411	2.604	1.932	2.952	1.148	2.108	2.604
b0590	fepD	-	620408	621412	4.62	0.84	3.936	0.246	2.976	0.372
b0591	ybdA	-	621523	622773	0.84	1.092	2.46	1.107	2.48	1.86
b0592	fepB	-	622777	623733	3.444	0.924	5.166	1.107	6.076	0.868
b0593	entC	+	624108	625283	1.68	1.176	2.337	0.861	0.992	1.488
b0594	entE	-	625293	626903	4.032	2.184	4.346	1.271	2.976	2.852
b0595	entB	+	626917	627774	5.292	1.092	6.027	0.123	3.968	1.736
b0596	entA	+	627774	628520	6.72	4.956	4.715	1.23	4.34	3.224
b0597	ybdB	+	628523	628936	3.78	0.504	2.829	0.328	4.34	1.116
b0598	cstA	+	629117	631222	505.512	6.048	868.831	3.321	761.236	35.836
b4512	ybdD	+	631405	631602	81.228	1.596	60.557	1.148	35.836	1.116
b0599	ybdH	+	631612	632700	18.144	65.856	9.225	51.988	14.756	36.456
b0600	ybdL	+	632809	633969	11.172	1.932	6.437	1.025	5.58	1.736
b0601	ybdM	-	633970	634599	9.408	4.032	5.986	1.558	3.596	1.736
b0602	ybdN	+	634572	635792	3.108	1.764	3.526	0.943	3.1	1.612
b0603	ybdO	-	635939	636841	3.192	4.956	3.034	2.624	1.612	3.348
b0604	dsbG	-	637050	637796	35.952	2.436	24.764	2.173	18.228	2.728
b0605	ahpC	-	638168	638731	1868.16	7.308	2453.07	5.617	1111.16	31.496
b0606	ahpF	-	638976	640541	159.348	4.452	1402.08	6.97	875.068	34.968
b0607	uspG	+	640662	641090	351.204	2.1	193.807	0.533	99.324	3.596
b0608	ybdR	+	641311	642549	20.496	1.176	15.785	1.517	10.044	1.488
b0610	rnk	-	642780	643190	27.72	3.444	32.472	1.804	37.944	2.852
b0611	rna	+	643420	644226	52.248	7.392	41.451	12.382	18.228	17.856
b0612	citT	-	644340	645803	7.392	3.78	3.526	2.419	10.416	4.092
b0613	citG	-	645854	646732	0.42	2.016	0.287	1.107	0	2.108
b0614	citX	-	646707	647258	0.588	2.688	1.599	3.936	1.736	4.96
b0615	citF	-	647262	648794	1.512	0.756	0.574	0.369	1.364	1.364
b0616	citE	-	648805	649713	0.252	4.956	0.123	1.763	0.248	3.968
b0617	citD	-	649710	650006	0.084	0.42	0	0.492	0.248	0.248
b0618	citC	-	650021	651079	0.168	3.108	0.246	1.23	0.62	2.48
b0619	citA	-	651458	653116	28.476	0.504	18.819	0.615	17.608	0.992
b0620	citB	-	653085	653765	8.568	1.848	8.159	1.23	4.712	1.488
b0621	dcuC	+	653806	655191	7.056	2.604	3.034	1.763	5.332	1.736
b0621	dcuC	-	653806	655191	7.056	2.604	3.034	1.763	5.332	1.736
b0621	dcuC	+	653806	655191	7.056	2.604	3.034	1.763	5.332	1.736
b0622	crcA	+	655780	656340	9.828	1.848	7.708	0.738	2.356	0.744
b0623	cspE	-	656515	656724	2424.58	1.008	4301.52	1.107	7838.29	57.288
b0624	crcB	-	656778	657161	12.684	2.772	11.562	1.394	3.72	3.348
b0625	ybeH	-	657254	657481	21.588	0.252	13.612	0.246	7.068	0.744
b0626	ybeM	+	657478	658041	28.896	0.672	15.211	0.451	9.424	0.868
b0627	tatE	+	658170	658373	79.632	0.504	84.952	0.287	110.236	5.828
b0628	lipA	-	658474	659439	130.368	3.528	206.353	2.173	226.672	5.084
b0629	ybeF	+	659648	660601	3.276	20.496	3.772	8.282	4.836	12.896
b0630	lipB	+	660860	661501	23.016	0.924	14.268	1.435	10.788	1.24
b0631	ybeD	+	661602	661865	21.252	1.848	22.427	1.558	19.096	1.488
b0632	dacA	-	661975	663186	105.672	1.764	112.34	2.501	57.908	4.464
b0633	rlpA	-	663325	664413	98.28	15.12	66.051	7.667	78.12	15.748
b0634	mrdB	-	664424	665536	54.6	1.596	44.157	1.189	41.664	2.232
b0635	mrdA	-	665539	667440	43.764	2.856	38.048	1.722	17.732	2.604
b0636	ybeA	-	667471	667938	33.768	0.336	25.543	0.451	19.84	0.744
b0637	ybeB	-	667942	668259	25.452	0.252	25.994	0.205	25.172	0.868
b0638	cobC	-	668519	669130	22.092	2.688	16.154	1.722	12.896	5.084
b0639	nadD	-	669154	669795	55.608	1.008	52.972	0.861	38.688	3.72
b0640	holA	-	669797	670828	899.892	12.18	143.623	4.264	146.444	14.88
b0641	rlpB	-	670828	671409	92.568	2.016	74.62	0.902	33.976	2.232
b0642	leuS	-	671424	674006	411.264	4.956	411.23	2.378	191.828	7.688
b0643	ybeL	-	674241	674723	448.14	11.34	188.846	2.46	108.996	11.284
b0644	ybeQ	-	674793	675770	9.744	31.248	4.838	10.906	5.456	9.3
b0645	ybeR	-	675934	676641	0.672	0.42	0.451	0.328	0.248	0.496
b0646	djlB	-	676638	678065	2.856	6.888	1.066	2.255	1.364	2.48
b0647	ybeT	+	678075	678629	1.176	3.108	0.533	0.984	0.868	1.488
b0648	ybeU	-	678731	679438	1.848	1.428	1.271	0.41	0.248	0.372
b0649	djlC	+	679435	680886	16.464	1.596	9.553	1.148	9.796	2.108
b0650	hscC	+	680946	682616	6.3	4.452	5.33	2.583	5.704	3.1
b0651	rihA	-	682700	683635	22.008	2.268	41.287	1.435	10.044	2.728
b0652	gltL	+	683753	684478	48.972	0.672	55.76	0.328	15.872	0.744
b0653	gltK	+	684478	685152	18.564	1.008	33.907	0.738	11.78	2.108
b0654	gltJ	-	685152	685892	29.904	6.216	23.493	4.715	11.78	5.704
b0655	gltI	-	686062	686970	154.98	3.696	302.785	1.599	84.444	4.712
b0656	insH-3	-	687220	688236	0.084	0	0.041	0	0	0
b0657	lnt	-	688566	690104	15.12	19.236	9.881	33.415	13.02	60.636
b0658	ybeX	-	690129	691007	46.704	1.176	54.612	0.615	40.3	1.24
b0659	ybeY	-	691097	691564	26.964	0.756	23.698	0.246	15.252	0.992
b0660	ybeZ	-	691561	692640	60.732	2.016	59.983	0.656	42.408	2.976
b0661	miaB	-	692754	694178	85.092	3.948	132.676	2.091	135.656	6.944
b0662	ubiF	-	694324	695499	66.864	2.352	43.378	1.271	35.34	3.844
b0664	glnX	-	695653	695727	65.016	0.084	77.9	0	85.064	0.62
b0665	glnV	-	695765	695839	71.148	0.168	120.499	0.082	155.372	0.744
b0666	metU	-	695887	695963	89.124	0.168	92.455	0.123	212.04	0.744
b0668	glnW	+	695979	696053	312.228	0.084	156.62	0.164	550.188	1.364
b0670	glnU	-	696088	696162	1088.72	0.168	338.373	0.123	1852.19	3.472
b0672	leuW	-	696186	696270	2952.85	0.42	877.359	0	5442.61	12.524
b0673	metT	-	696280	696356	726.768	0.336	335.298	0.123	1195.36	0.372
b0674	asnB	-	696736	698400	250.656	2.52	65.682	0.82	32.736	2.108
b0675	nagD	-	698797	699549	57.96	1.344	37.351	1.148	21.08	1.736
b0676	nagC	-	699597	700817	56.028	2.94	54.161	1.271	33.604	3.968
b0677	nagA	-	700826	701974	170.94	2.94	131.364	1.804	84.568	4.588
b0678	nagB	-	702034	702834	69.3	8.316	59.532	5.33	52.452	11.036
b0679	nagE	-	703167	705113	188.58	4.116	156.087	1.64	114.824	6.076
b0680	glnS	-	705316	706980	101.052	3.612	142.188	1.435	63.364	5.704
b0681	ybfM	-	707557	708963	18.48	1.764	14.391	1.107	28.52	1.612
b0682	ybfN	-	709013	709339	3.864	4.452	1.927	2.132	2.356	2.604
b0683	fur	+	709423	709869	325.5	0.756	270.231	1.148	269.824	3.1
b0684	fldA	+	710158	710688	185.976	2.772	151.659	1.722	100.068	4.712
b0685	ybfE	+	710828	711121	9.996	0.924	9.512	1.271	21.7	1.488
b0686	ybfF	+	711261	712025	25.788	2.016	22.386	0.943	14.508	2.356
b0687	seqA	-	712210	712755	131.964	1.344	125.419	1.927	118.792	5.208
b0688	pgm	-	712781	714421	192.024	1.68	225.828	0.533	182.528	6.448
b0689	ybfP	-	714635	715129	5.88	4.956	1.763	1.763	3.1	2.48
b0690	ybfG	-	715170	715580	6.216	0.924	2.296	0.123	3.472	0.372
b0691	ybfH	+	715611	715820	0.924	0.252	1.148	0.164	0.496	0.124
b0692	potE	+	716169	717488	21.672	0.756	15.211	0.574	15.624	0.496
b0693	speF	+	717485	719683	6.132	9.324	5.125	3.936	4.34	7.316
b0694	kdpE	-	720279	720956	15.624	0.336	11.931	0.164	6.2	0.248
b0695	kdpD	-	720953	723637	93.324	6.636	55.76	2.419	69.564	6.944
b0696	kdpC	-	723630	724202	21.084	0.84	7.585	0.533	13.888	2.108
b0697	kdpB	-	724211	726259	6.468	0.756	4.92	0.697	6.076	0.992
b0698	kdpA	-	726282	727955	2.772	0.42	3.403	0.369	2.976	0.992
b4513	kdpF	-	727955	728044	0.168	0	0.287	0.041	0	0
b0699	ybfA	-	728357	728563	110.88	0.084	38.212	0.082	17.484	0
b0700	rhsC	-	728806	732999	35.448	2.604	14.473	1.435	16.244	3.968
b0702	ybfB	-	732999	733325	2.268	0	1.23	0.041	0.62	0.124
b0703	ybfO	-	733443	734876	3.192	1.596	2.05	0.738	2.108	1.984
b0704	ybfC	+	734873	735442	13.188	0.084	5.453	0.082	3.1	0.248
b4514	ybfQ	+	735668	735922	0.924	0	0.451	0	0.124	0
b0705	ybfL	+	736123	737184	1.428	0.084	0.615	0.082	0.124	0.372
b0706	ybfD	+	737315	738076	1.092	0.504	1.025	0.123	0.372	0.62
b0707	ybgA	+	738224	738733	10.668	1.848	7.667	0.615	5.208	1.488
b0708	phr	+	738730	740148	11.676	2.94	9.307	1.435	9.052	2.852
b0709	ybgH	+	740298	741779	7.644	2.856	5.699	2.05	4.464	1.612
b0710	ybgI	+	742050	742793	121.548	1.176	72.98	0.287	42.16	1.116
b0711	ybgJ	+	742816	743472	76.944	1.26	47.888	0.082	23.312	0.992
b0712	ybgK	+	743466	744398	102.9	2.772	63.427	0.902	45.508	3.844
b0713	ybgL	-	744388	745122	40.572	5.04	22.796	1.927	26.66	4.588
b0714	nei	+	745158	745949	5.376	4.116	3.813	1.64	4.092	1.364
b0715	abrB	+	745946	746992	8.232	2.268	4.223	1.476	2.356	2.728
b0716	ybgO	+	747144	748205	5.712	15.624	3.403	7.626	3.844	7.812
b0717	ybgP	+	748202	748930	4.368	4.032	1.23	1.312	3.348	1.736
b0718	ybgQ	+	748945	751392	1.932	3.36	1.558	2.214	2.108	3.968
b0719	ybgD	-	751452	752018	2.436	0.588	1.476	0.123	0.992	0.496
b0720	gltA	-	752408	753691	2758.81	17.724	3104.32	6.478	1119.84	23.436
b0721	sdhC	-	754400	754789	564.984	1.596	840.951	0.779	910.408	11.532
b0722	sdhD	-	754783	755130	319.2	1.008	711.022	0.328	410.812	5.704
b0723	sdhA	-	755130	756896	1666.9	5.376	2638.72	3.362	1784.61	47.74
b0724	sdhB	-	756912	757628	1223.21	7.476	1709.29	4.879	1101.24	32.24
b0726	sucA	+	757929	760730	2305.8	6.552	1622.62	3.649	1122.08	26.288
b0727	sucB	+	760745	761962	1494.19	6.132	1329.92	2.706	606.732	15.004
b0728	sucC	+	762237	763403	1704.11	14.112	1854.18	9.471	646.412	21.576
b0729	sucD	+	763403	764272	1593.4	6.3	1552.01	3.895	645.792	18.972
b0730	mngR	+	764376	765098	15.372	1.932	13.243	2.665	7.068	1.116
b0731	mngA	+	765207	767183	2.688	1.176	6.068	0.492	2.852	0.992
b0732	mngB	+	767201	769834	19.824	3.444	25.789	2.091	20.46	4.712
b0733	cydA	+	770681	772249	177.24	1.512	260.022	1.517	416.516	15.004
b0734	cydB	-	772265	773404	110.292	1.428	173.061	0.82	283.588	9.3
b4515	ybgT	+	773419	773532	30.828	0	49.815	0	59.892	0.248
b0735	ybgE	+	773532	773825	30.576	0.336	44.854	0.205	51.832	0.496
b0736	ybgC	+	773975	774379	76.272	0.924	45.592	0.697	73.656	4.34
b0737	tolQ	+	774376	775068	57.876	1.428	45.797	1.189	34.596	3.968
b0738	tolR	+	775072	775500	40.404	1.176	29.889	0.656	12.648	0.868
b0739	tolA	+	775565	776830	130.872	1.932	71.504	0.697	26.66	2.108
b0740	tolB	+	776963	778255	544.572	3.948	506.678	2.296	228.284	8.06
b0741	pal	+	778290	778811	663.768	2.688	787.241	1.271	220.968	10.292
b0742	ybgF	+	778821	779612	180.852	2.268	204.959	0.861	120.9	1.736
b0743	lysT	+	779777	779852	556.332	0.084	337.963	0	1181.84	2.728
b0744	valT	+	779988	780063	172.788	0	189.051	0.082	424.7	0.496
b0745	lysW	+	780066	780141	96.432	0	60.475	0.041	191.208	0.868
b0746	valZ	+	780291	780366	106.26	0.084	130.585	0.041	201.996	0.248
b0747	lysY	+	780370	780445	28.56	0.084	37.146	0.041	86.304	0.372
b0748	lysZ	+	780592	780667	39.228	0	31.488	0	34.472	0
b0749	lysQ	+	780800	780875	2.94	0	4.1	0	4.34	0.248
b0750	nadA	+	781308	782351	14.784	3.108	9.635	1.558	6.572	2.728
b0751	pnuC	+	782389	783108	40.908	2.016	32.062	1.189	9.176	1.24
b0752	zitB	+	783105	784046	24.024	12.768	12.915	5.453	8.928	2.728
b0753	ybgS	+	784160	784540	176.232	3.276	43.665	2.009	24.056	0.868
b0754	aroG	+	784856	785908	70.308	2.436	52.931	2.747	25.792	3.472
b0755	gpmA	+	786066	786818	1511.33	11.088	567.194	1.64	317.068	9.796
b0756	galM	-	787020	788060	168.168	4.116	112.258	1.312	141.36	4.712
b0757	galK	-	788054	789202	140.196	4.284	155.595	2.747	239.816	13.392
b0758	galT	+	789206	790252	22.176	3.696	36.613	1.886	30.008	3.968
b0759	galE	-	790262	791278	49.056	1.68	70.602	0.82	37.572	1.984
b0760	modF	-	791539	793011	68.208	2.352	33.497	1.353	18.848	2.728
b0761	modE	-	793079	793867	30.576	3.948	26.404	1.927	26.412	2.356
b0762	ybhT	-	793996	794145	324.828	2.352	198.194	1.148	92.38	0.62
b0763	modA	-	794312	795085	256.956	2.688	237.718	0.656	145.328	4.092
b0764	modB	-	795085	795774	119.7	1.092	101.516	0.451	41.292	0.868
b0765	modC	-	795777	796835	94.164	2.436	91.471	2.091	39.68	2.728
b0766	ybhA	+	796836	797654	19.404	18.732	18.532	15.908	15.004	11.036
b0767	ybhE	+	797809	798804	197.904	3.528	142.352	1.312	74.524	3.224
b0768	ybhD	+	798845	799861	2.772	7.644	3.034	4.674	3.1	2.232
b0769	ybhH	+	799982	801034	1.512	0.588	2.378	0.328	1.86	1.116
b0770	ybhI	-	801110	802543	2.772	5.124	2.173	1.763	2.48	2.108
b0771	ybhJ	+	802726	804987	7.392	9.24	8.692	5.658	5.952	5.828
b0772	ybhC	-	805221	806504	46.788	2.352	75.112	2.706	84.072	7.068
b0773	ybhB	+	806656	807132	80.892	8.736	42.927	4.961	30.876	6.572
b0774	bioA	+	807191	808480	3.696	2.016	2.378	0.902	3.1	1.364
b0775	bioB	+	808567	809607	3.276	2.1	2.296	1.23	3.472	1.736
b0776	bioF	-	809604	810758	3.108	1.764	1.066	1.435	3.968	3.72
b0777	bioC	-	810745	811500	8.4	0.84	3.608	0.574	6.324	1.116
b0778	bioD	-	811493	812170	6.048	1.344	3.034	0.656	4.712	0.992
b0779	uvrB	+	812749	814770	180.18	4.284	175.439	1.968	126.728	7.316
b0780	ybhK	+	814962	815870	71.568	20.412	37.474	20.213	45.88	47.12
b0781	moaA	+	816267	817256	166.32	2.604	123.738	0.861	150.288	3.224
b0782	moaB	+	817278	817790	123.48	1.344	116.317	0.574	33.604	1.736
b0783	moaC	+	817793	818278	57.792	1.008	62.033	0.164	28.024	0.992
b0784	moaD	-	818271	818516	23.772	0.504	20.377	0	10.168	0.868
b0785	moaE	+	818518	818970	44.1	1.428	36.859	0.861	25.42	1.984
b0786	ybhL	+	819107	819811	282.66	4.872	131.528	2.542	44.392	2.604
b0787	ybhM	+	820016	820729	11.256	2.436	5.74	0.738	4.96	1.24
b0788	ybhN	+	820765	821721	13.188	7.14	5.412	3.403	5.332	3.844
b0789	ybhO	+	821721	822962	25.536	1.428	10.291	0.902	8.184	1.612
b0790	ybhP	+	822959	823720	25.452	1.512	11.111	0.656	7.068	0.992
b0791	ybhQ	+	823853	824263	110.964	4.956	99.179	3.485	64.604	6.324
b0792	ybhR	-	824225	825331	14.196	24.024	11.644	23.944	6.2	13.764
b0793	ybhS	-	825342	826475	16.212	1.176	10.045	1.025	6.82	1.984
b0794	ybhF	-	826468	828204	42.756	2.268	28.044	1.107	25.544	2.356
b0795	ybhG	+	828197	829195	47.04	2.688	30.627	0.82	11.408	2.48
b0796	ybiH	-	829195	829866	24.948	2.016	17.015	1.23	12.772	1.24
b0797	rhlE	-	830095	831459	9.66	6.972	5.863	3.403	7.688	7.812
b0798	ybiA	-	831691	832173	4.452	0.336	9.635	0.287	10.292	0.496
b0799	dinG	-	832293	834443	35.532	4.032	26.568	1.599	25.172	3.1
b0800	ybiB	-	834471	835433	105.168	2.772	56.252	1.025	36.952	4.216
b0801	ybiC	+	835574	836659	47.208	2.772	45.633	1.23	21.08	4.092
b0802	ybiJ	-	836888	837148	10.752	3.948	5.822	1.968	8.68	2.108
b0803	ybiI	+	837413	837679	17.556	4.116	7.134	0.451	4.34	0.868
b0804	ybiX	+	837753	838430	3.948	5.208	3.69	4.879	3.72	6.572
b0805	fiu	+	838472	840754	4.956	6.552	5.002	3.813	4.216	7.688
b0806	ybiM	-	841019	841279	16.464	0.84	3.526	0.82	1.116	0.868
b0807	ybiN	-	841555	842481	10.584	2.772	12.013	1.804	15.996	3.72
b0808	ybiO	-	842478	844703	29.82	4.452	23.083	3.403	15.748	6.448
b0809	glnQ	-	844964	845686	147.42	1.512	202.622	0.697	199.144	4.34
b0810	glnP	-	845683	846342	98.448	1.008	152.684	0.615	166.036	4.464
b0811	glnH	+	846481	847227	782.376	9.744	1148.16	6.027	877.3	44.516
b0812	dps	-	847631	848134	1276.46	8.064	459.938	5.576	141.112	4.588
b0813	rhtA	-	848433	849320	3.024	1.68	3.28	0.41	4.092	2.232
b0814	ompX	-	849673	850188	1828.09	3.948	1258.25	1.025	1474.61	26.536
b0815	ybiP	-	850237	851820	12.684	8.232	11.89	6.355	18.228	5.084
b0816	yliL	-	851894	852163	1.092	20.076	1.23	16.605	0.868	19.468
b4416	rybA	-	852175	852263	5.208	0.504	5.617	0.697	2.108	0.496
b0817	mntR	+	852406	852873	49.14	0.504	39.278	0.205	22.444	0.868
b0818	ybiR	-	852870	853988	26.964	0.924	19.844	0.451	9.796	1.364
b0819	ybiS	+	854047	854967	117.684	3.276	79.212	2.788	63.24	3.596
b0820	ybiT	-	855186	856778	41.748	2.268	53.997	1.353	54.188	3.472
b0821	ybiU	+	857019	858284	39.984	1.848	6.355	0.902	5.58	1.488
b0822	ybiV	+	858436	859251	33.012	3.024	12.833	2.624	8.184	3.968
b0823	ybiW	-	859397	861829	9.576	10.836	8.323	4.879	9.548	7.44
b0824	ybiY	+	861835	862761	1.596	2.352	0.82	1.599	1.612	1.86
b0825	fsaA	-	862865	863527	8.316	1.68	3.198	1.353	1.86	1.364
b0826	moeB	-	863603	864352	29.232	1.512	37.228	0.533	25.172	1.736
b0827	moeA	-	864352	865587	49.308	2.52	58.958	0.984	37.324	2.728
b0828	iaaA	-	865791	866756	280.98	1.68	83.312	0.246	63.736	2.728
b0829	yliA	+	866776	868614	106.092	3.612	48.38	1.148	28.892	4.464
b0830	yliB	-	868634	870172	50.4	12.684	30.586	1.353	15.5	6.2
b0831	yliC	-	870190	871110	16.38	1.428	9.553	0.82	6.944	2.976
b0832	yliD	+	871113	872024	6.972	0.924	7.913	0.656	3.596	1.736
b0833	yliE	+	872202	874550	11.76	1.26	9.143	1.23	3.968	1.612
b0834	yliF	+	874558	875886	4.368	3.612	3.977	1.722	2.356	2.728
b0835	yliG	+	875933	877258	14.196	2.1	21.853	0.984	16.74	1.612
b0836	yliH	+	877471	877854	76.692	0.588	53.833	0.328	21.948	0.124
b0837	yliI	+	877965	879080	33.6	32.844	24.6	17.138	17.484	15.996
b0838	yliJ	+	879077	879703	105.924	4.116	112.422	3.649	43.772	3.224
b0839	dacC	-	879950	881152	679.98	8.148	416.191	4.51	179.8	7.564
b0840	deoR	+	881199	881957	141.288	10.164	102.746	6.027	116.312	4.96
b0841	ybjG	+	882015	882611	452.424	1.512	380.111	0.656	485.956	8.06
b0842	cmr	-	882896	884128	35.616	1.008	18.983	0.656	16.12	1.364
b0843	ybjH	+	884169	884453	11.508	2.688	7.585	1.804	8.308	1.116
b0844	ybjI	-	884539	885354	41.076	1.932	39.852	1.066	17.236	2.604
b0845	ybjJ	-	885354	886562	23.94	0.84	19.311	0.615	13.268	1.612
b0846	ybjK	+	886646	887182	12.516	1.428	11.849	0.656	13.392	0.868
b4417	rybB	-	887199	887277	1.932	1.008	1.64	1.066	0.868	0.992
b0847	ybjL	-	887357	889042	50.232	9.912	33.005	5.33	30.628	5.828
b0848	ybjM	-	889312	889689	17.052	1.512	5.945	0.861	4.836	0.868
b0849	grxA	+	889719	889976	85.008	0.504	31.242	0.328	8.928	0.744
b0850	ybjC	-	890136	890423	26.796	0.42	24.354	0.41	26.288	2.976
b0851	nfsA	-	890407	891129	41.748	1.848	37.187	0.656	40.424	4.092
b0852	rimK	+	891190	892092	56.616	3.108	51.537	1.517	92.504	6.076
b0853	ybjN	-	892180	892656	51.324	2.436	36.818	1.435	46.376	1.736
b0854	potF	+	893007	894119	110.292	1.092	93.89	0.492	67.952	2.108
b0855	potG	+	894214	895347	25.788	0.924	21.074	0.533	13.888	2.108
b0856	potH	+	895357	896310	12.18	1.344	8.159	0.41	3.348	1.488
b0857	potI	+	896307	897152	11.34	0.672	5.412	0.246	6.696	0.744
b0858	ybjO	+	897212	897700	19.572	3.192	10.578	1.558	11.904	1.116
b0859	rumB	+	897741	898868	11.676	1.596	10.004	0.451	12.896	1.612
b0860	artJ	+	899067	899798	38.724	3.192	15.621	1.64	12.028	1.364
b0861	artM	+	900089	900757	47.544	1.008	38.048	0.492	17.732	1.24
b0862	artQ	+	900757	901473	57.876	1.428	45.756	0.451	22.32	0.868
b0863	artI	+	901480	902211	183.708	2.436	161.417	1.107	40.796	1.24
b0864	artP	-	902229	902957	91.728	2.436	82.902	1.107	58.156	4.464
b0865	ybjP	-	903175	903690	258.048	4.452	92.168	1.558	51.336	3.348
b0866	ybjQ	-	903816	904139	98.952	1.848	38.704	0.369	33.604	3.224
b0867	ybjR	-	904136	904966	95.676	2.1	47.15	1.722	36.58	2.976
b0868	ybjS	-	904963	905976	46.956	15.876	36.039	7.339	46.004	8.556
b0869	ybjT	-	906075	907505	61.236	3.948	34.727	1.558	30.752	4.712
b0870	ltaE	+	907516	908517	144.816	2.184	64.862	0.492	53.816	1.736
b0871	poxB	+	908554	910272	213.948	2.688	76.752	0.656	41.416	3.472
b0872	hcr	-	910405	911373	3.192	1.512	3.321	0.779	2.852	1.24
b0873	hcp	-	911385	913037	3.78	1.848	3.157	1.025	3.224	1.86
b0874	ybjE	-	913181	914080	13.104	3.36	7.626	2.173	12.524	1.736
b0875	aqpZ	-	914575	915270	16.8	0.672	8.282	0.738	7.192	1.24
b0876	ybjD	-	915696	917354	80.808	38.472	58.22	35.055	37.572	15.996
b0877	ybjX	-	917351	918343	519.12	7.392	379.824	7.421	104.532	13.268
b0878	macA	-	918458	919573	25.62	1.764	11.89	0.533	7.564	1.612
b0879	macB	-	919570	921516	26.208	6.888	16.728	6.314	12.4	10.292
b0880	cspD	+	921589	921813	847.98	9.66	1642.99	5.986	2645.54	26.412
b0881	clpS	-	922136	922456	365.988	3.612	457.191	2.788	279	8.184
b0882	clpA	+	922487	924763	2363.17	16.212	1692.56	5.453	1107.82	29.636
b0883	serW	+	925107	925194	0.42	0.084	1.353	0	1.488	0.124
b0884	infA	-	925448	925666	151.788	2.688	102.254	1.066	195.424	7.812
b0885	aat	+	925951	926655	33.012	2.1	24.231	0.779	37.572	1.24
b0886	cydC	+	926697	928418	56.28	3.696	33.784	1.722	15.252	3.224
b0887	cydD	-	928419	930185	34.776	4.872	31.324	3.444	19.22	4.836
b0888	trxB	-	930308	931273	145.656	3.864	147.764	2.009	114.576	7.068
b0889	lrp	-	931818	932312	384.552	3.78	263.425	1.517	231.632	8.432
b0890	ftsK	-	932447	936436	369.432	20.244	240.055	10.332	157.108	27.776
b0891	lolA	-	936592	937206	75.096	2.856	63.673	0.984	24.056	3.1
b0892	ycaJ	-	937217	938560	38.808	1.68	34.85	0.533	22.32	2.48
b0893	serS	+	938651	939943	275.94	4.368	223.122	1.886	267.964	7.564
b0894	dmsA	+	940182	942626	15.96	3.948	10.906	1.312	11.16	2.976
b0895	dmsB	+	942637	943254	5.292	0.588	3.157	0.328	3.472	1.24
b0896	dmsC	+	943256	944119	9.66	9.408	6.15	3.567	10.788	5.332
b0897	ycaC	+	944154	944780	405.048	3.276	138.99	1.476	83.576	2.604
b0898	ycaD	+	945094	946242	38.892	2.1	29.848	0.861	39.68	3.224
b0899	ycaM	+	946452	947882	12.936	10.416	29.725	2.624	20.212	4.836
b0900	ycaN	+	947883	948791	33.096	4.536	10.168	1.722	9.672	2.852
b0901	ycaK	-	948891	949481	6.72	0.756	7.052	0.246	2.356	0.124
b0902	pflA	+	949563	950303	68.544	5.124	184.131	3.28	236.344	9.92
b0903	pflB	+	950495	952777	796.572	8.568	779.082	4.387	411.804	14.26
b0904	focA	-	952832	953689	43.26	4.116	51.865	2.788	25.296	5.828
b0905	ycaO	+	954095	955855	17.724	1.932	15.211	1.804	12.896	2.604
b0906	ycaP	-	955985	956677	45.192	1.092	23.616	0.943	14.136	0.62
b0907	serC	-	956876	957964	267.708	1.932	190.937	0.574	114.452	3.224
b0908	aroA	-	958035	959318	37.632	4.62	49.446	2.337	38.936	3.844
b0909	ycaL	-	959487	960251	8.736	4.368	4.018	2.009	4.092	4.464
b0910	cmk	+	960424	961107	278.124	2.268	158.875	1.517	325.624	11.532
b0911	rpsA	+	961218	962891	1775.59	12.936	2321.79	4.387	1813.38	27.776
b0912	ihfB	+	963051	963335	551.124	2.184	295.323	0.533	309.752	7.564
b0913	ycaI	+	963543	965807	22.512	9.576	19.762	5.863	14.26	12.648
b0914	msbA	+	965844	967592	86.436	5.292	78.925	2.501	44.144	9.176
b0915	lpxK	+	967589	968575	34.104	0.84	19.516	0.451	15.004	1.488
b0916	ycaQ	+	968612	969844	18.312	3.36	20.254	0.656	28.396	1.364
b0917	ycaR	+	969896	970078	43.596	0.588	38.048	0.615	13.64	1.24
b0918	kdsB	+	970075	970821	106.092	1.68	63.263	1.107	37.572	1.24
b0919	ycbJ	+	970975	971868	36.372	5.376	32.677	2.009	15.872	4.34
b0920	ycbC	+	971845	972624	20.496	7.14	11.029	5.863	16.74	6.696
b0921	smtA	+	972760	973545	91.56	2.352	69.495	1.558	100.564	11.284
b0922	mukF	+	973542	974864	82.656	1.848	80.196	0.615	53.94	2.48
b0923	mukE	+	974872	975549	70.56	1.176	63.468	0.451	24.304	1.488
b0924	mukB	-	975549	980009	343.896	14.616	325.704	6.847	223.944	17.608
b0925	ycbB	+	980270	982117	198.66	4.284	112.422	3.157	74.896	6.572
b0926	ycbK	+	982298	982846	134.148	3.78	203.524	1.681	286.564	9.796
b0927	ycbL	+	982873	983520	102.984	3.36	104.427	2.296	107.384	7.316
b0928	aspC	+	983742	984932	134.4	1.26	238.333	1.681	186.248	7.44
b0929	ompF	+	985117	986205	5238.16	20.916	7785.82	14.965	1946.43	26.908
b0930	asnS	+	986808	988208	256.116	22.26	208.239	14.842	289.912	18.352
b0931	pncB	+	988377	989579	91.812	3.444	67.117	2.46	72.168	3.472
b0932	pepN	-	989845	992457	596.4	6.132	679.37	2.911	417.26	11.532
b0933	ssuB	-	992500	993267	6.216	6.72	6.519	3.936	6.076	4.34
b0934	ssuC	-	993264	994055	1.344	0.42	2.05	0.246	1.488	0.372
b0935	ssuD	-	994066	995211	2.184	1.176	2.993	0.205	2.232	0.868
b0936	ssuA	+	995208	996167	1.008	0.924	0.902	0.738	0.62	1.736
b0937	ssuE	-	996160	996735	0.672	4.872	0.492	3.075	0.496	3.72
b0938	ycbQ	-	997091	997630	5.376	8.316	2.419	1.558	2.356	1.86
b0939	ycbR	-	997713	998414	0.588	1.26	0.41	1.025	0.496	1.24
b0940	ycbS	-	998439	1001039	10.164	31.5	7.216	8.897	5.58	9.052
b0941	ycbT	-	1001030	1002100	13.02	4.956	7.995	1.804	6.696	2.48
b0942	ycbU	+	1002112	1002654	3.78	1.092	2.624	0.369	0.248	0.372
b0943	ycbV	+	1002662	1003177	3.276	1.764	2.87	0.82	0.744	1.24
b0944	ycbF	+	1003170	1003880	5.712	8.232	3.444	3.649	4.464	7.192
b0945	pyrD	+	1003991	1005001	11.592	0.924	8.528	0.492	15.624	1.488
b0946	ycbW	+	1005175	1005717	105.42	2.604	94.71	1.968	60.636	2.976
b0947	ycbX	+	1005714	1006823	33.348	18.228	43.009	13.981	22.32	24.8
b0948	ycbY	+	1007067	1009175	103.74	5.46	98.154	1.64	82.088	6.572
b0949	uup	+	1009187	1011094	132.552	1.092	117.711	0.697	67.332	2.728
b0950	pqiA	+	1011224	1012477	37.548	1.26	31.201	0.779	18.724	1.984
b0951	pqiB	-	1012482	1014122	48.384	1.764	51.742	1.394	20.46	2.232
b0952	ymbA	+	1014134	1014682	18.312	1.512	19.065	0.779	9.92	0.62
b0953	rmf	+	1014938	1015105	2764.02	14.28	1767.14	5.043	1484.16	32.736
b0954	fabA	+	1015175	1015693	243.684	5.628	188.108	3.977	271.56	12.152
b0955	ycbZ	+	1015762	1017522	52.668	11.34	59.327	9.102	39.184	22.816
b0956	ycbG	+	1017708	1018160	61.992	1.68	38.622	0.779	22.196	1.612
b0957	ompA	+	1018236	1019276	7807.38	30.156	15729.8	25.42	15389.9	299.336
b0958	sulA	-	1019633	1020142	105.336	27.216	129.683	22.878	62.496	23.436
b0959	yccR	-	1020361	1020990	32.676	9.744	21.648	5.043	15.996	3.596
b0960	yccS	+	1020953	1023106	63	20.916	40.262	12.956	26.536	15.376
b0961	yccF	-	1023125	1023571	16.968	0.504	14.35	0.492	8.06	0.744
b0962	helD	-	1023694	1025748	137.844	12.516	78.228	4.182	43.648	7.192
b0963	mgsA	+	1025780	1026238	117.264	4.788	92.578	3.239	28.024	2.232
b0964	yccT	-	1026334	1026996	13.944	3.78	9.758	1.148	7.316	2.356
b0965	yccU	-	1027169	1027582	35.952	0.672	35.301	0.205	15.872	0.992
b0966	yccV	+	1027627	1027944	138.264	6.384	74.497	2.87	107.632	5.084
b0967	yccW	-	1028002	1029105	60.732	3.528	50.143	2.255	33.232	3.596
b0968	yccX	-	1029287	1029565	18.984	13.608	11.398	5.043	6.696	4.836
b0969	yccK	+	1029562	1029891	40.32	15.204	18.122	4.018	14.26	2.604
b0970	yccA	-	1029982	1030641	365.4	4.452	162.811	1.927	57.536	4.712
b0971	serT	-	1030848	1030935	5.04	0	2.624	0	17.608	0.124
b0972	hyaA	+	1031362	1032480	3.948	1.596	1.845	0.861	1.984	2.232
b0973	hyaB	-	1032477	1034270	2.1	2.352	2.173	1.517	1.736	4.092
b0974	hyaC	-	1034289	1034996	2.94	0.84	1.763	0.41	1.86	1.364
b0975	hyaD	-	1034993	1035580	4.536	1.512	2.337	0.287	3.72	1.24
b0976	hyaE	+	1035577	1035975	2.184	0.252	1.312	0.164	1.24	0.372
b0977	hyaF	+	1035972	1036829	3.192	1.176	2.624	0.369	3.472	0.992
b0978	appC	+	1036963	1038507	9.072	2.94	9.512	1.107	7.936	2.48
b0979	appB	+	1038519	1039655	8.4	1.68	6.396	1.476	4.96	2.976
b0980	appA	+	1039840	1041138	19.152	1.512	18.655	1.148	13.516	2.232
b0981	yccC	+	1041253	1043433	35.196	19.656	20.541	4.469	19.468	11.656
b0982	etp	+	1043453	1043899	4.116	1.008	4.059	0.615	1.364	0.62
b0983	yccZ	+	1043887	1045026	5.376	3.864	7.093	2.173	2.728	3.472
b0984	ymcA	+	1045072	1047168	6.3	15.036	6.109	4.305	4.96	8.184
b0985	ymcB	-	1047168	1047914	2.268	1.26	2.05	0.697	2.728	1.116
b0986	ymcC	-	1047911	1048555	3.36	2.268	2.091	0.533	3.348	0.124
b0987	ymcD	-	1048662	1048967	1.428	3.444	0.779	1.312	0.744	3.1
b4516	insA-4	-	1049056	1049331	0.168	0	0.164	0.123	0	0
b0988	insB-4	-	1049250	1049753	0.168	18.228	0.205	17.466	0.62	6.324
b0989	cspH	-	1050186	1050398	0.42	7.476	0.246	1.681	0.248	2.48
b0990	cspG	-	1050684	1050896	21	0.756	4.182	0.451	6.82	0.744
b0991	ymcE	+	1051070	1051300	2.184	0.756	0.615	0.328	2.356	0.496
b4517	gnsA	+	1051290	1051463	82.404	0.336	16.031	0.041	19.592	0.124
b0992	yccM	-	1051512	1052585	3.192	4.536	2.829	2.378	2.108	3.224
b0993	torS	+	1052657	1055401	15.372	21.42	16.277	6.273	15.004	10.416
b0994	torT	+	1055484	1056512	9.072	3.276	5.248	1.722	5.952	1.984
b0995	torR	+	1056485	1057177	17.808	1.764	12.751	1.394	9.176	1.612
b0996	torC	-	1057307	1058479	2.016	2.772	1.558	2.132	1.612	3.1
b0997	torA	-	1058479	1061025	7.56	1.26	6.601	0.656	6.572	0.744
b0998	torD	+	1061022	1061621	2.772	2.52	2.911	1.804	3.224	1.984
b0999	cbpM	-	1061773	1062078	55.44	6.888	26.814	4.51	17.608	6.944
b1000	cbpA	+	1062078	1062998	148.848	2.268	79.868	0.41	44.516	2.728
b1001	yccE	+	1063259	1064515	6.048	0.504	3.649	0.738	1.984	0.496
b1002	agp	+	1064808	1066049	182.952	3.024	179.457	2.501	105.524	5.332
b1003	yccJ	-	1066087	1066314	310.464	2.016	148.584	1.148	37.324	1.116
b1004	wrbA	-	1066335	1066931	276.444	2.1	183.926	0.861	49.228	2.976
b4518	ymdF	+	1067304	1067477	57.96	0.42	31.939	0.205	16.12	0
b1006	ycdG	+	1067734	1069062	8.232	3.024	5.535	1.845	5.208	3.596
b1007	ycdH	-	1069083	1069577	0.756	1.26	0.902	1.763	0.62	1.364
b1008	ycdI	-	1069588	1070178	0.588	1.344	0.697	0.902	0.62	2.356
b1009	rarA	+	1070188	1070988	1.512	1.092	0.41	0.369	1.736	1.488
b1010	ycdK	-	1070996	1071382	1.008	1.176	0.779	0.615	0.744	0.372
b1011	ycdL	-	1071394	1072086	1.092	1.68	0.656	1.107	0.62	1.116
b1012	ycdM	-	1072086	1073234	2.352	0.84	1.23	0.328	1.116	0.372
b1013	ycdC	-	1073465	1074103	56.616	11.508	24.846	6.314	21.824	8.184
b1014	putA	-	1074143	1078105	1706.8	16.38	1357.8	5.822	1255.75	44.144
b1015	putP	-	1078528	1080036	261.66	4.452	745.257	3.854	739.908	21.08
b4490	ycdN	-	1080570	1081408	5.04	0.672	14.842	0.451	7.564	0.744
b1016	ycdN_1	+	1080579	1080689	1.596	0	5.248	0.123	3.596	0.248
b1017	ycdN_2	-	1080677	1081408	4.284	0.588	11.849	0.287	5.704	0.496
b1018	ycdO	+	1081466	1082593	3.108	0.504	27.634	0.779	5.084	1.364
b1019	ycdB	+	1082599	1083870	6.3	25.284	12.136	11.562	6.076	15.128
b1020	phoH	+	1084215	1085279	346.08	3.612	195.037	1.476	143.84	5.58
b1021	ycdP	+	1085329	1085742	4.872	5.628	5.002	2.091	5.084	2.604
b1022	ycdQ	+	1085744	1087069	4.452	1.848	4.264	2.624	2.604	1.612
b1023	ycdR	+	1087062	1089080	7.308	3.192	5.289	3.854	3.472	1.86
b1024	ycdS	+	1089089	1091512	13.02	7.812	9.553	5.33	11.284	3.348
b1025	ycdT	-	1092099	1093457	39.9	4.032	15.662	7.626	11.036	12.276
b1026	insF-4	-	1093498	1094364	0.084	0.336	0.451	0.082	0	0
b1027	insE-4	-	1094361	1094669	0	0	0	0	0	0
b1028	ymdE	-	1094767	1095069	0.084	0.336	0.287	0.287	0.248	0.124
b1029	ycdU	+	1095066	1096052	3.612	0.168	3.157	0.123	2.108	0.372
b1032	serX	-	1096788	1096875	0.504	0	0.492	0	0.992	0
b1033	ycdW	-	1097109	1098047	154.98	6.804	89.544	3.403	51.336	7.068
b1034	ycdX	+	1098102	1098839	84.336	1.008	58.056	1.148	40.176	3.472
b1035	ycdY	+	1098863	1099417	63.168	0.504	34.686	0.492	20.584	1.24
b1036	ycdZ	-	1099519	1100010	9.744	0.252	9.963	0.246	5.952	0.496
b1037	csgG	+	1100074	1100907	16.296	1.008	7.954	0.779	9.672	1.364
b1038	csgF	+	1100934	1101350	1.176	0.672	1.517	0.082	0.744	0.496
b1039	csgE	+	1101375	1101764	2.52	0.084	2.87	0.164	0.744	0.62
b1040	csgD	+	1101769	1102419	12.936	0	10.455	0.943	5.332	1.116
b1041	csgB	-	1103174	1103629	1.848	0.336	3.116	0.205	1.612	0.248
b1042	csgA	-	1103670	1104125	12.348	1.176	7.667	1.23	5.084	1.488
b1043	csgC	-	1104184	1104516	28.14	1.596	23.206	2.87	17.98	5.208
b1044	ymdA	-	1104637	1104948	62.412	3.024	64.124	2.501	106.392	3.596
b1045	ymdB	+	1105043	1105576	47.376	1.68	44.526	0.615	41.044	2.108
b1046	ymdC	+	1105578	1106999	32.34	5.88	28.823	5.043	15.004	7.192
b1047	mdoC	+	1107007	1108164	6.216	10.164	6.765	7.544	4.092	6.944
b1048	mdoG	+	1108558	1110093	187.656	11.592	255.594	5.863	96.348	11.532
b1049	mdoH	+	1110086	1112629	132.132	3.612	124.599	2.091	65.72	5.58
b1050	yceK	+	1112802	1113029	3.108	150.612	1.394	74.456	2.232	14.26
b1051	msyB	-	1113030	1113404	359.688	2.856	148.543	1.189	30.504	0.992
b1053	mdtG	+	1113487	1114713	3.948	2.268	2.87	2.091	3.596	2.108
b1054	lpxL	+	1114885	1115805	46.368	1.68	28.29	1.476	27.652	2.976
b1055	yceA	+	1116030	1117082	49.812	1.68	57.892	0.82	73.904	2.852
b1056	yceI	-	1117124	1117699	37.044	1.68	26.609	0.984	7.068	0.744
b1057	yceJ	-	1117703	1118269	6.72	1.512	6.068	0.451	1.86	1.24
b1058	yceO	-	1118530	1118670	0.42	0.168	0.41	0.164	0.124	0
b1059	solA	+	1118691	1119809	61.992	1.428	19.967	0.82	15.996	0.992
b1060	yceP	-	1119924	1120178	321.636	3.276	142.967	0.533	138.508	1.984
b1061	dinI	-	1120465	1120710	36.792	0.84	30.012	0.492	22.816	0.992
b1062	pyrC	-	1120784	1121830	29.232	1.176	47.191	1.681	62	2.48
b1063	yceB	-	1121936	1122496	32.004	0.924	18.901	0.533	16.864	0.868
b1064	grxB	-	1122630	1123277	52.92	11.004	35.26	4.346	27.156	5.704
b1065	mdtH	-	1123341	1124549	5.88	1.008	4.059	0.656	4.836	1.488
b1066	rimJ	-	1124785	1125369	96.684	4.536	71.668	2.665	63.736	2.604
b1067	yceH	-	1125380	1126027	127.176	1.344	94.956	1.148	44.392	2.356
b1068	mviM	-	1126029	1126952	107.184	2.184	57.4	1.23	49.476	3.224
b1069	mviN	-	1127062	1128597	20.328	13.272	20.541	14.063	20.212	9.176
b1070	flgN	+	1128637	1129053	415.884	2.772	397.495	1.681	203.608	4.34
b1071	flgM	+	1129058	1129351	309.792	1.764	240.752	0.779	198.896	3.224
b1072	flgA	+	1129427	1130086	266.028	9.24	308.689	3.731	447.268	18.848
b1073	flgB	+	1130241	1130657	345.66	1.764	377.733	1.066	110.856	3.224
b1074	flgC	-	1130661	1131065	305.76	4.368	365.269	2.993	157.356	12.028
b1075	flgD	-	1131077	1131772	358.008	2.184	443.415	2.05	270.072	10.044
b1076	flgE	-	1131797	1133005	334.572	2.268	737.262	2.952	467.108	16.244
b1077	flgF	+	1133025	1133780	102.144	1.008	221.81	0.902	233.74	6.076
b1078	flgG	+	1133952	1134734	88.62	1.764	229.231	2.542	208.072	12.152
b1079	flgH	+	1134787	1135485	44.688	0.756	103.525	0.492	93.124	2.232
b1080	flgI	+	1135497	1136594	61.068	1.176	115.743	0.943	75.144	2.48
b1081	flgJ	+	1136594	1137535	35.364	1.764	64.452	1.148	42.532	3.224
b1082	flgK	+	1137601	1139244	1156.6	12.684	1112.99	4.387	353.276	12.276
b1083	flgL	+	1139256	1140209	1318.3	15.372	1247.71	5.166	294.376	8.804
b1084	rne	+	1140405	1143590	389.508	19.236	370.558	12.505	231.632	19.964
b1085	yceQ	+	1143725	1144045	1.008	164.892	1.148	86.838	2.728	155.868
b1086	rluC	+	1144163	1145122	52.836	5.208	56.334	4.264	46.128	5.828
b1087	yceF	+	1145234	1145818	100.128	3.78	85.28	2.255	57.288	3.596
b4418	sraB	-	1145812	1145980	53.256	2.688	141.983	4.018	155.372	5.952
b1088	yceD	+	1146017	1146538	502.908	2.352	673.056	1.312	908.424	15.624
b1089	rpmF	+	1146590	1146763	172.956	0.756	466.17	0	255.316	5.208
b1090	plsX	-	1146844	1147914	160.692	3.024	175.89	1.558	226.052	5.456
b1091	fabH	+	1147982	1148935	157.92	2.268	146.78	0.984	110.484	3.596
b1092	fabD	+	1148951	1149880	235.956	1.512	237.718	0.574	136.648	4.712
b1093	fabG	+	1149893	1150627	456.96	2.1	399.873	1.23	385.516	11.036
b1094	acpP	+	1150838	1151074	2231.88	4.284	1663.49	3.116	969.06	4.588
b1095	fabF	+	1151162	1152403	201.852	6.384	192.987	2.952	149.048	8.432
b1096	pabC	+	1152523	1153332	22.512	0.84	20.951	0.615	16.492	0.744
b1097	yceG	+	1153335	1154357	24.276	2.856	26.404	1.23	19.096	2.48
b1098	tmk	+	1154347	1154988	17.472	0.504	20.5	0.164	13.144	1.364
b1099	holB	+	1154985	1155989	25.536	4.116	18.901	1.148	17.112	3.596
b1100	ycfH	+	1156000	1156797	92.568	13.44	37.228	5.617	36.208	8.804
b1101	ptsG	+	1157092	1158525	142.044	3.612	190.158	2.583	151.776	6.076
b1102	fhuE	+	1158585	1160774	9.408	5.88	7.995	5.125	8.308	5.208
b1103	hinT	+	1161108	1161467	100.38	1.344	89.011	0.451	69.812	1.984
b1104	ycfL	+	1161470	1161847	104.832	0.924	90.118	0.041	62.992	2.232
b1105	ycfM	+	1161861	1162502	89.88	2.856	62.443	1.23	71.3	5.952
b1106	ycfN	-	1162483	1163307	26.88	1.176	28.536	0.82	31.744	1.86
b1107	nagZ	+	1163318	1164343	79.296	2.184	92.988	1.025	53.196	3.1
b1108	ycfP	+	1164366	1164908	140.196	3.36	161.622	1.804	84.196	4.216
b1109	ndh	+	1165308	1166612	61.152	1.26	54.407	0.82	50.964	2.604
b1110	ycfJ	+	1166822	1167361	6.468	2.268	12.054	4.756	10.168	3.844
b1111	ycfQ	+	1167423	1168055	88.368	0.504	85.362	0.328	75.144	2.232
b1112	ycfR	+	1168296	1168553	10.416	0.756	7.954	0.697	4.216	0.496
b1113	ycfS	+	1168635	1169597	20.076	0.504	16.564	0.41	13.392	0.744
b1114	mfd	+	1169741	1173187	90.888	2.52	89.585	1.681	60.388	4.092
b1115	ycfT	-	1173315	1174388	2.268	12.264	1.025	4.018	0.868	3.1
b1116	lolC	+	1174650	1175849	24.276	1.512	26.978	0.574	23.064	0.868
b1117	lolD	-	1175842	1176543	21.336	0.84	22.55	0.205	10.292	0.744
b1118	lolE	-	1176543	1177787	79.464	1.428	61.459	1.066	41.912	2.356
b1119	nagK	-	1177816	1178727	71.232	1.008	61.664	0.779	39.556	2.232
b1120	cobB	+	1178743	1179582	58.548	1.764	61.705	0.41	33.976	2.356
b1121	ycfZ	+	1179702	1180490	3.36	3.612	1.394	2.091	1.736	1.116
b1122	ymfA	+	1180487	1180948	2.268	2.268	1.558	0.861	0.868	1.116
b1123	potD	+	1181006	1182052	127.344	2.1	353.42	2.214	123.008	5.332
b1124	potC	+	1182049	1182843	14.952	2.1	28.618	2.296	9.3	2.108
b1125	potB	-	1182840	1183667	8.316	0.336	11.439	1.025	4.712	1.984
b1126	potA	-	1183681	1184817	22.008	1.932	39.114	0.697	29.884	2.108
b1127	pepT	-	1185067	1186293	248.892	2.604	183.229	2.378	92.504	3.224
b1128	ycfD	-	1186342	1187463	231.084	6.636	149.035	2.911	84.196	5.456
b1129	phoQ	-	1187539	1188999	582.204	5.124	282.572	2.665	114.204	8.928
b1130	phoP	-	1188999	1189670	764.4	4.62	616.066	2.296	171.368	17.484
b1131	purB	+	1189839	1191209	38.052	4.872	67.363	2.993	34.472	4.836
b1132	hflD	-	1191213	1191854	32.592	1.26	39.729	0.615	20.336	0.992
b1133	trmU	-	1191890	1192996	151.368	2.688	98.81	1.107	120.28	6.82
b1134	ymfB	-	1193050	1193511	7.896	1.008	6.724	0.164	3.596	0.992
b1135	ymfC	-	1193521	1194174	14.532	0.42	14.022	0.533	6.324	0.62
b1136	icd	-	1194346	1195596	1781.64	8.82	1952.75	5.904	1178.5	28.52
b1137	ymfD	-	1196090	1196755	11.508	0.924	9.594	2.583	2.976	3.224
b1138	ymfE	-	1196756	1197460	8.4	0	10.414	2.173	4.216	0.992
b1139	lit	-	1197918	1198811	21.336	1.26	11.316	4.1	6.572	3.224
b1140	intE	+	1198902	1200029	36.708	11.088	58.015	3.485	26.908	4.464
b1141	ymfG	-	1200010	1200255	18.732	1.512	25.256	0.492	11.904	1.116
b1142	ymfH	-	1200292	1200603	4.368	1.176	68.593	0.861	34.224	1.984
b1143	ymfI	+	1200720	1201061	95.592	19.992	28.126	50.594	25.916	23.932
b1144	ymfJ	-	1200999	1201307	24.696	30.66	52.767	3.977	27.28	3.472
b1145	ymfK	-	1201482	1202156	154.644	1.008	110.167	0.738	62	0.868
b1146	ymfT	-	1202247	1202447	1.848	7.476	9.594	3.485	6.076	1.488
b1147	ymfL	+	1202479	1203048	6.384	5.46	17.671	5.863	10.416	7.316
b1148	ymfM	-	1203045	1203383	2.268	2.688	6.97	3.034	2.852	4.092
b1149	ymfN	-	1203393	1204760	5.46	0.672	11.89	0.205	9.672	1.488
b1150	ymfR	+	1204772	1204954	0.336	0	0.82	0.041	0.868	0.248
b1151	ymfO	+	1204954	1205427	1.344	0.252	2.132	0.041	2.604	0.496
b1152	ymfP	+	1205483	1206145	0.924	0.336	1.353	0.041	1.736	0.248
b1153	ymfQ	+	1206136	1206720	0.168	0.504	0.492	0.328	0.496	0.992
b1154	ycfK	+	1206724	1207353	1.596	0.672	1.312	0.328	1.488	1.364
b1155	ymfS	+	1207355	1207768	1.932	0.42	2.993	0.533	1.736	0.992
b1156	tfaE	+	1207740	1208342	2.94	2.016	1.722	1.23	1.488	1.984
b1157	stfE	+	1208342	1208878	1.428	0.084	0.82	0.123	0.372	0.248
b1158	pin	+	1208908	1209462	1.596	0.42	0.861	0.164	0.868	0.248
b1159	mcrA	+	1209569	1210402	13.944	0.168	6.847	0.287	3.472	0.496
b4519	icdC	-	1210648	1210800	4.2	0	2.091	0.082	0.496	0
b1160	elbA	-	1210903	1211226	51.324	0.504	11.562	0.533	4.588	0.744
b1161	ycgX	+	1211926	1212330	5.712	0.672	3.526	1.107	5.332	1.984
b1162	ycgE	+	1212551	1213282	106.344	2.604	56.621	1.394	50.592	3.596
b1163	ycgF	+	1213487	1214698	30.66	14.028	32.472	7.503	27.032	6.572
b1164	ycgZ	-	1215012	1215248	41.496	0.672	10.209	0.164	3.348	0.496
b1165	ymgA	-	1215291	1215563	25.368	0	7.134	0.205	2.48	0.248
b1166	ymgB	-	1215592	1215858	12.516	0.168	4.1	0.205	0.496	0
b1167	ymgC	-	1215971	1216219	6.468	0.168	2.46	0.287	0.744	0
b1168	ycgG	+	1216551	1218074	9.996	8.232	5.453	1.722	4.464	2.604
b4520	ymgF	+	1218206	1218424	8.736	0.252	1.476	0.205	1.736	0.124
b4491	ycgH	+	1218824	1221445	16.716	3.948	10.783	3.034	8.432	4.092
b1169	ycgH_1	+	1220024	1220344	1.428	0.336	1.271	0.287	0.248	0.124
b1170	ycgH_2	+	1220429	1221445	12.936	2.436	7.257	0.492	6.944	2.356
b1171	ymgD	+	1221528	1221857	18.312	1.176	8.897	0.369	15.872	0.496
b1172	ymgG	+	1221867	1222142	1.68	0.084	3.813	0.041	2.976	0.372
b4521	ymgH	+	1222688	1222909	0.336	0.168	0.615	0.451	0.372	0.372
b1173	ycgI	+	1222918	1223130	2.856	0	2.173	0	1.116	0
b1174	minE	-	1223502	1223768	190.26	1.008	246.861	0.41	88.04	0.868
b1175	minD	-	1223772	1224584	320.208	2.436	391.099	1.517	169.012	4.464
b1176	minC	+	1224608	1225303	119.532	0.504	141.86	0.615	112.592	4.216
b1177	ycgJ	+	1225823	1226191	102.732	1.008	24.518	0.574	12.772	0.868
b1178	ycgK	-	1226294	1226695	30.156	9.576	4.674	5.453	4.836	3.844
b1179	ycgL	-	1226904	1227230	80.724	0.42	38.54	0.328	16.864	0.372
b1180	ycgM	-	1227302	1227961	105.84	0.84	39.401	0.41	22.32	0.868
b1181	ycgN	+	1228053	1228499	33.348	0.504	18.04	0.123	10.54	0.868
b1182	hlyE	-	1228706	1229617	5.376	0.672	4.961	0.41	2.232	0.124
b1183	umuD	+	1229990	1230409	9.324	0.168	6.929	0.246	5.332	0.496
b1184	umuC	+	1230409	1231677	12.936	1.176	11.07	1.025	7.068	1.736
b1185	dsbB	+	1231723	1232253	45.444	2.436	41.82	1.804	39.804	1.984
b1186	nhaB	-	1232399	1233940	64.68	2.52	38.827	2.378	31.868	5.084
b1187	fadR	+	1234161	1234880	65.1	2.1	69.331	1.517	46.128	1.116
b1188	ycgB	+	1234932	1236464	202.524	3.696	126.362	1.476	73.16	4.216
b1189	dadA	-	1236794	1238092	663.096	5.712	861.246	3.239	722.176	29.016
b1190	dadX	-	1238102	1239172	452.34	3.948	511.188	1.558	449.748	14.26
b1191	cvrA	+	1239558	1241294	18.06	3.108	19.639	3.977	15.004	5.704
b1192	ldcA	-	1241389	1242303	27.3	8.316	24.108	4.346	19.592	5.828
b1193	emtA	+	1242403	1243014	43.428	22.092	28.987	24.067	25.42	15.748
b1194	ycgR	+	1243016	1243750	191.688	4.62	257.849	5.166	118.668	7.44
b1195	ymgE	-	1243951	1244205	19.572	0.756	14.391	0.533	11.036	0.868
b1196	ycgY	-	1244383	1244823	7.56	0.924	2.706	2.132	2.48	1.364
b1197	treA	+	1244902	1246599	80.052	3.276	128.863	1.599	35.712	3.596
b1198	dhaH	-	1246919	1248337	80.304	5.376	95.776	2.583	56.792	5.208
b1199	dhaL	+	1248348	1248980	37.716	0.756	56.129	0.287	42.656	2.604
b1200	dhaK	+	1248991	1250061	63.252	1.764	86.018	0.697	88.412	4.092
b1201	dhaR	-	1250289	1252208	46.2	3.276	20.91	1.845	14.632	2.728
b1202	ycgV	-	1252308	1255175	26.88	10.332	15.826	6.724	15.252	6.82
b1203	ychF	-	1255944	1257035	183.456	2.1	184.992	0.656	67.58	1.488
b1204	pth	-	1257152	1257736	39.9	0.84	27.06	0.697	20.832	2.232
b1205	ychH	+	1258014	1258292	253.764	2.016	362.809	0.902	186.496	10.292
b1206	ychM	-	1258347	1260026	12.012	9.072	11.849	13.53	15.004	19.716
b1207	prsA	-	1260151	1261098	150.696	2.016	257.521	1.23	384.648	11.16
b1208	ispE	-	1261249	1262100	166.32	2.436	79.745	1.23	92.752	9.3
b1209	lolB	+	1262100	1262723	17.556	1.344	27.593	1.066	13.516	2.604
b1210	hemA	-	1262937	1264193	97.86	3.612	86.1	1.763	80.6	5.208
b1211	prfA	-	1264235	1265317	36.792	1.344	41.246	1.107	15.004	3.224
b1212	prmC	-	1265317	1266150	13.44	2.688	19.557	1.23	16.988	2.728
b1213	ychQ	-	1266147	1266539	6.72	2.184	7.995	1.599	10.416	3.224
b1214	ychA	+	1266543	1267352	97.776	3.108	76.014	1.066	74.4	2.976
b1215	kdsA	+	1267388	1268242	136.836	3.528	167.362	1.845	62.248	4.092
b4419	ldrA	+	1268391	1268498	0	0.42	0	0.328	0.124	0
b4420	rdlA	+	1268546	1268612	1.932	2.268	2.378	3.772	1.86	17.236
b4421	ldrB	+	1268926	1269033	1.932	0	4.018	0.328	6.2	0.248
b4422	rdlB	+	1269081	1269146	0.252	2.436	0.041	8.569	0.124	19.468
b4423	ldrC	-	1269461	1269568	0	0	0	0	0	0
b4424	rdlC	+	1269616	1269683	0.168	6.048	0.123	31.693	0	50.964
b1216	chaA	-	1269972	1271072	69.804	4.788	51.455	2.993	32.488	4.96
b1217	chaB	+	1271342	1271572	23.268	0.756	16.687	0.287	5.704	0.744
b1218	chaC	-	1271709	1272425	60.228	6.468	24.723	4.264	13.764	7.812
b1219	ychN	+	1272469	1272822	182.112	3.36	86.264	1.763	48.98	2.976
b1220	ychP	-	1273148	1274401	8.568	5.46	9.881	10.66	6.448	9.796
b1221	narL	+	1274402	1275052	72.492	1.596	76.916	0.861	27.776	2.108
b1222	narX	+	1275045	1276841	68.46	6.804	63.468	2.132	45.384	7.068
b1223	narK	-	1277180	1278571	10.332	4.284	33.702	2.87	3.348	3.472
b1224	narG	+	1279087	1282830	60.816	5.88	125.214	1.517	53.816	4.464
b1225	narH	-	1282827	1284365	24.696	1.26	21.689	0.369	30.752	1.86
b1226	narJ	-	1284362	1285072	11.592	1.68	8.2	0.41	22.816	2.108
b1227	narI	+	1285072	1285749	14.28	0.924	10.127	0.943	35.092	2.232
b1228	ychS	+	1285932	1286207	0.168	7.14	0.41	4.264	0.868	2.852
b4425	rtT	+	1286289	1286459	5.376	0.42	3.403	0.205	8.928	0.248
b1229	tpr	+	1286310	1286411	1.26	0.42	0.861	0.205	3.224	0.248
b1230	tyrV	+	1286467	1286551	40.824	0	22.14	0.082	36.208	1.116
b1231	tyrT	+	1286761	1286845	21.252	0.084	11.029	0	89.776	0
b1232	purU	-	1287005	1287847	37.38	4.2	70.151	2.788	62.124	5.58
b1233	ychJ	-	1287897	1288355	27.636	8.736	33.497	4.428	24.552	8.308
b1234	rssA	-	1288429	1289373	172.368	11.34	119.187	5.904	64.108	7.564
b1235	rssB	-	1289465	1290478	117.096	3.528	56.744	1.64	32.736	3.348
b1236	galU	-	1290680	1291588	244.524	4.62	252.765	2.87	69.936	3.844
b1237	hns	-	1291732	1292145	2331.84	10.164	1932.37	3.936	334.924	3.72
b1238	tdk	+	1292750	1293367	45.864	1.932	28.782	1.271	12.028	0.372
b1239	ychG_2	+	1293649	1294239	0.756	11.76	0.492	7.175	1.488	7.688
b4573	ychG	+	1293794	1294545	1.176	2.52	2.173	2.747	3.1	4.092
b1240	ychG_1	-	1294191	1294421	0.504	0.336	1.476	0.328	1.984	0.744
b1241	adhE	+	1294669	1297344	1034.04	9.072	364.572	4.182	166.408	6.944
b1242	ychE	-	1297821	1298468	28.728	7.644	53.792	4.469	64.356	7.936
b1243	oppA	-	1299206	1300837	3071.46	21.672	3667.7	13.571	942.772	23.188
b1244	oppB	-	1300923	1301843	254.184	2.352	440.627	1.189	121.272	4.588
b1245	oppC	-	1301858	1302766	464.52	2.184	429.229	0.738	138.26	3.968
b1246	oppD	+	1302778	1303791	481.824	2.688	580.847	1.558	244.28	7.44
b1247	oppF	+	1303788	1304792	435.624	3.36	615.492	1.886	291.524	8.184
b1248	yciU	+	1304845	1305174	84.756	5.712	48.708	4.961	19.964	4.588
b1249	cls	+	1305209	1306669	178.248	3.948	94.382	2.419	54.684	7.068
b1250	kch	+	1307040	1308293	38.388	8.4	29.889	6.273	6.448	5.828
b1251	yciI	+	1308593	1308889	104.328	0.588	35.506	0.369	15.872	1.488
b1252	tonB	-	1309113	1309832	12.852	0.756	34.276	0.656	13.764	1.364
b1253	yciA	-	1309872	1310270	38.052	0.168	20.213	0.451	29.14	0.868
b1254	yciB	-	1310375	1310914	31.248	5.628	21.074	4.1	17.112	3.596
b1255	yciC	-	1310944	1311687	40.32	1.176	33.046	0.82	31.744	2.232
b1256	ompW	+	1312044	1312682	24.192	0.084	30.75	0.41	7.192	0.744
b1257	yciE	-	1312742	1313248	10.332	1.092	13.53	1.189	4.712	0.62
b1258	yciF	-	1313294	1313794	7.224	0.168	7.626	0.287	2.48	0.372
b1259	yciG	-	1313880	1314059	9.24	0	7.872	0.041	4.96	0
b1260	trpA	+	1314440	1315246	69.72	8.904	53.997	3.526	28.024	6.448
b1261	trpB	-	1315246	1316439	65.436	1.176	65.764	1.025	24.676	3.224
b1262	trpC	-	1316451	1317809	38.64	1.092	36.326	0.82	27.032	1.24
b1263	trpD	-	1317813	1319408	15.624	2.772	20.172	2.05	21.08	4.34
b1264	trpE	-	1319408	1320970	5.124	1.764	24.313	1.517	10.54	3.1
b1265	trpL	-	1321062	1321106	0.84	0.168	1.23	0	1.984	0
b1266	yciV	-	1321244	1322125	57.624	2.016	31.857	1.23	40.672	3.968
b1267	yciO	-	1322122	1322742	112.224	1.764	66.338	0.41	36.332	1.488
b1268	yciQ	-	1322770	1324665	79.212	5.292	47.027	3.977	24.056	5.828
b1269	rluB	-	1324876	1325751	45.108	5.796	42.599	3.403	51.336	4.092
b1270	btuR	+	1325791	1326381	29.652	1.008	21.976	1.681	16.616	1.612
b1271	yciK	+	1326378	1327136	52.248	2.352	40.344	1.681	39.928	3.348
b1272	sohB	+	1327356	1328405	110.88	5.04	105.206	2.829	30.256	5.208
b1273	yciN	+	1328441	1328692	190.176	1.428	105.001	0.615	103.044	0.496
b1274	topA	-	1329072	1331669	366.996	5.796	304.343	2.132	191.58	7.068
b1275	cysB	-	1331879	1332853	187.32	10.584	83.558	6.97	44.764	5.828
b4574	yciX	+	1333184	1333482	39.816	1.596	31.447	0.902	22.196	2.604
b4522	yciX_1	-	1333184	1333312	18.396	1.008	15.17	0.738	11.16	2.232
b4523	yciX_2	+	1333294	1333482	34.944	0.756	24.559	0.164	16.12	0.992
b1276	acnA	+	1333855	1336530	397.236	9.576	305.286	4.059	165.044	9.796
b1277	ribA	+	1336594	1337184	60.648	25.2	57.892	13.571	23.684	8.308
b1278	pgpB	+	1337354	1338118	55.524	2.856	31.078	2.296	22.072	5.58
b1279	yciS	+	1338267	1338575	78.96	0.168	66.01	0.533	70.68	1.984
b1280	yciM	+	1338582	1339751	103.992	1.848	70.52	0.902	46.128	1.984
b1281	pyrF	-	1339945	1340682	28.224	0.84	41.164	0.533	67.332	2.604
b1282	yciH	+	1340682	1341008	9.324	0.336	15.621	0.205	13.02	0.248
b1283	osmB	+	1341134	1341352	19.488	0.252	36.285	0.123	21.948	1.364
b1284	yciT	+	1341621	1342370	36.288	0.756	55.145	1.353	57.164	2.108
b1285	gmr	+	1342781	1344766	286.356	12.264	113.611	5.453	51.46	7.564
b1286	rnb	+	1345002	1346936	99.456	3.696	97.58	2.009	80.848	5.084
b1287	yciW	-	1347004	1348131	40.236	3.192	16.441	2.05	16.988	3.596
b1288	fabI	-	1348275	1349063	250.656	3.948	381.054	1.886	359.724	10.168
b1289	ycjD	-	1349431	1349784	2.856	0.84	3.28	0.451	3.1	1.116
b1290	sapF	-	1349852	1350658	17.472	4.956	17.343	1.148	6.944	2.48
b1291	sapD	-	1350660	1351652	37.464	2.016	30.258	0.451	9.424	1.116
b1292	sapC	-	1351652	1352542	14.868	1.68	12.259	0.779	5.456	1.736
b1293	sapB	-	1352529	1353494	18.312	4.62	18.409	4.592	9.052	5.828
b1294	sapA	-	1353491	1355134	42.84	9.828	36.162	9.307	27.528	19.468
b1295	ymjA	-	1355447	1355692	9.324	1.176	8.938	0.943	10.292	0.868
b1296	puuP	-	1355826	1357211	32.256	4.032	8.487	2.993	7.688	6.324
b1297	puuA	-	1357514	1358932	152.376	2.772	32.472	1.517	26.288	4.34
b1298	puuD	-	1359144	1359908	119.364	3.78	38.048	2.132	17.732	3.72
b1299	puuR	-	1359935	1360492	47.712	0.84	17.876	0.287	10.54	0.62
b1300	puuC	-	1360767	1362254	14.448	0.924	5.289	0.451	5.456	1.24
b1301	puuB	-	1362256	1363536	8.4	1.344	3.116	0.369	2.232	0.744
b1302	puuE	+	1363574	1364839	10.248	3.696	3.485	1.353	2.356	3.596
b1303	pspF	+	1364959	1365936	18.48	3.696	10.455	1.927	8.432	2.356
b1304	pspA	+	1366103	1366771	57.624	2.352	54.981	0.902	20.956	0.744
b1305	pspB	+	1366825	1367049	15.96	0.084	13.284	0.082	9.548	0.248
b1306	pspC	+	1367049	1367408	16.716	0.336	13.366	0.492	6.572	0.124
b1307	pspD	-	1367417	1367638	5.628	0.168	5.658	0.082	2.852	0.372
b1308	pspE	+	1367713	1368027	105.672	0.672	110.372	0.41	24.304	0.62
b1309	ycjM	+	1368240	1369919	5.04	1.176	7.503	0.738	5.208	1.364
b1310	ycjN	+	1369933	1371225	3.444	1.176	2.501	0.656	2.108	0.868
b1311	ycjO	+	1371246	1372127	1.596	1.596	1.189	0.451	1.488	1.116
b1312	ycjP	+	1372114	1372956	2.016	0.672	1.968	0.246	1.24	1.984
b1313	ycjQ	+	1372987	1374039	4.116	0.42	4.305	0.492	1.612	0.62
b1314	ycjR	+	1374058	1374846	2.268	1.092	2.87	0.369	0.992	1.116
b1315	ycjS	+	1374856	1375911	3.696	1.344	3.239	0.738	5.332	1.86
b1316	ycjT	+	1375908	1378175	8.652	1.764	6.355	1.148	4.96	3.348
b1317	ycjU	+	1378172	1378831	0.924	1.848	0.533	1.107	0.62	2.356
b1318	ycjV	+	1378845	1379813	3.192	0.756	2.255	0.287	2.604	0.62
b4524	ymjB	+	1379813	1379926	2.688	0.42	0.492	0	0.124	0.124
b1319	ompG	+	1379971	1380876	3.276	1.176	1.148	0.533	1.488	0.744
b1320	ycjW	+	1380987	1381985	26.628	1.848	19.721	0.943	13.764	2.108
b1321	ycjX	+	1382141	1383538	33.936	1.428	22.468	0.492	14.384	2.48
b1322	ycjF	+	1383535	1384596	18.228	1.428	14.842	0.656	8.68	1.736
b1323	tyrR	+	1384744	1386285	143.22	13.692	100.819	3.157	36.704	6.82
b1324	tpx	-	1386329	1386835	660.576	22.68	309.222	17.425	203.608	20.832
b1325	ycjG	+	1386954	1387919	51.156	9.996	39.032	6.97	33.48	6.572
b1326	mpaA	-	1387894	1388682	73.92	17.556	41.615	8.774	21.576	12.772
b4525	ymjC	+	1388704	1388886	2.184	0.672	2.255	0.492	1.612	0.248
b1327	ycjY	-	1388957	1389889	20.664	2.772	8.733	1.763	4.34	1.488
b1328	ycjZ	-	1390015	1390914	71.736	6.72	23.288	3.567	14.012	3.968
b1329	mppA	-	1391251	1392864	160.776	4.704	133.619	1.476	70.184	4.96
b1330	ynaI	+	1392915	1393946	63.84	10.5	49.364	8.897	68.572	5.952
b1331	insH-4	+	1394100	1395116	0	0	0.082	0.041	0	0
b1332	ynaJ	-	1395389	1395646	519.456	1.008	165.886	0.615	108.872	2.728
b1333	uspE	+	1395696	1396646	259.056	11.76	327.344	7.79	124.62	9.796
b1334	fnr	+	1396798	1397550	270.816	3.78	287.492	2.542	125.116	4.836
b1335	ogt	-	1397745	1398260	28.56	2.856	21.566	1.353	23.188	1.736
b1336	abgT	-	1398271	1399797	6.048	2.604	4.059	1.845	3.472	3.348
b1337	abgB	-	1399834	1401279	5.796	7.98	5.822	2.993	4.588	3.1
b1338	abgA	-	1401279	1402589	5.208	1.428	5.617	0.738	3.72	1.86
b1339	abgR	-	1402765	1403673	18.732	8.148	24.108	4.346	18.972	12.772
b4426	IS061	-	1403676	1403833	5.796	2.352	10.455	0.656	11.904	1.116
b1340	ydaL	+	1404003	1404566	22.68	3.864	20.541	1.886	22.32	2.604
b1341	ydaM	-	1404587	1405819	52.5	7.14	48.995	4.1	21.576	6.324
b1342	ydaN	+	1406074	1407057	80.472	2.436	48.872	1.517	20.708	4.588
b1343	dbpA	-	1407535	1408908	23.1	1.428	13.899	1.845	13.268	2.48
b1344	ydaO	+	1409037	1409972	57.54	2.94	68.798	1.64	57.04	1.86
b1345	intR	+	1410024	1411259	27.216	3.192	30.791	1.23	32.116	1.736
b1346	ydaQ	-	1411261	1411476	0.84	0.252	0.369	0.123	0.124	0.248
b1347	ydaC	-	1411555	1411764	3.864	0.168	4.715	0.041	0.992	0.124
b1348	lar	-	1411757	1411951	1.512	0.252	2.378	0.041	0.992	0
b1349	recT	-	1412008	1412817	14.532	2.352	18.819	1.558	7.564	2.852
b1350	recE	-	1412810	1415410	19.236	9.744	37.925	7.134	10.54	9.672
b1351	racC	-	1415512	1415787	6.636	2.604	9.799	1.681	0.62	3.348
b4526	ydaE	-	1415862	1416032	3.024	0.168	4.223	0.369	0.868	0.124
b1352	kil	-	1416032	1416253	3.024	0	4.633	0.328	2.356	0.124
b1353	sieB	-	1416695	1417183	6.972	3.276	9.963	24.272	5.084	12.028
b4527	ydaF	-	1417180	1417335	1.68	0.924	12.751	0.451	5.332	0.248
b1355	ydaG	+	1417346	1417480	1.176	0.168	15.744	0.164	6.448	0.496
b1356	racR	-	1417789	1418265	123.984	0.756	58.384	1.517	51.708	1.488
b1357	ydaS	-	1418389	1418685	4.032	1.596	8.323	1.476	4.216	1.116
b1358	ydaT	-	1418708	1419130	3.36	1.176	6.232	0.328	2.604	0.992
b1359	ydaU	+	1419143	1420000	5.04	2.268	12.587	0.943	2.48	0.992
b1360	ydaV	+	1420007	1420753	2.856	0	7.175	0.164	1.612	0.248
b1361	ydaW	+	1420776	1421336	6.804	1.932	7.995	0.328	4.092	0.62
b1362	rzpR	+	1421369	1421668	0.756	2.436	1.189	1.64	0.62	0.744
b4528	rzoR	+	1421424	1421609	0.336	2.184	0.533	1.312	0.372	0.372
b1363	trkG	+	1421806	1423263	29.652	0.588	25.625	3.567	11.284	5.084
b1365	ynaK	+	1423401	1423664	0.924	0.168	1.189	0.082	0.62	0
b1366	ydaY	+	1423645	1424004	1.428	1.764	1.025	0.492	0.992	0.744
b1368	ynaA	+	1424478	1425506	8.82	7.644	6.806	2.747	6.076	3.1
b4570	lomR	+	1425482	1425637	3.276	0.756	0.861	0.779	1.364	0.868
b1369	lomR_1	+	1425482	1425637	3.276	0.756	0.861	0.779	1.364	0.868
b1370	insH-5	+	1425770	1426750	9.492	1.26	13.038	0.697	11.904	0.868
b1371	lomR_2	+	1426838	1427008	0.504	0	0.369	0	1.116	0.124
b1372	stfR	-	1427073	1430435	17.304	5.88	10.414	4.51	9.052	6.2
b1373	tfaR	+	1430435	1431010	0.336	0.084	0.451	0	0.372	0.124
b1374	pinR	+	1431108	1431698	1.344	1.764	0.902	1.148	0.372	1.116
b1375	ynaE	+	1432015	1432281	0.336	0	0.656	0	0	0
b1376	uspF	-	1433209	1433643	217.392	4.452	283.433	2.173	157.976	2.108
b1377	ompN	-	1433784	1434917	3.276	2.184	4.756	2.337	3.348	0.248
b4427	tke8	-	1435145	1435252	0.504	0.42	1.189	0.246	0.372	0.62
b1378	ydbK	-	1435284	1438808	135.828	5.628	98.851	3.895	55.924	8.06
b4529	ydbJ	+	1439082	1439348	43.848	1.428	30.75	1.804	30.752	2.232
b1379	hslJ	-	1439345	1439767	13.524	28.308	13.366	22.591	9.3	25.916
b1380	ldhA	+	1439878	1440867	37.296	2.94	32.677	1.435	15.996	1.86
b1381	ydbH	-	1441075	1443714	65.016	3.192	44.403	1.64	18.848	7.688
b1382	ynbE	-	1443711	1443896	22.344	0.42	14.309	0.205	1.984	0.496
b1383	ydbL	+	1443904	1444230	26.208	1.176	18.778	0.984	3.596	0.62
b1384	feaR	+	1444402	1445307	59.724	2.436	88.109	2.542	55.552	3.348
b1385	feaB	+	1445543	1447042	61.236	1.344	32.021	0.738	25.172	1.736
b1386	tynA	-	1447100	1449373	11.76	7.812	7.995	3.854	8.804	5.952
b1387	maoC	+	1449621	1451666	4.872	1.092	2.706	0.656	1.86	0.992
b1388	paaA	-	1451951	1452880	8.232	2.604	7.134	0.902	3.348	1.364
b1389	paaB	-	1452892	1453179	2.604	1.68	3.116	0.369	1.488	0.496
b1390	paaC	+	1453188	1453934	3.948	0.504	4.018	0.287	2.852	1.116
b1391	paaD	+	1453949	1454446	1.848	1.68	2.542	0.861	1.612	1.984
b1392	paaE	+	1454454	1455524	5.88	0.588	5.904	0.738	4.712	0.62
b1393	paaF	+	1455521	1456288	1.848	0.84	2.05	0.82	1.736	0.496
b1394	paaG	+	1456288	1457076	2.184	0.252	2.132	0.369	1.364	0.496
b1395	paaH	+	1457078	1458505	5.292	0.672	4.92	0.492	3.224	1.24
b1396	paaI	+	1458495	1458917	2.52	0.42	2.419	0.164	0.868	0.62
b1397	paaJ	+	1458917	1460122	62.412	1.26	83.968	1.271	130.448	3.968
b1398	paaK	+	1460149	1461462	45.864	2.436	97.047	2.296	74.4	3.472
b1399	paaX	+	1461563	1462513	55.272	0.588	54.94	0.41	21.576	0.868
b1400	paaY	+	1462495	1463085	46.704	0.252	48.872	0.369	16.988	1.24
b4492	ybda	+	1463416	1472037	142.38	8.82	99.097	5.412	86.304	17.856
b1401	ydbA_1	+	1463416	1465974	19.404	2.52	14.145	1.107	10.54	3.348
b1402	insD-2	+	1465945	1466850	0	1.26	0.164	0.943	0	0.868
b1403	insC -2	+	1466808	1467218	0	0	0	0.041	0	0
b1404	insI-2	-	1467382	1468533	2.52	0.084	1.804	0.164	0	0.124
b1405	ydbA_2	-	1468714	1472037	111.72	4.872	80.032	2.952	71.3	9.548
b1406	ydbC	+	1472245	1473105	38.892	1.092	33.128	0.656	16.988	1.984
b1407	ydbD	+	1473168	1475474	14.364	3.192	7.462	1.886	7.44	3.224
b1408	ynbA	+	1475645	1476250	0.756	0.252	0.492	0.123	0.496	0.62
b1409	ynbB	+	1476250	1477146	1.176	1.344	0.533	0.287	1.24	0.248
b1410	ynbC	+	1477162	1478919	12.516	2.52	5.699	1.312	5.208	2.108
b1411	ynbD	+	1478933	1480225	10.332	1.176	7.011	1.23	7.192	1.612
b1412	azoR	+	1480279	1480884	23.604	2.94	28.003	1.394	12.524	2.48
b1413	hrpA	+	1481142	1484987	134.568	4.62	74.251	1.599	40.052	4.588
b1414	ydcF	-	1485259	1486059	45.948	4.452	55.678	2.501	39.06	2.48
b1415	aldA	+	1486256	1487695	1565.84	10.752	1629.34	4.346	813.316	24.056
b4493	gapC	+	1487737	1488737	236.292	46.704	150.019	60.393	108.996	38.316
b1416	gapC_2	+	1487737	1487988	7.644	39.06	4.674	49.774	4.092	28.148
b1417	gapC_1	-	1487985	1488737	231.336	13.692	147.026	21.443	107.508	14.012
b1418	cybB	-	1488926	1489456	109.62	2.94	42.148	2.952	17.608	17.608
b1419	ydcA	-	1489701	1489874	46.704	0.756	37.269	1.148	21.08	2.728
b4428	hokB	+	1489946	1490095	321.888	15.708	675.065	13.735	749.952	10.292
b1420	mokB	+	1489986	1490153	251.748	9.744	456.576	10.291	741.272	12.152
b4429	sokB	-	1490143	1490195	2.856	24.192	3.116	48.872	7.936	124.744
b1421	trg	-	1490494	1492134	271.236	9.912	676.131	7.954	348.688	14.012
b1422	ydcI	+	1492172	1493095	132.552	19.488	134.931	45.92	89.776	23.188
b1423	ydcJ	+	1493312	1494655	95.928	4.2	126.28	1.23	71.052	4.34
b1424	mdoD	-	1494910	1496535	82.32	2.688	95.12	1.107	69.192	3.1
b1426	ydcH	+	1496675	1496899	54.936	0.168	89.831	0.164	77.128	0.496
b1427	rimL	+	1496962	1497501	35.868	9.156	17.425	2.501	17.36	1.86
b1428	ydcK	+	1497493	1498473	66.108	4.956	25.543	2.747	9.052	3.472
b1429	tehA	+	1498597	1499589	25.536	2.94	15.457	2.624	11.78	3.596
b1430	tehB	-	1499586	1500179	48.216	0.84	29.766	0.328	5.828	1.116
b1431	ydcL	+	1500481	1501149	190.68	2.856	135.669	1.476	73.036	1.984
b4578	yncK	+	1501167	1501673	2.52	47.46	0.41	6.888	0.868	4.216
b4530	yncK_1	+	1501167	1501334	1.26	44.268	0.164	5.494	0.496	2.356
b4531	yncK_2	-	1501386	1501673	1.26	3.948	0.246	1.722	0.372	1.86
b1432	ydcM	-	1501681	1502889	36.036	2.688	29.479	1.845	30.628	1.984
b1433	ydcO	-	1502929	1504104	5.376	4.62	5.002	5.822	3.968	5.332
b1434	ydcN	+	1504196	1504732	5.04	1.512	5.289	1.681	6.2	2.604
b1435	ydcP	-	1504805	1506766	40.74	3.78	44.485	2.296	22.816	3.844
b1436	yncJ	+	1506858	1507088	6.216	0.756	5.617	0.246	1.488	0.124
b4532	yncN	+	1507310	1507486	12.516	0.588	6.97	0.123	6.696	0
b1438	ydcQ	-	1507511	1507948	18.48	1.512	14.186	0.82	9.052	0.744
b1439	ydcR	+	1508027	1509433	47.544	3.276	33.169	1.845	21.948	6.076
b1440	ydcS	+	1509678	1510823	130.872	0.924	186.837	1.23	144.956	2.356
b1441	ydcT	+	1510841	1511854	46.872	0.924	49.364	0.492	34.1	1.116
b1442	ydcU	+	1511855	1512796	32.172	3.024	24.477	2.583	12.524	3.472
b1443	ydcV	+	1512786	1513580	25.62	0.252	37.105	0.164	5.208	0.248
b1444	ydcW	+	1513602	1515026	92.316	23.184	116.727	10.537	24.304	10.292
b1445	ydcX	+	1515413	1515586	9.744	0.336	3.321	0.287	6.696	0.496
b1446	ydcY	+	1515672	1515905	112.392	1.344	43.337	0.656	43.524	0.372
b1447	ydcZ	+	1515906	1516355	10.08	11.844	5.535	7.38	3.224	8.68
b1448	yncA	+	1516352	1516870	40.152	0.504	17.753	0.451	7.688	1.364
b1449	yncB	-	1517051	1518088	37.884	2.604	37.761	1.763	12.276	2.108
b1450	yncC	-	1518286	1518951	53.088	3.108	29.438	1.066	18.848	1.116
b1451	yncD	+	1518987	1521089	33.684	4.032	21.894	2.132	15.996	2.728
b1452	yncE	+	1521331	1522392	28.14	1.092	85.485	0.82	42.656	2.108
b1453	ansP	-	1522505	1524004	9.912	1.26	7.872	1.189	15.004	1.364
b1454	yncG	+	1524271	1524888	22.092	0.336	14.022	0.123	3.72	0
b1455	yncH	-	1524964	1525176	0.588	0	0.328	0	0.372	0.124
b1456	rhsE	+	1525914	1527962	15.624	0.336	7.995	0.369	7.44	0.62
b1457	ydcD	+	1527946	1528428	3.696	0.336	10.865	1.558	8.928	6.2
b1458	yncI	+	1528610	1529356	7.392	0.672	3.854	0.492	0.868	0.868
b1459	yncM	+	1529400	1529600	0.42	0	0.902	0.123	0	0
b1460	ydcC	+	1529840	1530976	1.764	0.168	1.886	0.164	0.744	0
b1461	ydcE	+	1531076	1531309	10.164	2.436	7.585	1.394	5.456	1.488
b1462	yddH	+	1531306	1531875	10.92	10.92	11.398	5.781	5.58	2.48
b1463	nhoA	+	1532048	1532893	15.456	1.092	7.667	0.615	4.712	1.116
b1464	yddE	-	1532989	1533882	26.46	1.008	15.908	0.861	16.74	1.24
b1465	narV	+	1533961	1534641	14.532	0.924	9.389	0.779	5.704	1.736
b1466	narW	-	1534638	1535333	10.248	0.672	8.569	0.246	5.456	1.24
b1467	narY	-	1535333	1536877	29.652	1.092	23.534	0.41	12.648	1.364
b1468	narZ	-	1536874	1540614	74.676	4.536	70.561	2.173	31	5.332
b1469	narU	-	1540696	1542084	49.14	4.452	38.868	2.337	15.872	3.72
b1470	yddJ	-	1542408	1542743	0.42	0.336	0.41	0.205	0.372	0.124
b1471	yddK	-	1542782	1543738	0	0.42	0.082	0.492	0.248	0.124
b1472	yddL	-	1543762	1544052	0	0.084	0.082	0.123	0	0.124
b1473	yddG	-	1544312	1545136	10.836	0.504	7.257	0.41	4.092	0.992
b1474	fdnG	-	1545425	1548472	8.484	1.428	20.131	0.861	8.928	0.62
b1475	fdnH	-	1548485	1549369	2.268	0.42	2.05	0.41	3.1	1.116
b1476	fdnI	+	1549362	1550015	7.644	1.008	9.717	0.41	16.368	0.62
b1477	yddM	+	1550422	1550784	26.628	0.588	15.088	0.205	18.476	0.744
b1478	adhP	+	1550852	1551862	51.072	1.092	66.379	0.533	43.524	2.232
b1479	sfcA	-	1551996	1553693	359.856	4.956	315.741	2.911	418.128	18.228
b1480	sra	-	1553850	1553987	349.86	1.176	322.998	0.533	245.396	2.604
b1481	bdm	-	1554089	1554304	5.628	0.588	19.639	0.246	12.524	0.372
b1482	osmC	-	1554649	1555080	396.228	6.972	176.915	1.722	74.772	2.232
b1483	ddpF	-	1555136	1556062	4.452	13.86	3.936	9.266	3.1	7.688
b1484	ddpD	+	1556055	1557041	6.3	1.176	7.38	0.328	4.216	0.62
b1485	ddpC	-	1557038	1557934	8.232	0.588	9.102	1.107	5.456	1.488
b1486	ddpB	-	1557931	1558953	5.796	0.588	9.307	0.615	5.704	2.604
b1487	ddpA	-	1558955	1560505	21.084	4.032	50.717	2.501	21.948	3.1
b1488	ddpX	-	1560519	1561100	13.608	0.42	17.425	0.574	14.012	0.62
b1489	dos	-	1561358	1563757	43.176	3.276	26.732	2.009	14.136	2.728
b1490	yddV	-	1563782	1564825	89.964	1.932	47.396	0.984	12.276	1.736
b1491	yddW	-	1565528	1566847	32.256	5.208	49.405	3.772	24.428	4.712
b1492	gadC	-	1566978	1568513	37.212	6.216	48.585	2.788	19.84	3.348
b1493	gadB	-	1568669	1570069	10.416	0.588	19.434	0.656	7.192	0.496
b1494	pqqL	-	1570431	1573226	21.168	8.064	33.948	3.854	15.5	6.076
b1495	yddB	-	1573271	1575643	7.392	12.684	18.368	5.248	9.052	11.532
b1496	yddA	-	1575681	1577366	3.024	3.696	7.216	3.28	3.72	4.092
b1497	ydeM	-	1577657	1578814	3.696	3.612	5.289	1.271	3.72	2.48
b1498	ydeN	-	1578866	1580548	41.16	7.98	24.313	5.166	17.236	4.34
b1499	ydeO	-	1580950	1581711	1.764	0.168	2.255	0.492	0.992	0.62
b1501	ydeP	-	1582231	1584510	15.708	2.772	13.079	1.353	8.556	3.348
b1502	ydeQ	-	1584844	1585758	3.948	0.168	5.494	0.287	2.232	0.124
b1503	ydeR	-	1585817	1586320	4.872	1.26	4.387	0.656	1.612	0.992
b1504	ydeS	-	1586333	1586863	4.704	0.924	3.854	0.574	1.24	1.488
b1505	ydeT	-	1586877	1588025	59.052	2.52	20.828	1.599	42.408	1.984
b1506	yneL	-	1588381	1588560	0.756	0.084	0.984	0.246	0.248	0.496
b1507	hipA	-	1588878	1590200	57.708	1.008	31.119	0.287	14.26	0.992
b1508	hipB	-	1590200	1590466	19.992	0.504	12.997	0.41	8.556	0.744
b1509	ydeU	-	1590689	1592089	19.488	1.176	19.065	0.738	12.648	1.364
b1510	ydeK	-	1592133	1596110	16.968	6.468	21.074	1.968	11.036	6.448
b1511	ydeV	-	1596641	1598233	42.42	2.1	43.214	1.763	16.864	2.852
b1512	ydeW	-	1598312	1599265	52.584	2.856	51.988	0.902	24.428	1.736
b1513	ego	-	1599514	1601049	29.904	1.932	44.526	1.107	30.008	2.356
b1514	lsrC	-	1601043	1602071	12.348	0.756	13.53	0.533	6.572	0.496
b1515	lsrD	+	1602071	1603063	11.004	3.024	13.448	1.23	3.224	1.984
b1516	lsrB	+	1603075	1604097	33.264	2.772	45.1	1.476	11.532	1.984
b1517	lsrF	+	1604124	1604999	33.348	1.176	35.383	0.246	8.804	0.62
b1518	lsrG	+	1605023	1605313	19.908	2.94	15.621	0.697	2.976	0.868
b1519	tam	+	1605370	1606128	71.736	3.444	37.925	1.886	23.312	2.232
b1520	yneE	+	1606132	1607046	11.256	19.404	3.772	14.514	5.952	5.456
b1521	uxaB	+	1607253	1608704	15.708	2.268	13.489	1.189	11.408	1.488
b1522	yneF	-	1608931	1609878	9.324	1.596	5.699	0.656	6.324	1.364
b1523	yneG	-	1609990	1610349	2.268	77.868	2.501	22.632	1.612	26.784
b1524	yneH	-	1610349	1611275	14.112	0.756	11.849	0.574	14.632	1.116
b1525	yneI	-	1611339	1612727	24.024	3.36	17.056	3.608	11.036	6.944
b1526	yneJ	-	1612828	1613709	26.796	1.176	15.908	0.615	14.136	1.24
b1527	yneK	-	1613787	1614902	2.352	1.26	1.189	1.025	1.86	0.496
b1528	ydeA	+	1615052	1616242	8.904	3.528	3.321	1.804	2.852	3.224
b1529	marC	+	1616267	1616932	31.92	1.344	14.186	0.615	19.592	2.356
b1530	marR	+	1617144	1617578	17.052	0.672	9.799	1.353	7.192	1.116
b1531	marA	-	1617598	1617981	85.092	6.132	32.226	2.419	7.068	1.984
b1532	marB	+	1618013	1618231	10.416	5.628	5.453	4.879	2.356	1.116
b1533	eamA	+	1618262	1619161	41.496	0.84	24.108	0.451	15.376	1.612
b1534	ydeE	+	1619356	1620543	18.9	10.752	10.988	7.052	8.804	6.696
b1535	ydeH	-	1620984	1621874	45.108	22.932	34.686	10.947	14.632	4.34
b1536	ydeI	+	1622129	1622521	11.76	0.42	9.266	0.205	4.712	0.124
b1537	ydeJ	-	1622797	1623315	9.24	4.452	8.241	2.132	5.828	3.1
b1538	dcp	-	1623359	1625404	135.072	2.772	135.587	1.23	82.708	3.72
b1539	ydfG	+	1625541	1626287	247.548	7.476	107.789	3.116	64.48	6.076
b1540	ydfH	-	1626376	1627062	37.632	0.672	22.755	0.697	21.576	1.116
b1541	ydfZ	+	1627239	1627442	10.332	0.924	2.173	0.492	5.084	0.992
b1542	ydfI	+	1627477	1628937	10.92	1.764	7.544	0.902	4.34	1.364
b1543	ydfJ	+	1629026	1630309	3.528	7.56	2.624	3.403	2.356	2.108
b1544	ydfK	-	1631063	1631329	0.336	0	0.41	0	0	0
b1545	pinQ	-	1631646	1632236	0.588	0.756	0.615	0.328	0.372	0.744
b1546	tfaQ	+	1632334	1632909	0.084	0	0.369	0	0	0
b1547	stfQ	+	1632909	1633871	1.344	1.092	0.861	0.82	1.116	0.744
b1548	nohA	-	1633822	1634391	1.092	0.084	0.779	0.369	0.62	0.124
b4533	ynfO	-	1634780	1635013	0.504	0.084	0.82	0.164	0	0
b1549	ydfO	-	1635071	1635481	1.176	0.756	1.968	1.066	1.488	1.116
b1550	gnsB	+	1635633	1635806	196.14	0	93.316	0.205	115.444	0.124
b1551	ynfN	+	1635978	1636133	0.084	0.084	0.082	0.246	0.124	0.124
b1552	cspI	-	1636479	1636691	1.344	0.504	1.066	0.246	0.124	0.372
b1553	ydfP	-	1637054	1637551	1.428	0.756	0.328	0.451	0.868	0.744
b1554	ydfQ	-	1637548	1638081	0.756	1.008	0.82	0.246	0.372	0
b1555	ydfR	-	1638078	1638389	1.932	0.336	1.066	0.246	1.116	0.124
b1556	essQ	-	1638394	1638609	0.756	0.252	0.738	0.041	1.24	0
b1557	cspB	-	1639363	1639578	71.4	0	19.434	0.369	21.328	0
b1558	cspF	-	1639879	1640091	6.72	9.912	2.46	5.002	3.844	5.828
b1559	ydfT	-	1640513	1641265	9.324	3.864	5.945	1.558	1.86	2.48
b1560	ydfU	+	1641279	1642328	0.924	0.924	1.148	0.533	0.868	0.62
b1561	rem	-	1642675	1642926	6.552	0.42	4.305	0.451	2.604	1.116
b1562	hokD	-	1643143	1643298	85.008	0.084	67.691	0	36.828	0.124
b1563	relE	-	1643370	1643657	110.796	1.344	70.397	0.451	22.816	0.992
b1564	relB	-	1643657	1643896	76.356	0.336	49.979	0.902	18.352	0.992
b1565	ydfV	-	1643921	1644226	0.924	10.5	1.763	6.724	1.612	7.068
b1566	flxA	-	1644429	1644761	237.468	10.416	331.649	3.813	236.964	12.152
b1567	ydfW	+	1645198	1645347	0.336	2.604	0.615	1.763	0.248	0.992
b1568	ydfX	+	1645370	1645660	1.092	0.504	0.574	0.451	0.496	0.372
b1569	dicC	-	1645644	1645874	0.168	0.168	0.287	0.123	0	0.248
b1570	dicA	-	1645958	1646365	114.156	0.756	91.881	0.943	74.276	1.488
b1571	ydfA	-	1646532	1646687	2.688	1.428	1.763	0.369	1.488	0
b1572	ydfB	+	1646689	1646817	5.292	0.336	3.936	0.246	2.232	0.124
b1573	ydfC	+	1646847	1647065	3.108	7.224	3.28	1.927	2.48	2.852
b1574	dicF	+	1647406	1647458	6.552	0.084	0.943	0.041	0.372	0
b1575	dicB	+	1647633	1647821	3.276	0.084	0.533	0.123	0.744	0.248
b1576	ydfD	+	1647818	1648009	2.1	0.252	0.82	0.082	0.868	0.248
b1577	ydfE	+	1648102	1649022	3.612	0.672	2.255	0.533	1.612	0.496
b1578	insD	+	1648905	1649561	0.336	1.512	0.205	1.435	0.124	0.496
b1579	intQ	+	1649536	1650732	7.056	11.844	5.33	8.036	5.952	6.944
b4534	ynfP	+	1650752	1650862	0.252	0.084	0.41	0.123	0.372	0
b1580	rspB	+	1650920	1651939	7.812	14.28	8.446	7.79	3.472	10.788
b1581	rspA	-	1651951	1653165	5.208	3.864	13.817	2.378	5.456	3.596
b1582	ynfA	-	1653371	1653697	7.056	0.672	5.658	0.451	3.72	1.116
b1583	ynfB	-	1653832	1654173	129.864	0.756	130.38	0.902	84.568	1.24
b1584	speG	-	1654208	1654768	166.404	15.288	107.461	10.045	47.244	10.292
b1585	ynfC	+	1654771	1655481	94.668	8.988	46.002	9.594	26.412	6.82
b1586	ynfD	+	1655589	1655894	29.82	4.452	10.865	2.419	3.844	3.224
b1587	ynfE	+	1656093	1658519	6.468	9.492	3.485	6.888	3.968	12.896
b1588	ynfF	+	1658580	1661003	15.876	3.864	12.792	2.009	8.928	5.952
b1589	ynfG	+	1661014	1661631	3.192	0.672	1.804	0.082	2.604	0.744
b1590	ynfH	+	1661633	1662487	18.816	1.848	12.464	0.943	12.772	1.984
b1591	dmsD	+	1662530	1663144	20.748	0.84	19.188	0.492	15.624	0.62
b1592	clcB	+	1663339	1664595	4.62	3.612	3.321	3.854	4.96	4.96
b1593	ynfK	-	1664548	1665243	19.656	1.344	27.06	0.902	14.136	1.488
b1594	dgsA	-	1665368	1666588	44.1	8.232	34.891	7.462	25.544	14.384
b1595	ynfL	-	1666723	1667616	10.5	0.588	6.97	0.697	2.852	1.24
b1596	ynfM	+	1667723	1668976	7.056	17.64	5.371	6.396	10.912	11.78
b1597	asr	+	1669400	1669708	11.76	2.016	12.464	1.148	10.292	2.976
b1598	ydgD	+	1669984	1670805	116.34	0.588	62.279	0.615	47.864	1.86
b1599	mdtI	-	1670844	1671173	1.26	1.68	1.271	1.353	0.868	1.364
b1600	mdtJ	-	1671160	1671525	1.512	0.084	0.656	0.246	0.868	0.248
b1601	ydgG	+	1671937	1672971	45.276	2.268	12.915	0.984	6.448	1.364
b1602	pntB	-	1672996	1674384	152.796	7.308	198.44	3.116	116.312	8.06
b1603	pntA	-	1674395	1675927	289.296	1.932	278.185	1.025	183.644	5.332
b1604	ydgH	+	1676451	1677395	108.948	2.52	145.632	1.23	103.664	3.348
b1605	ydgI	+	1677581	1678963	14.868	2.436	7.831	1.681	7.44	1.984
b1606	folM	+	1679000	1679722	19.572	3.108	12.669	2.747	11.408	2.976
b1607	ydgC	-	1679719	1680054	4.368	3.36	3.854	2.46	6.2	1.984
b1608	rstA	+	1680174	1680902	495.852	2.604	384.498	0.902	309.256	8.556
b1609	rstB	+	1680906	1682207	217.14	3.108	195.201	1.722	46.376	3.472
b1610	tus	+	1682283	1683212	26.628	12.264	22.017	12.505	8.556	19.84
b1611	fumC	-	1683209	1684612	103.32	3.948	125.706	3.116	75.64	4.34
b1612	fumA	-	1684755	1686401	303.492	7.896	1016.92	5.248	516.832	23.312
b1613	manA	+	1686600	1687775	127.764	5.46	71.34	2.255	23.436	4.092
b1614	ydgA	+	1687876	1689384	538.524	3.612	270.723	1.722	94.364	3.348
b1615	uidC	-	1689610	1690875	5.376	1.092	3.403	0.369	2.852	0.744
b1616	uidB	-	1690914	1692287	4.62	1.596	4.797	0.738	4.34	1.24
b1617	uidA	-	1692284	1694095	11.004	2.688	15.334	0.984	8.928	2.48
b1618	uidR	-	1694486	1695076	32.004	1.344	27.347	0.902	21.452	0.744
b1619	hdhA	-	1695297	1696064	269.976	3.276	155.062	1.066	62.124	1.612
b1620	malI	-	1696176	1697204	24.864	2.184	12.341	0.82	12.896	2.108
b1621	malX	+	1697379	1698971	26.544	8.568	34.932	6.191	22.94	11.656
b1622	malY	+	1698981	1700153	43.932	2.016	50.348	1.066	27.9	2.728
b1623	add	+	1700257	1701258	92.736	9.492	48.339	8.938	40.92	5.084
b1624	ydgJ	-	1701292	1702332	123.9	4.116	84.46	2.255	60.388	5.332
b4409	blr	+	1702575	1702700	82.908	3.78	38.54	1.148	40.796	5.332
b1625	ydgT	+	1702973	1703188	14.364	1.008	23.452	0.82	25.048	1.364
b1626	ydgK	+	1703274	1703714	57.792	3.444	52.89	1.681	40.796	2.48
b1627	rsxA	+	1703791	1704372	36.204	0.588	21.648	0.123	29.264	0.496
b1628	rsxB	+	1704372	1704950	18.732	0.924	15.498	0.082	7.316	1.116
b1629	rsxC	+	1704943	1707165	20.328	4.032	28.946	1.804	17.236	5.332
b1630	rsxD	+	1707166	1708224	11.004	2.1	15.621	2.87	9.424	3.72
b1631	rsxG	+	1708228	1708848	6.3	0.336	8.733	0.369	7.192	0.248
b1632	rsxE	+	1708852	1709547	6.132	1.092	8.323	0.984	4.216	1.984
b1633	nth	+	1709547	1710182	7.812	5.544	7.298	3.116	5.952	3.72
b1634	ydgR	+	1710793	1712295	62.076	2.268	59.163	3.321	81.592	4.712
b1635	gst	+	1712401	1713006	207.648	1.008	124.066	1.148	48.98	3.472
b1636	pdxY	-	1713050	1713913	10.584	21.504	12.177	9.881	12.276	5.58
b1637	tyrS	-	1713972	1715246	156.324	1.764	166.706	1.025	180.048	4.092
b1638	pdxH	-	1715375	1716031	17.472	2.268	19.967	1.64	22.072	2.976
b1639	ydhA	-	1716090	1716419	12.684	0.84	7.421	0.82	8.432	0.868
b1640	ydhH	-	1716517	1717626	44.184	2.268	34.03	1.517	24.18	3.844
b1641	slyB	+	1717900	1718367	2758.81	21.924	2620.23	22.919	790.252	26.784
b1642	slyA	-	1718414	1718848	42.588	49.56	36.941	14.309	20.584	21.328
b1643	ydhI	+	1719049	1719285	19.152	8.4	8.815	2.337	8.804	1.984
b1644	ydhJ	+	1719288	1720145	17.22	1.428	11.111	0.779	6.696	1.612
b1645	ydhK	+	1720145	1722157	17.724	21	9.553	11.562	7.068	8.432
b1646	sodC	-	1722158	1722679	66.444	1.512	30.299	0.656	16.12	1.488
b1647	ydhF	-	1722760	1723656	84.672	2.268	33.456	1.23	19.096	1.364
b1648	ydhL	-	1723705	1723944	36.624	0.504	13.12	0.123	4.836	0.124
b1649	ydhM	+	1724131	1724646	9.912	0.588	6.56	0.369	2.48	1.24
b1650	nemA	+	1724683	1725780	36.54	1.26	31.652	1.025	13.268	2.356
b1651	gloA	+	1725861	1726268	149.1	1.428	69.29	0.451	10.044	0.744
b1652	rnt	+	1726371	1727018	19.74	0.84	10.701	0.615	15.252	0.992
b1653	lhr	+	1727111	1731727	13.944	7.896	12.177	4.346	16.492	10.044
b1654	ydhD	-	1731778	1732125	237.048	0.504	170.888	0.369	183.272	0.868
b1655	ydhO	+	1732459	1733274	33.012	5.376	41.41	3.075	42.284	4.836
b1656	sodB	+	1733402	1733983	633.612	3.276	567.071	1.886	238.576	10.912
b1657	ydhP	-	1734145	1735314	11.004	0.756	4.346	0.574	5.084	1.24
b1658	purR	+	1735868	1736893	31.416	10.5	57.154	3.936	57.288	7.068
b1659	ydhB	-	1736890	1737822	28.308	2.016	15.826	1.025	15.128	3.844
b1660	ydhC	+	1737935	1739146	20.664	3.612	39.073	2.378	16.244	3.968
b1661	cfa	+	1739437	1740585	229.488	5.628	179.949	3.895	67.952	6.324
b1662	ribC	-	1740625	1741266	212.94	2.436	115.784	1.763	62.124	3.968
b1663	mdtK	+	1741481	1742854	42.756	15.12	44.116	7.954	29.264	9.052
b1664	ydhQ	-	1742895	1744151	127.764	3.192	111.274	2.706	38.316	2.976
b1665	valV	+	1744459	1744535	15.624	0.168	10.004	0	59.644	0.124
b1666	valW	+	1744540	1744616	36.708	0.084	18.819	0	122.76	0.124
b1667	ydhR	+	1744724	1745029	489.048	2.94	46.207	0.902	25.668	1.116
b1668	ydhS	+	1745155	1746759	49.224	7.98	27.962	5.289	8.06	5.084
b1669	ydhT	-	1746771	1747583	3.948	2.604	4.592	1.804	2.604	1.612
b1670	ydhU	-	1747587	1748372	9.408	1.008	6.56	0.861	5.208	0.992
b1671	ydhX	-	1748369	1749037	3.948	2.184	4.223	1.312	5.332	2.48
b1672	ydhW	-	1749101	1749748	3.864	0.336	2.829	0.082	3.348	0.62
b1673	ydhV	-	1749752	1751854	6.132	3.36	6.601	1.312	4.588	2.108
b1674	ydhY	-	1751875	1752501	5.964	0.336	4.551	0.246	3.1	0.992
b1675	ydhZ	-	1752956	1753165	51.156	0.504	16.154	0.492	7.564	0.496
b1676	pykF	+	1753722	1755134	247.38	14.448	181.425	7.708	67.332	7.44
b1677	lpp	+	1755445	1755681	15207.5	5.628	10887.3	1.804	10516.1	57.908
b1678	ynhG	-	1755745	1756749	137.76	5.04	97.047	1.558	34.472	1.86
b1679	sufE	-	1756898	1757314	11.676	1.848	7.708	0.861	2.976	1.116
b1680	sufS	-	1757327	1758547	32.928	1.26	21.689	1.599	14.012	2.976
b1681	sufD	-	1758544	1759815	36.288	1.008	32.595	0.861	13.268	2.852
b1682	sufC	-	1759790	1760536	20.244	1.008	18.614	0.492	5.952	1.24
b1683	sufB	-	1760546	1762033	43.092	1.512	41.861	0.779	11.284	1.364
b1684	sufA	-	1762042	1762410	27.72	0.336	25.994	0.123	5.332	0.744
b4430	rydB	-	1762737	1762804	0.252	1.596	1.107	0.451	2.232	0.372
b1685	ydiH	-	1762958	1763227	9.828	2.1	9.594	1.517	5.208	0.62
b1686	ydiI	-	1763246	1763656	29.988	1.26	27.101	0.451	15.128	1.612
b1687	ydiJ	-	1763653	1766709	83.58	6.216	83.189	2.829	66.96	6.324
b1688	ydiK	+	1767098	1768210	78.792	2.1	40.549	1.148	46.376	1.736
b4431	rprA	+	1768396	1768500	0.756	1.68	0.451	1.804	0.372	0.868
b1689	ydiL	+	1768639	1768995	2.184	1.092	3.977	0.656	1.24	0.248
b1690	ydiM	+	1769095	1770309	2.016	2.94	1.312	1.189	1.488	1.488
b1691	ydiN	+	1770536	1771801	1.68	1.68	1.148	0.697	1.984	1.116
b1692	ydiB	+	1771813	1772679	3.276	0.588	3.239	0.82	3.596	0.372
b1693	aroD	+	1772710	1773468	39.312	0.504	20.049	0.41	30.132	1.736
b1694	ydiF	+	1773611	1775206	3.024	1.512	2.091	0.861	2.232	1.364
b1695	ydiO	+	1775220	1776371	1.932	2.016	3.157	0.533	1.736	1.488
b1696	ydiP	-	1776414	1777325	31.584	0.756	22.714	0.574	7.068	0.62
b1697	ydiQ	+	1777641	1778405	2.268	1.68	1.968	1.189	1.488	1.86
b1698	ydiR	+	1778425	1779363	7.56	1.092	4.264	0.779	3.224	1.488
b1699	ydiS	+	1779419	1780708	2.856	1.26	1.845	0.492	2.356	2.356
b1700	ydiT	+	1780705	1780998	0.924	0.168	0.533	0.164	0.62	0.62
b1701	ydiD	+	1781001	1782701	8.652	7.056	6.273	7.011	6.076	8.184
b1702	pps	-	1782758	1785136	419.496	5.208	606.308	2.296	684.728	23.312
b1703	ydiA	+	1785469	1786302	47.712	1.596	50.512	1.476	29.76	2.232
b1704	aroH	+	1786459	1787505	20.664	4.032	19.803	3.034	24.552	3.224
b1705	ydiE	+	1787637	1787828	0.504	5.04	0.615	4.223	4.216	2.852
b1706	ydiU	-	1787832	1789268	29.736	2.436	22.796	1.681	17.608	3.224
b1707	ydiV	-	1789331	1790044	57.708	1.596	12.259	0.574	5.828	1.116
b1708	nlpC	-	1790291	1790755	121.968	1.428	78.474	0.328	31	0.868
b1709	btuD	-	1790833	1791582	94.416	1.596	40.713	0.328	21.824	0.744
b1710	btuE	-	1791582	1792133	98.196	1.092	75.194	0.574	22.816	1.86
b1711	btuC	-	1792196	1793176	28.476	1.176	19.27	1.066	16.368	2.976
b1712	ihfA	-	1793277	1793576	1035.05	3.864	729.021	0.738	737.428	8.68
b1713	pheT	-	1793581	1795968	770.448	11.004	1173.42	5.043	971.664	54.064
b1714	pheS	-	1795983	1796966	134.4	2.184	354.773	2.337	176.576	8.06
b1715	pheM	-	1797250	1797294	1.764	0.168	20.5	0.123	16.616	0
b1716	rplT	-	1797417	1797773	447.636	3.108	694.376	1.189	250.852	0.868
b1717	rpmI	-	1797826	1798023	386.064	1.848	684.495	0.533	199.268	1.116
b1718	infC	-	1798120	1798662	1762.91	5.964	1434.59	1.927	1198.96	20.46
b1719	thrS	-	1798666	1800594	1004.72	7.308	945.173	4.018	1136.09	51.956
b4494	arpB	+	1801118	1803017	2.94	3.276	3.403	6.15	2.852	2.232
b1720	arpB_1	+	1801118	1801591	1.932	1.596	1.394	2.706	1.364	0.496
b1721	arpB_2	+	1801602	1803017	1.008	1.68	2.009	3.444	1.488	1.736
b4535	yniD	+	1803174	1803296	7.644	0	4.469	0.287	3.1	0.372
b1722	ydiY	-	1803349	1804107	10.416	6.468	10.578	3.69	22.072	3.348
b1723	pfkB	+	1804394	1805323	23.184	1.932	7.093	0.615	6.82	0.992
b1724	ydiZ	+	1805424	1805714	60.48	1.848	35.793	0.82	4.836	1.364
b1725	yniA	+	1805820	1806680	156.24	7.056	117.752	3.239	82.336	5.704
b1726	yniB	-	1806721	1807257	81.564	2.184	32.185	3.813	19.592	2.604
b1727	yniC	+	1807404	1808072	39.564	2.184	24.969	1.107	29.388	3.224
b1728	ydjM	+	1808235	1808825	3.78	1.344	3.567	1.148	1.116	1.984
b1729	ydjN	+	1808958	1810349	351.456	1.428	88.273	0.82	57.04	1.984
b1730	ydjO	-	1810353	1811168	1.848	14.7	2.255	3.075	0.868	0.992
b1731	cedA	-	1811445	1811708	11.592	0.336	6.683	0.123	4.96	0.124
b1732	katE	+	1811891	1814152	121.968	4.032	213.897	2.87	83.7	9.052
b1733	chbG	-	1814410	1815159	18.144	0.252	10.824	0.369	11.656	0.62
b1734	chbF	-	1815172	1816524	15.456	0.252	10.578	0.451	10.664	0.496
b1735	chbR	-	1816629	1817471	27.132	1.68	11.48	0.779	11.16	1.488
b1736	chbA	-	1817479	1817829	5.376	0.756	4.92	0.082	3.1	0.496
b1737	chbC	-	1817880	1819238	39.312	1.512	22.509	1.886	5.704	2.852
b1738	chbB	-	1819323	1819643	81.228	0.168	13.817	0.041	12.4	0.248
b1739	osmE	-	1819942	1820280	644.784	2.1	417.175	0.82	68.696	1.24
b1740	nadE	+	1820482	1821309	120.456	2.1	81.221	0.943	18.724	1.86
b1741	ydjQ	+	1821539	1822426	7.896	19.152	6.437	21.976	5.704	34.596
b1742	ydjR	-	1822386	1822961	156.66	4.704	173.02	1.845	244.652	8.556
b1743	spy	-	1823164	1823649	37.296	2.772	50.389	1.189	40.548	1.736
b1744	astE	-	1823979	1824947	96.936	1.68	62.238	0.369	8.928	0.868
b1745	astB	-	1824940	1826283	190.428	3.276	108.486	0.738	36.332	2.356
b1746	astD	-	1826280	1827758	245.784	1.68	161.581	0.451	62.744	1.736
b1747	astA	-	1827755	1828789	215.796	3.024	140.835	0.451	85.436	3.596
b1748	astC	-	1828786	1830006	375.9	4.116	228.78	1.517	207.328	9.548
b1749	xthA	+	1830452	1831258	90.552	5.376	64.657	3.977	31.992	6.076
b1750	ydjX	+	1831425	1832135	3.192	8.148	5.658	6.273	3.1	5.58
b1751	ydjY	+	1832140	1832817	8.736	1.008	10.455	0.533	3.472	0.62
b1752	ydjZ	+	1832832	1833539	11.676	0.672	9.717	0.328	10.788	1.24
b1753	ynjA	+	1833539	1834087	15.12	0.084	9.717	0.082	9.176	0.62
b1754	ynjB	+	1834097	1835263	23.688	0.756	13.489	0.451	10.292	1.612
b1755	ynjC	+	1835281	1836771	5.376	2.1	3.28	1.189	2.356	1.736
b1756	ynjD	+	1836771	1837424	12.264	0.84	8.774	0.492	7.44	1.24
b1757	ynjE	+	1837491	1838798	12.012	4.872	23.411	2.542	20.46	2.852
b1758	ynjF	-	1838807	1839427	18.816	0.84	8.528	0.943	10.416	1.612
b1759	nudG	+	1839514	1839921	8.988	45.36	3.813	29.192	5.58	16.988
b1760	ynjH	-	1839887	1840159	79.968	2.688	78.966	0.943	27.404	2.48
b1761	gdhA	+	1840395	1841738	306.18	3.528	139.769	0.902	144.956	4.34
b1762	ynjI	-	1841855	1842895	5.796	9.744	4.141	4.1	3.844	2.728
b1763	topB	-	1843023	1844984	83.328	1.26	63.263	0.656	80.228	3.224
b1764	selD	-	1844989	1846032	179.256	1.428	163.303	0.574	96.472	2.728
b1765	ydjA	-	1846149	1846700	61.572	1.26	61.008	0.615	15.872	0.496
b1766	sppA	+	1846861	1848717	70.392	4.2	49.487	2.255	24.304	3.472
b1767	ansA	+	1848884	1849900	34.356	2.436	40.016	1.558	25.916	1.984
b1768	pncA	+	1849911	1850552	22.176	2.52	18.655	1.845	15.376	3.844
b1769	ydjE	-	1850645	1852003	3.108	3.024	5.781	2.46	2.108	1.612
b1770	ydjF	-	1852120	1852878	40.152	1.344	69.577	0.697	21.08	1.116
b1771	ydjG	-	1853015	1853995	9.492	2.184	8.692	0.451	6.944	2.48
b1772	ydjH	-	1854005	1854952	2.688	0.42	3.69	0.287	1.86	0.496
b1773	ydjI	-	1854957	1855793	1.932	0.504	4.879	0.574	2.108	0
b1774	ydjJ	-	1855814	1856857	2.352	0.84	4.141	0.328	1.488	0.62
b1775	ydjK	-	1856874	1858253	2.772	0.84	3.649	0.451	2.604	1.488
b1776	ydjL	-	1858280	1859356	3.948	1.848	5.371	0.369	1.984	1.736
b1777	yeaC	-	1859726	1859998	216.72	3.192	107.092	1.189	85.808	4.464
b1778	yeaA	-	1860040	1860453	296.268	3.192	184.254	0.943	199.268	6.324
b1779	gapA	+	1860795	1861790	1400.62	2.856	1738.48	1.763	1362.26	13.888
b1780	yeaD	+	1861874	1862758	43.932	6.72	76.506	3.444	30.752	4.34
b1781	yeaE	-	1862806	1863660	24.78	0.84	16.605	0.779	21.948	1.736
b1782	mipA	-	1863750	1864496	187.572	4.116	326.196	2.419	209.312	9.672
b1783	yeaG	+	1864932	1866866	551.46	5.628	502.086	1.845	202.616	6.448
b1784	yeaH	+	1866979	1868262	89.712	2.688	76.506	1.763	29.14	3.72
b1785	yeaI	+	1868409	1869884	3.948	2.184	4.387	1.927	4.34	1.24
b1786	yeaJ	+	1870065	1871555	70.476	13.524	107.953	4.018	58.032	11.78
b1787	yeaK	+	1871598	1872101	45.36	3.276	33.128	2.214	15.5	2.728
b1788	yoaI	-	1872102	1872206	2.352	13.356	2.214	3.813	1.86	2.604
b1789	yeaL	+	1872376	1872822	4.536	2.94	4.633	1.558	3.472	1.736
b1790	yeaM	-	1872779	1873600	17.64	0.84	11.398	0.82	6.944	0.372
b1791	yeaN	+	1873697	1874878	8.652	5.04	3.977	2.747	3.348	3.968
b1792	yeaO	+	1874933	1875280	31.584	13.776	11.234	3.977	6.2	5.456
b1793	yoaF	-	1875302	1875556	13.944	1.008	9.43	0.41	8.556	0.62
b1794	yeaP	+	1875739	1876764	33.012	7.14	30.34	2.05	26.536	10.044
b1795	yeaQ	-	1877031	1877279	438.06	1.008	185.935	0.697	39.928	1.24
b1796	yoaG	-	1877427	1877609	11.76	0.504	44.772	0.369	34.472	0.62
b1797	yeaR	-	1877613	1877972	14.448	0.588	68.552	0.697	102.176	3.1
b1798	yeaS	-	1878145	1878783	21.84	1.512	17.876	1.189	10.292	2.232
b1799	yeaT	-	1878910	1879833	45.36	2.688	53.259	0.943	52.948	4.216
b1800	yeaU	+	1879936	1881021	11.34	2.184	8.323	1.681	7.936	3.348
b1801	yeaV	+	1881212	1882657	4.284	2.184	4.879	2.091	5.332	3.472
b1802	yeaW	+	1882689	1883813	4.116	1.848	6.683	0.902	3.72	1.24
b1803	yeaX	+	1883869	1884834	5.04	2.352	7.954	1.23	6.076	2.356
b1804	rnd	-	1884888	1886015	30.996	2.352	28.782	0.738	41.912	1.488
b1805	fadD	-	1886085	1887770	209.496	1.932	179.867	1.394	182.032	5.456
b1806	yeaY	-	1887975	1888556	69.468	0.504	48.216	0.656	35.092	1.984
b1807	yeaZ	-	1888596	1889291	16.212	0.672	26.896	0.328	16.12	0.496
b1808	yoaA	-	1889349	1891259	23.1	2.688	14.268	1.394	17.98	3.596
b1809	yoaB	+	1891391	1891735	139.02	1.512	52.152	0.41	22.444	0.868
b1810	yoaC	+	1892097	1892456	351.036	2.268	107.666	4.059	34.72	4.836
b1811	yoaH	-	1892576	1892755	29.736	3.276	13.284	1.312	19.592	1.24
b1812	pabB	+	1892829	1894190	23.772	19.992	24.436	12.464	17.608	24.056
b1813	yeaB	+	1894194	1894772	53.844	2.016	35.383	1.025	43.276	2.356
b1814	sdaA	+	1894956	1896320	356.076	3.696	407.171	1.763	391.592	18.972
b1815	yoaD	+	1896451	1898049	17.388	4.284	12.013	2.542	9.672	4.712
b1816	yoaE	-	1898053	1899609	22.26	5.964	20.664	4.797	17.484	3.596
b1817	manX	+	1900072	1901043	426.72	9.996	265.844	4.797	204.228	10.168
b1818	manY	+	1901106	1901906	216.804	2.268	159.285	1.353	97.96	5.208
b1819	manZ	+	1901910	1902770	332.22	3.864	190.978	2.255	144.336	5.084
b1820	yobD	+	1902825	1903283	9.744	3.696	3.28	0.984	4.96	0.372
b1821	yebN	+	1903712	1904278	14.28	15.12	7.011	3.895	11.16	5.58
b1822	rrmA	-	1904275	1905084	40.068	2.688	20.377	1.271	18.848	2.232
b1823	cspC	-	1905250	1905459	3123.79	3.696	932.012	0.451	1460.22	13.764
b1824	yobF	-	1905472	1905615	1664.96	3.36	591.63	4.756	850.764	24.056
b1825	yebO	-	1906285	1906572	1003.63	2.856	195.447	1.722	50.716	2.604
b1826	yobG	-	1906647	1906790	1148.87	1.176	331.28	0.164	61.008	0.992
b4536	yobH	+	1906949	1907188	48.72	6.384	23.78	7.257	13.392	2.232
b1827	kdgR	-	1907332	1908123	103.32	2.016	112.75	1.394	51.956	2.48
b1828	yebQ	+	1908300	1909673	3.444	1.428	3.526	1.107	2.48	1.736
b1829	htpX	-	1909719	1910600	279.048	4.788	127.141	1.476	113.584	5.208
b1830	prc	-	1910792	1912840	243.432	4.536	235.75	2.542	125.736	3.968
b1831	proQ	-	1912860	1913558	190.26	1.932	174.455	0.902	303.428	10.168
b1832	yebR	-	1913655	1914206	199.836	1.848	109.429	1.025	148.056	2.852
b1833	yebS	+	1914282	1915565	48.048	5.376	33.128	3.649	23.56	6.2
b1834	yebT	+	1915534	1918167	61.068	5.292	46.945	1.886	26.04	5.084
b1835	yebU	+	1918247	1919686	11.928	2.94	13.243	0.861	10.664	2.232
b1836	yebV	+	1919804	1920040	125.244	6.3	69.618	2.255	39.556	2.604
b1837	yebW	+	1920145	1920336	34.272	4.284	16.851	1.927	13.764	2.356
b1838	pphA	-	1920337	1920993	16.044	12.516	6.56	9.02	6.448	7.068
b4432	ryeA	+	1921090	1921338	2250.11	5.376	3886.6	3.485	5578.26	11.16
b4433	ryeB	-	1921188	1921308	0.672	2231.88	0.656	3832.19	2.604	5574.79
b1839	yebY	-	1921389	1921730	88.704	15.792	58.343	5.494	40.176	9.796
b1840	yebZ	-	1921743	1922615	95.508	1.848	42.271	1.189	24.924	1.984
b1841	yobA	-	1922619	1922993	71.82	1.092	41.287	1.271	21.7	3.472
b1842	holE	+	1923132	1923362	30.66	61.152	13.407	24.518	23.188	63.984
b1843	yobB	+	1923464	1924120	34.524	1.68	22.632	0.82	19.468	0.992
b1844	exoX	+	1924144	1924806	24.444	4.62	23.78	3.157	32.488	4.092
b1845	ptrB	-	1924803	1926863	47.796	8.652	40.426	6.683	14.508	5.828
b1846	yebE	-	1927072	1927731	36.288	6.216	25.215	2.706	14.508	4.092
b1847	yebF	-	1928058	1928426	275.52	1.428	74.128	0.656	38.068	2.232
b1848	yebG	-	1928481	1928771	49.56	1.596	46.699	0.943	19.84	1.736
b1849	purT	+	1928905	1930083	6.72	4.2	4.674	2.952	5.952	3.968
b1850	eda	-	1930139	1930780	125.664	1.008	96.514	0.246	122.388	1.984
b1851	edd	-	1930817	1932628	52.164	2.352	70.356	0.943	79.856	2.852
b1852	zwf	-	1932863	1934338	95.76	4.2	93.07	1.353	41.664	4.464
b1853	yebK	+	1934676	1935545	56.364	24.528	71.135	28.536	47.74	74.028
b1854	pykA	+	1935673	1937115	286.944	4.536	380.07	1.435	221.464	9.424
b1855	lpxM	-	1937246	1938217	46.452	3.864	26.609	1.681	20.956	4.092
b1856	yebA	-	1938337	1939659	105.672	2.772	110.372	1.025	60.14	3.472
b1857	znuA	-	1939675	1940607	136.584	3.612	92.086	1.476	139.252	5.828
b1858	znuC	+	1940686	1941441	23.184	0.924	17.753	1.23	10.54	3.1
b1859	znuB	+	1941438	1942223	9.072	0.504	7.175	0.656	7.688	1.364
b1860	ruvB	-	1942370	1943380	66.024	3.192	49.979	1.312	45.012	3.72
b1861	ruvA	-	1943389	1944000	35.616	0.84	31.529	0.41	21.7	0.62
b1862	yebB	+	1944275	1944877	3.276	98.112	1.312	4.018	1.736	7.192
b1863	ruvC	-	1944879	1945400	16.8	1.176	15.375	0.697	14.756	0.744
b1864	yebC	-	1945435	1946175	52.584	1.26	81.303	0.779	39.308	2.232
b1865	nudB	-	1946204	1946656	35.196	0.336	42.394	0.082	23.932	0.62
b1866	aspS	-	1946774	1948546	148.092	2.604	244.483	1.968	141.98	9.672
b1867	yecD	+	1948856	1949422	40.824	1.848	21.443	0.82	19.592	1.984
b1868	yecE	+	1949419	1950237	18.48	7.896	11.726	4.018	9.052	7.068
b1869	yecN	+	1950290	1950685	63.084	1.092	28.577	0.656	47.988	2.232
b1870	yecO	-	1950726	1951469	35.616	2.016	39.729	1.476	27.156	3.844
b1871	yecP	-	1951466	1952437	32.76	2.94	30.545	1.107	18.848	2.728
b1872	torZ	-	1952602	1955031	23.184	2.436	27.552	1.517	19.344	2.976
b1873	torY	-	1955056	1956156	5.712	0.924	4.961	0.533	2.356	0.744
b1874	cutC	+	1956544	1957290	152.544	0.672	85.444	0.369	93.868	0.992
b1875	yecM	+	1957304	1957870	44.016	0.504	26.445	0.205	25.172	1.488
b1876	argS	-	1958086	1959819	122.724	1.932	133.004	2.911	88.908	3.844
b1877	yecT	-	1959996	1960484	3.36	16.632	6.068	14.924	7.688	17.98
b1878	flhE	-	1960604	1960996	7.14	1.092	7.995	0.451	4.836	2.232
b1879	flhA	-	1960996	1963074	36.54	1.428	50.594	0.779	24.924	2.232
b1880	flhB	-	1963067	1964215	78.792	0.924	61.049	0.574	75.02	2.108
b1881	cheZ	-	1964417	1965061	179.508	1.008	253.544	0.697	161.944	4.836
b1882	cheY	-	1965072	1965461	165.396	3.528	271.543	2.255	43.772	1.612
b1883	cheB	-	1965476	1966525	106.932	2.52	161.95	1.64	42.036	1.364
b1884	cheR	-	1966528	1967388	166.236	0.588	174.086	0.615	64.728	1.984
b1885	tap	-	1967407	1969008	983.304	9.24	906.182	5.084	474.3	20.336
b1886	tar	-	1969054	1970715	1408.6	16.548	1460.22	8.897	672.452	20.212
b1887	cheW	-	1970860	1971363	260.232	1.428	255.02	0.615	84.444	2.728
b1888	cheA	-	1971384	1973348	688.296	7.056	764.076	4.674	234.856	9.052
b1889	motB	-	1973353	1974279	495.852	4.872	415.945	1.599	123.504	3.72
b1890	motA	-	1974276	1975163	895.692	4.62	574.41	1.148	543.12	11.532
b1891	flhC	-	1975290	1975868	113.736	1.344	76.875	0.984	75.392	2.232
b1892	flhD	-	1975871	1976230	116.088	0.504	91.717	0.369	87.048	1.736
b1893	insB-5	+	1976542	1977045	0	0	0	0	0	0
b1894	insA-5	-	1976964	1977239	0	0	0	0	0	0
b1895	yecG	-	1977777	1978205	25.2	8.064	19.311	6.355	12.028	3.472
b1896	otsA	-	1978212	1979636	126.588	7.476	82.287	5.248	32.86	5.704
b1897	otsB	-	1979611	1980411	93.66	1.932	86.141	1.23	26.66	3.1
b4460	araH	-	1980578	1981567	12.096	8.064	13.038	6.478	6.2	9.672
b1900	araG	+	1981579	1983093	16.548	12.684	28.659	3.936	14.26	9.3
b1901	araF	-	1983163	1984152	37.548	1.008	43.624	0.123	18.104	1.984
b1902	yecI	-	1984949	1985452	49.644	0.504	52.89	0.287	44.144	0.496
b4537	yecJ	+	1985531	1985782	7.896	1.596	6.642	1.025	5.208	0.992
b4434	IS092	+	1985863	1986022	8.904	0.504	2.501	0.164	6.944	0.248
b1904	yecR	-	1986246	1986569	43.848	4.452	53.915	2.788	70.928	3.968
b1905	ftn	+	1986740	1987237	942.816	7.14	137.76	3.116	56.296	2.48
b1906	yecH	-	1987275	1987514	24.528	10.416	18.286	1.599	6.2	2.48
b1907	tyrP	-	1987705	1988916	14.616	3.78	11.234	2.419	7.068	2.976
b1908	yecA	-	1988978	1989643	62.16	2.688	51.906	2.214	40.92	1.984
b1909	leuZ	-	1989839	1989925	872.256	0.756	251.248	0	609.708	0.992
b1910	cysT	-	1989938	1990011	320.544	0	312.994	0	727.012	0.62
b1911	glyW	-	1990066	1990141	153.216	0.084	258.136	0.082	285.944	3.348
b1912	pgsA	-	1990293	1990841	49.224	0.336	29.069	0.287	19.096	0.62
b1913	uvrC	+	1990898	1992730	85.512	16.212	52.849	3.239	33.108	7.936
b1914	uvrY	-	1992727	1993383	253.176	2.772	127.223	0.984	104.284	4.464
b1915	yecF	-	1993842	1994066	10.164	1.176	19.27	0.574	9.176	0.496
b1916	sdiA	-	1994134	1994856	54.348	0.504	23.37	0.615	7.936	2.232
b1917	yecC	-	1995086	1995838	30.912	4.536	29.315	3.854	15.748	3.72
b1918	yecS	-	1995835	1996503	17.472	0.756	21.033	0.246	13.02	1.364
b1919	yedO	-	1996518	1997504	56.784	1.68	54.776	0.82	20.956	1.364
b1920	fliY	-	1997609	1998409	405.804	3.948	412.542	2.009	174.468	4.712
b1921	fliZ	-	1998497	1999048	336.084	4.872	396.347	2.706	306.032	8.68
b1922	fliA	+	1999094	1999813	1124.26	5.376	731.44	3.075	1231.94	30.876
b1923	fliC	+	2000134	2001630	26874.7	71.988	35036.8	48.503	22563.5	396.428
b1924	fliD	+	2001896	2003302	420	6.048	756.081	7.913	406.72	23.064
b1925	fliS	+	2003327	2003737	133.98	1.764	247.681	0.779	76.632	2.48
b1926	fliT	-	2003737	2004102	114.828	1.428	223.778	0.287	60.388	1.984
b1927	amyA	+	2004180	2005667	209.496	3.024	176.915	1.763	66.836	2.852
b1928	yedD	+	2005701	2006114	38.808	2.688	22.386	2.501	33.232	2.852
b1929	yedE	+	2006301	2007506	64.68	2.184	262.81	1.066	303.552	9.548
b1930	yedF	+	2007503	2007736	24.528	0.672	111.52	0.246	82.832	0.248
b1931	yedK	-	2007845	2008513	9.072	0.42	8.651	0.287	5.952	0.62
b1932	yedL	-	2008624	2009103	4.2	0.504	4.633	0.861	2.232	0.62
b4495	yedN	-	2009372	2009893	2.1	0.252	2.337	0.41	1.86	0.248
b1933	yedN_2	-	2009372	2009563	0.252	0	0.656	0.041	0.496	0.124
b1934	yedN_1	+	2009573	2009893	1.932	0.252	1.804	0.41	1.364	0.124
b1935	yedM	-	2010025	2010375	8.652	1.008	33.825	32.636	31.496	20.832
b1936	intG	+	2010526	2010804	0.42	50.988	0.492	34.481	1.86	33.232
b1937	fliE	+	2010724	2011038	72.408	0.084	58.507	0.123	97.96	2.48
b1938	fliF	+	2011253	2012911	324.828	4.284	285.647	1.066	303.676	9.424
b1939	fliG	+	2012904	2013899	201.936	1.092	166.665	0.246	79.236	3.1
b1940	fliH	+	2013892	2014578	107.772	1.008	98.687	0.246	59.644	2.728
b1941	fliI	+	2014578	2015951	51.576	0.756	59.696	0.328	35.216	1.612
b1942	fliJ	+	2015970	2016413	19.572	1.176	29.069	0.164	13.02	0.248
b1943	fliK	+	2016410	2017537	25.872	2.772	41.861	1.107	21.204	2.976
b1944	fliL	+	2017642	2018106	180.852	0.588	196.021	0.615	245.396	4.092
b1945	fliM	+	2018111	2019115	82.74	1.932	137.719	1.107	65.348	2.604
b1946	fliN	+	2019112	2019525	23.604	0.252	51.783	0.123	28.892	0.248
b1947	fliO	+	2019528	2019893	8.064	0.42	17.261	0.164	9.92	0.372
b1948	fliP	+	2019893	2020630	6.552	1.848	17.753	1.271	5.084	1.612
b1949	fliQ	+	2020640	2020909	2.604	0.924	5.74	0.492	2.356	0.992
b1950	fliR	-	2020917	2021702	3.36	4.116	6.355	5.494	5.456	8.556
b1951	rcsA	+	2021992	2022615	13.608	13.356	43.091	1.927	25.792	1.612
b1952	dsrB	-	2022659	2022847	49.14	0.756	19.106	0.697	17.112	1.116
b1953	yodD	+	2023010	2023237	201.852	1.512	78.228	0.492	55.8	1.116
[truncated: 2,496 more rows]

## Sheet: Table S1d
Supplementary Table 1d. p19-captured dsRNA clusters in E dataset
"Type of overlap" is based on classifications in Fig. 5. Details of published datasets overlapping with p19-captured dsRNA clusters are shown. "Lybecker et al. dsRNA loci" dataset was extracted from "Supplementary Dataset 1" of reference (25). "Dornenburg et al. Antisense TSS" dataset was extracted from "TABLE S1" of reference (28). "Thomason et al. Antisense TSS" dataset was extracted from "Data…
Cluster No in E	Start coordinate	End coordinate	Total reads E RPM	Sense reads E RPM	Antisense reads E RPM	Total reads E-R1 RPM	Sense reads E-R1 RPM	Antisense reads E-R1 RPM	Total reads E-R2 RPM	Sense reads E-R2 RPM	Antisense reads E-R2 RPM	Genes	Type of overlap	Lybecker et al. dsRNA loci	Loci	Category	Coordinates	Seed Coordinates	Class	Length	Score	Overlapping Genes	Dornenburg et al. Antisense TSS	Position	Strand	Upstream Sequence	RNA start (1st nt is TSS)	# times sequenced	Best match to -10 (?/6)	Thomason et al. Antisense TSS	Antisense TSS ("TSS coordinate" "strand")	Conway et al. overlapping transcripts	Pro/Term	start location	Pro/Term	end location	overlap length	OU length	STRAND	Convergent/Divergent with annotated operon
105	1489382	1489536	3088.2	2867.46	220.744	712.135	108.026	604.109	632.165	118.181	513.985	cybB rydC	ncRNA		MS-292	ncRNA	1489461-1489530	1489461-1489530	II	69	42	rydC (ncRNA),		1489544	-	ggattatggttttatttatcatacaaataaatataataggcgcttccga	AAATATAATAGGCGCTTCCG	7	1
273	4194728	4195320	2877.4	1164.23	1713.17	87898.2	78399.5	9498.63	134886	124243	10643.1	nudC rsd	5'		MS-209	Divergent	4194706-4194938	4194706-4194823	II	232	40	rsd,nudC,									4195351 -		P	4194709	T	4199398	266		+	Divergent
109	1620781	1620946	2628.37	1924.84	703.533	744.735	717.467	27.2688	556.689	546.162	10.5276	mgrR	3'		MS-293	ncRNA	1620840-1620935	1620840-1620935	I	95	34	mgrR (ncRNA),									1620921 +
100	1386357	1386859	2347.38	1914.34	433.04	2126.44	1607.46	518.981	1616.75	1231.13	385.616	tpx	Full		MS-224	Full ORF	1386358-1386839	1386665-1386839	I	481	71	tpx,									1386539 + , 1386337 + , 1386342 + , 1386645 +		T	1386028	P	1386867	2149	839	-
278	4254368	4254968	2162.31	1000.08	1162.23	3181.36	1750.8	1430.56	2923.53	1229.01	1694.52	dgkA plsB	5'		MS-210	Divergent	4254477-4254657	4254477-4254657	II	180	125	plsB,		4254643	-	attattggccattgaaagaacctttttacattatgagcgtcaatatcag	CATTATGAGCGTCAATATCA	32	1		4254967 -		P	4254377	T	4255763	244		+	Divergent
300	4633133	4633370	2137.66	2052.16	85.5036	4521.55	2707.83	1813.72	4371.33	2561.09	1810.24	rob	5'		MS-216	Divergent	4633263-4633373	4633263-4633373	II	110	125	rob,											P	4633249	T	4637557	126		+	Divergent
133	2111742	2112327	2066.66	1359.87	706.797	486.818	199.185	287.633	430.188	182.705	247.484	galF	Full & New AS		MS-76	5'/Intergenic	2112132-2112353	2112190-2112353	I	221	34	galF,									2111930 +
220	3440658	3441270	1799.65	634.585	1165.06	1968.34	765.886	1202.45	1490	612.638	877.357	rpmJ secY	New AS																		3440770 +
231	3572736	3572888	1762.36	776.377	985.982	344.181	156.796	187.386	372.711	171.413	201.298	asd	5'		MS-189	Divergent	3572681-3572958	3572681-3572958	II	277	13	asd,											P	3572683	T	3573932	277		+	Divergent
34	437394	437689	1657.29	440.938	1216.36	4084.11	3748.85	335.266	1731.54	1514.11	217.429	dxs	New AS											437493	+	tgccgccttcctgcaactcgaattatttagagtctatgaataatttctt	AGAGTCTATGAATAATTTCT	1	1		437386 +		AS	437387	T	437951	564		+
236	3698166	3698199	1604.6	480.472	1124.12	14.9454	0.874	14.0714	8.4051	0	8.4051	rdlD	ncRNA
253	3988343	3989253	1504.6	564.923	939.674	4469.81	2646.21	1823.6	3998.87	2418.46	1580.41	cyaA hemC	5'		MS-199	Divergent	3988735-3989540	3988796-3988959	II	805	16	hemC,cyaA,		3988797	+	tcttaaaacattgtctaacatgcttgttaccgtcattatcatccgtggt	ACCGTCATTATCATCCGTGG	88	4		3988797 + , 3989274 -		P	3988798	T	3991966	163		+	Divergent
60	921144	922104	1498.04	487.328	1010.72	5655.04	4429.08	1225.96	3320.61	2636.74	683.87	cspD macB	Full		MS-223	Full ORF	921665-921901	921763-921861	I	236	83	cspD,		921570	+	tcgggctggcattttgcctttaggatgtacacaatgagacagaagagct	ACACAATGAGACAGAAGAGC	35	1		922115 - , 921583 +		T	921485	P	921900	3326	415	-
151	2411412	2411785	1497.49	882.051	615.443	3515.49	1970.87	1544.62	2784.72	1676.69	1108.03	ackA	5'		MS-161	Divergent	2411260-2411811	2411267-2411386	II	551	20	ackA,		2411455	-	ctataattgatacgtggctaaaaaaacgtcagggagccatagagcgtag	TCAGGGAGCCATAGAGCGTA	7	2		2411470 - , 2411776 - , 2411815 - , 2411704 -		P	2411270	T	2414970	506		+	Divergent
254	3989596	3990224	1442.26	1002.28	439.978	3462.53	1281.98	2180.54	2136.08	977.793	1158.29	cyaA	5'		MS-48	5' ORF	3989803-3990117	3989885-3990117	I	314	16	cyaA,									3989575 - , 3989727 - , 3989926 - , 3990119 -
203	3291266	3291567	1441.63	761.565	680.062	1072.14	831.786	240.35	1002.67	725.555	277.114	rsmI yraM	5'		MS-181	Divergent	3291342-3291587	3291390-3291587	II	245	45	rsmI,lpoA,		3291401	-	ggtaccataatgtatccagtgatattttttttacgcaatgctcaatatt	TTTTACGCAATGCTCAATAT	1	2				P	3291392	T	3295047	198		+	Divergent
120	1921143	1921216	1411.91	848.94	562.969	41641.3	943.658	40697.6	55569	859.358	54709.6	ryeA ryeB	ncRNA		MS-294	ncRNA	1921124-1921335	1921124-1921201	I	211	19	ryeA (ncRNA),ryeB (ncRNA),											P	1921089	T	1921579	140		+	Divergent
279	4263015	4263747	1398.34	730.852	667.485	1414.83	1042.59	372.237	1382.34	1092.07	290.273	dnaB	Full & New AS		MS-12	3' ORF	4263512-4263747	4263573-4263747	I	235	21	dnaB,									4263594 - , 4263748 - , 4263768 -
207	3324796	3325304	1381.45	1068.88	312.577	5811.05	2421.15	3389.9	5447.61	2206.47	3241.14	ftsH rlmE	5' & Full		MS-19	3'/Intergenic	3324984-3325310	3324984-3325144	I	326	16	rlmE,									3324772 + , 3325007 + , 3325090 +
176	2812817	2812884	1338.84	1051.81	287.036	2920.03	1113.21	1806.82	2391.8	401.153	1990.65	micA	ncRNA		MS-300	ncRNA	2812822-2812876	2812822-2812876	II	54	26	micA (ncRNA),		2812824	+	ctttcttcccaggcgagtctgagtatatgaaagacgcgcatttgttatc	GAAAGACGCGCATTTGTTAT	401	1				P	2812825	T	2812892	3897	67	+
290	4483988	4484275	1320.92	959.622	361.296	7540	4008.78	3531.22	6231.49	2761.46	3470.03	lptF	5'		MS-213	Divergent	4484030-4484238	4484030-4484157	II	208	15			4484161	-	tggcttaaacgtcatttattctcttgagtcgtcgaaatcgtcgctaaga	TCGTCGAAATCGTCGCTAAG	2	2				P	4483978	T	4486455	182		+	Divergent
258	4024831	4025361	1301.18	272.961	1028.22	1382.67	1162.42	220.248	1161.35	993.075	168.272	fre fadA REP291 (repetitive extragenic palindromic) element; contains 6 REP sequences	3'
72	1016882	1017503	1247.91	826.699	421.212	2652.33	1078.6	1573.72	1708.53	596.592	1111.94	ycbZ	5'		MS-130	Divergent	1017100-1017546	1017339-1017546	II	446	38	ycbZ,									1017193 + , 1017067 + , 1017279 + , 1017318 +		P	1017068	T	1018203	478		+	Divergent
59	918037	918308	1236.02	798.174	437.849	1968.07	1249.38	718.69	1604.61	833.209	771.401	ybjX	5'		MS-26	5' ORF	918027-918323	918027-918323	II	296	24	ybjX,											P	917961	T	924811	386		+	Divergent
251	3963395	3963768	1202.07	946.741	255.329	9080.95	5265.76	3815.18	5588.2	2902.73	2685.47	rhlB	5'		MS-236	Full ORF	3963552-3964348	3964198-3964348	I	796	50	rhlB,trxA,rhoL,		3963673	+	tttgctcatagtgtggtagaatatcagcttactattgctttacgaaagc	TTACTATTGCTTTACGAAAG	5	5		3963392 + , 3963396 +		P	3963397	T	3978724	256		+	Divergent
101	1441120	1441497	1198.89	280.519	918.368	527.197	47.633	479.564	552.784	40.0728	512.711	ydbH	5'		MS-139	Divergent	1440854-1441185	1441030-1441185	II	331	77	ldhA,ydbH,									1441534 -
216	3348440	3348771	1182.61	580.671	601.942	970.927	472.135	498.792	771.826	315.998	455.828	arcB arcZ elbB	ncRNA		MS-306	ncRNA	3348596-3348835	3348596-3348835	II	239	13	arcZ (ncRNA),arcB,		3348664	+	atcataataatttacggcgcagccaagatttccctggtgttggcgcagt	TTTCCCTGGTGTTGGCGCAG	12	1				P	3348600	T	3348719	2470	119	+
265	4103842	4104048	1159.67	943.816	215.853	6195.61	710.649	5484.96	3665.39	470.091	3195.3	cpxP	5'		MS-203	Divergent	4103807-4103977	4103807-4103977	II	170	16	cpxP,		4103816	-	atcatttgctcccaaaatctttctgtcgcgattcaacgatagagagttt	CGATTCAACGATAGAGAGTT	7	3		4104056 -		P	4103809	T	4104406	247		+	Divergent
247	3918973	3919774	1154.64	672.773	481.865	5377.98	685.828	4692.16	3874.07	404.718	3469.35	atpB atpE	Full & New AS		MS-288	Junction	3919194-3919539	3919194-3919539	I	345	13	atpE,atpB,									3919822 + , 3919258 + , 3919267 +
130	2041182	2041584	1108.1	590.604	517.491	262.987	49.818	213.169	265.228	50.1759	215.052	serU	tRNA		MS-314	tRNA	2041437-2041586	2041437-2041586	I	149	20	serU (tRNA),		2041439	+	tctaacccttcaagaatattctacgattgttctgtttaggaaaagcaag	GTTCTGTTTAGGAAAAGCAA	21	4		2041439 +		T	2041144	P	2041633	61		-	Convergent
281	4327915	4328228	1089.08	450.719	638.364	99.2864	58.3832	40.9032	108.417	56.5434	51.8739	yjcZ	New AS
157	2555346	2555771	1025.48	463.402	562.08	712.485	253.547	458.937	718.424	330.94	387.484	eutB	New AS											2555334	+	tgtttttgatccatgatatgttatctccgcgtcatcagaagaacagtga	GCGTCATCAGAAGAACAGTG	91	4		2555569 + , 2555748 + , 2555328 + , 2555334 +		AS	2555335	T	2555932	597		+
38	460554	460722	954.205	744.974	209.231	89.7598	64.5886	25.1712	90.1638	79.5513	10.6125	hupB	5' & New AS																		460646 -
179	2912692	2913223	917.35	744.471	172.879	2427.36	401.69	2025.67	1610.04	319.988	1290.06	barA rumA	5'		MS-176	Divergent	2912782-2913048	2912945-2913048	II	266	91	rlmC,											P	2912783	T	2915929	267		+	Divergent
256	4014014	4014165	895.951	189.622	706.329	1216.43	406.76	809.674	2108.66	1160.5	948.163	ysgA	5'		MS-200	Divergent	4014108-4014218	4014108-4014218	II	110	14	ysgA,									4014022 +		P	4014023	T	4015230	225		+	Divergent
228	3534469	3534948	846.682	667.508	179.174	7403.04	2015.79	5387.25	6579.67	1455.7	5123.97	greB ompR	5'		MS-188	Divergent	3534310-3534793	3534458-3534635	I	483	20	ompR,									3534446 + , 3534460 + , 3534971 -		P	3534660	T	3537824	311		+	Divergent
270	4159968	4160250	827.798	305.651	522.148	693.781	542.929	150.852	972.954	846.453	126.501	REP310 (repetitive extragenic palindromic) element; contains 1 REP sequences trmA yijD	3'																		4160151 -		T	4159708	P	4161304	700		-	Convergent
238	3705491	3706186	827.155	444.109	383.046	1183.57	276.796	906.775	1015.57	314.979	700.595	dppA	5' & New AS																				AS	3705911	T	3706319		408	+
189	3054622	3055004	824.698	356.522	468.175	788.785	209.847	578.938	429.849	133.038	296.81	ibsC sibC ygfA	ncRNA		MS-303	ncRNA	3054871-3055009	3054871-3055009	I	138	67	sibC (ncRNA),ibsC,											T	3054987	P	3056477	366		-	Convergent
63	965778	966061	822.288	294.079	528.208	753.213	609.79	143.423	516.701	426.453	90.2487	msbA ycaI	New AS		MS-64	5'/Intergenic	965816-966058	965816-965911	II	242	63	msbA,									965966 - , 965746 - , 966062 -
283	4373678	4373880	804.539	448.403	356.136	717.03	596.68	120.35	599.564	533.766	65.7975	efp yjeK	5'		MS-211	Divergent	4373672-4374046	4373949-4374046	I	374	125	yjeK,efp,		4373707	+	attttgtggcttagctaccaattaacaaatttcagagggccttatggca	ATTTCAGAGGGCCTTATGGC	19	3				P	4373589	T	4375335	459		+	Divergent
175	2808316	2808689	784.111	673.312	110.799	817.977	769.295	48.6818	1159.65	1114.65	44.997	ygaH ygaZ	Full & New AS																		2808685 -
2	16959	17056	782.028	86.814	695.214	20.976	16.4312	4.5448	20.2062	13.9236	6.2826	mokC sokC	ncRNA											16952	+	tacggtcagtaagaggcactctacatgtgttcagcatataggaggcctc	GTTCAGCATATAGGAGGCCT	217	2				P	16953	T	17000	275	47	+
208	3325807	3326175	766.327	573.85	192.477	10266.4	7109.55	3156.89	6078.42	4091.59	1986.83	yhbY	Full		MS-182	Divergent	3325536-3326187	3325646-3325830	I	651	11	rlmE,yhbY,									3326162 -		P	3325782	T	3326200	1091	418	+
198	3192760	3192893	745.828	622.171	123.657	241.836	154.96	86.8756	129.557	88.0413	41.5161	ibsD sibD	ncRNA		MS-304	ncRNA	3192797-3192881	3192797-3192881	I	84	56	sibD (ncRNA),ibsD,
153	2445592	2446481	739.499	279.302	460.196	760.904	466.279	294.625	738.545	393.342	345.203	prmB	Full & 5'		MS-164	Divergent	2446406-2446491	2446406-2446491	I	85	20	prmB,									2446243 +		P	2446472	T	2447481	21		+	Divergent
84	1140259	1140666	717.175	356.324	360.851	6.0306	3.6708	2.3598	6.4524	5.094	1.3584	rne	3'											1140213	-	tacccagtttcatgatatgttttaaagcgaaattatttgctgagctgga	GAAATTATTTGCTGAGCTGG	1	3		1140213 - , 1140411 +
215	3343957	3344678	692.289	150.193	542.096	1528.89	694.568	834.32	1601.72	895.525	706.198	hpf ptsN rpoN	Full & New AS		MS-20	3'/Intergenic	3344470-3344583	3344470-3344583	I	113	13	hpf,									3344198 - , 3344589 -
147	2397983	2398152	673.23	499.169	174.061	38.9804	8.3904	30.59	25.47	4.4148	21.0552	nuoG	New AS
121	1922848	1923321	672.399	197.859	474.54	1936.43	693.869	1242.57	1471.4	565.179	906.223	holE yobA	Full & 5'		MS-228	Full ORF	1923109-1923328	1923109-1923328	II	219	143	holE,									1923331 -
9	142075	142509	663.226	245.63	417.596	730.839	193.154	537.685	758.836	132.953	625.883	can	Full		MS-108	Divergent	142405-142700	142469-142700	I	295	45	can,									142292 + , 142434 +		T	141868	P	142702	3180	834	-
49	702492	702929	636.819	211.384	425.435	2294.42	1049.06	1245.36	1687.13	712.311	974.822	nagB	5'		MS-221	Full ORF	702345-702928	702576-702928	I	583	50	nagB,									702483 + , 702864 + , 702547 +
266	4110114	4110240	623.224	153.387	469.837	239.039	192.542	46.4968	178.29	139.83	38.4597	yiiQ	Full & New AS		MS-204	Divergent	4110183-4110257	4110183-4110257	II	74	22	yiiQ,											P	4110201	T	4111946	58		+	Divergent
271	4178283	4178867	619.562	268.819	350.743	181.792	159.68	22.1122	169.46	155.622	13.8387	rplJ rplL	New AS																		4178575 -
10	158445	159095	616.742	201.369	415.373	2606.71	403.963	2202.74	2816.73	327.714	2489.01	pcnB	Full & New AS		MS-55	5'/Intergenic	159008-159168	159008-159168	I	160	16	pcnB,									158624 + , 159009 +
134	2151328	2151397	586.72	113.712	473.008	47.8952	11.9738	35.9214	29.6301	6.9618	22.6683	ibsA sibA	ncRNA		MS-295	ncRNA	2151334-2151419	2151334-2151419	II	85	18	sibA (ncRNA),ibsA,
232	3588944	3588970	578.904	3.9078	574.996	0.2622	0.0874	0.1748	0.1698	0	0.1698	REP257 (repetitive extragenic palindromic) element; contains 2 REP sequences	New AS
284	4391759	4392107	578.682	289.411	289.271	4683.85	2641.49	2042.36	4482.04	2107.64	2374.4	yjeF yjeS	5'		MS-212	Divergent	4391717-4392100	4391717-4392100	II	383	18	queG,yjeF,											P	4391701	T	4408049	413		+	Divergent
97	1336326	1336454	571.323	104.551	466.772	59.5194	19.4028	40.1166	37.356	9.5937	27.7623	acnA	3'																		1336494 -
19	201764	202069	558.628	196.642	361.986	1207.34	1033.16	174.188	1266.54	1143.18	123.36	lpxD	3' & New AS
248	3946093	3946311	556.51	453.211	103.299	599.739	437.699	162.04	566.877	473.572	93.3051	yifE	Full & 5'		MS-198	Divergent	3946072-3946156	3946072-3946156	I	84	12	yifE,									3946340 -		P	3946053	T	3946466	511		+	Divergent
183	2946195	2946829	537.311	404.914	132.397	130.838	35.9214	94.9164	125.907	25.3002	100.606	amiC	tRNA
53	764131	764355	536.351	64.8882	471.463	148.143	121.049	27.094	92.1165	67.5804	24.5361	sucD	3'																				T	764321	P	765121	191		-	Convergent
299	4632313	4632995	532.046	308.459	223.587	742.9	566.614	176.286	581.395	473.148	108.248	rob ytjC	5' & Full											4632481	-	cccaattaatctacgctgtgaactgctgattccgatccgtcgttaacgc	ATTCCGATCCGTCGTTAACG	8	3		4632754 +		T	4632308	P	4633375	300		-	Convergent
29	415448	416091	525.131	147.923	377.208	161.166	97.6258	63.5398	143.651	71.1462	72.5046	sbcD	5'		MS-2	3' ORF	415427-415629	415427-415629	II	202	12	sbcD,									415427 + , 415586 +		P	415428	T	418487	771		+	Divergent
79	1128276	1128698	482.11	354.791	127.319	29.3664	13.2848	16.0816	40.6671	23.1777	17.4894	flgN murJ	3'																		1128228 -
117	1755457	1755643	479.993	216.356	263.636	501.064	458.238	42.826	271.171	246.295	24.8757	lpp	5' & New AS		MS-5	3' ORF	1755604-1755673	1755604-1755673	I	69	333	lpp,									1755419 - , 1755659 -
122	1934723	1935116	473.043	161.144	311.899	395.835	131.624	264.21	347.75	111.644	236.107	yebK	5'		MS-229	Full ORF	1934612-1935180	1934612-1934753	II	568	11	yebK,									1935150 - , 1934908 - , 1934942 -		P	1934396	T	1937221	786		+	Divergent
1	7971	8211	469.193	83.1753	386.018	28.6672	19.4028	9.2644	42.2802	33.96	8.3202		5'
57	815292	815762	464.537	186.978	277.559	222.083	64.9382	157.145	127.69	54.0813	73.6083	ybhK	5' & Full																		815532 +
195	3174831	3175424	462.957	219.129	243.828	1963.97	387.444	1576.52	1445.59	238.484	1207.11	cpdA nudF yqiB	Full & New AS		MS-41	5' ORF	3175205-3175302	3175205-3175302	I	97	10	yqiB,									3174999 + , 3175002 + , 3175207 +
112	1686426	1686462	458.312	261.448	196.864	138.354	136.257	2.0976	148.745	145.688	3.0564		5'		MS-146	Divergent	1686387-1686468	1686387-1686468	I	81	13	fumA,
301	4638371	4638595	453.106	169.72	283.386	1779.99	1245.36	534.626	1716	1496.53	219.466	yjjY	Full		MS-217	Divergent	4638244-4638824	4638612-4638694	I	580	13	arcA,yjjY,		4638595	-	aacttgatatatgtcaacgaagcgtagttttattgggtgtccggcccct	TTTATTGGGTGTCCGGCCCC	1	2		4638618 -
166	2702181	2702280	445.84	83.2338	362.606	103.482	16.2564	87.2252	75.3912	12.3105	63.0807		New AS		MS-252	Intergenic	2702144-2702242	2702144-2702242	I	98	21			2702244	+	ggcaacctggaggtgccaaccttaaacttcgggggaatattctatacac	TCGGGGGAATATTCTATACA	16	2		2702265 + , 2702151 +
212	3339750	3340346	433.824	308.716	125.108	434.378	265.521	168.857	351.826	162.584	189.242	kdsC kdsD	New AS																		3339904 - , 3340239 - , 3340261 -
257	4023387	4024289	428.419	141.453	286.966	393.038	182.928	210.11	408.793	145.603	263.19	ubiD	Full																		4023442 -
98	1353365	1353560	418.638	84.357	334.281	97.014	37.145	59.869	73.863	49.4967	24.3663	sapA sapB	New AS																		1353339 +
237	3704224	3704748	411.863	192.956	218.907	1777.28	491.8	1285.48	1476.5	383.493	1093	dppA	New AS																		3704192 + , 3704297 +
139	2232136	2232336	403.79	104.715	299.075	1.8354	0.7866	1.0488	2.1225	0	2.1225	yeiT	New AS																		2232336 -
213	3342231	3342632	390.254	205.85	184.404	103.744	38.5434	65.2004	93.4749	26.5737	66.9012	lptB	New AS																		3342628 -
276	4248275	4248541	389.458	38.9259	350.532	128.478	55.4116	73.0664	126.501	54.4209	72.0801	malM	New AS																		4248354 - , 4248582 -		T	4248044	AS	4248581	481		-	Convergent
162	2621741	2622031	389.329	130.829	258.5	206.876	57.7714	149.104	205.798	64.9485	140.849	ppk	New AS																		2621705 - , 2621945 -
219	3430231	3430611	381.315	182.859	198.455	771.043	85.652	685.391	565.519	72.5046	493.014	smf smg	Full & New AS		MS-286	Junction	3430313-3430622	3430378-3430622	I	309	22	smg,smf,									3430409 +
167	2706368	2706676	376.214	229.332	146.882	356.505	288.507	67.9972	382.984	329.582	53.4021	rseB	Full & New AS																		2706329 + , 2706336 +
83	1133633	1133822	375.675	205.218	170.457	108.201	31.901	76.3002	71.2311	16.5555	54.6756	RIP100 (repetitive extragenic palindromic) element; contains 2 REP sequences and 1 IHF site flgF	New AS																		1133792 -
293	4526039	4526253	375.301	169.369	205.932	218.587	60.3934	158.194	162.923	58.6659	104.257	ryjB sgcQ	ncRNA		MS-312	ncRNA	4525998-4526121	4525998-4526121	I	123	26	sgcA,ryjB (ncRNA),		4526001	+	gtgcctgtacccatttaatatcgttaatcatccgtcgttgactccatgc	CATCCGTCGTTGACTCCATG	223	2		4526259 +		P	4526000	T	4526274		274	+
99	1354690	1355240	368.257	235.299	132.959	462.171	271.202	190.969	367.277	182.026	185.252	sapA	New AS																		1354648 +
52	712122	712345	360.395	75.2544	285.141	369.352	233.97	135.383	256.483	134.991	121.492	seqA	5' & Full		MS-123	Divergent	712093-712278	712096-712278	I	185	28	seqA,											P	712075	T	714440	147		+	Divergent
184	2983245	2983563	360.278	221.563	138.715	87.2252	19.5776	67.6476	107.653	25.5549	82.0983	yqeF	5'
75	1078401	1078479	358.476	301.954	56.5227	127.429	63.802	63.6272	98.1444	43.3839	54.7605		5'
93	1289089	1289305	356.944	226.805	130.139	149.367	49.818	99.5486	127.944	43.7235	84.2208	rssA	Full & New AS
150	2401364	2401791	350.438	220.136	130.303	189.221	63.5398	125.681	179.224	50.091	129.133	nuoC	New AS
199	3193181	3193261	349.935	271.85	78.0858	190.357	152.251	38.1064	145.943	121.747	24.1965	ibsE sibE	ncRNA		MS-305	ncRNA	3193169-3193253	3193169-3193253	I	84	30	sibE (ncRNA),ibsE,
206	3316137	3316391	346.858	266.245	80.613	269.716	133.897	135.82	198.581	110.879	87.7017	metY	tRNA											3316218	+	gccgaagtcttcacagtatatttgaaaaaggactctaagggaaagtggt	AGGACTCTAAGGGAAAGTGG	45	5		3316218 + , 3316356 +		P	3316219	T	3318184	177		+	Divergent
234	3677092	3677258	345.934	313.42	32.5143	227.852	136.956	90.896	272.359	207.241	65.1183	yhjH	5'
145	2340448	2340844	345.197	234.655	110.542	187.298	99.2864	88.0118	172.772	114.106	58.6659	yfaL	New AS																		2340424 + , 2340506 +
294	4597351	4597501	340.084	110.659	229.425	197.174	107.677	89.4976	195.779	94.1541	101.625	opgB	New AS		MS-93	5'/Intergenic	4597379-4597513	4597379-4597513	I	134	32	opgB,
181	2924151	2924417	333.333	293.647	39.6864	413.926	138.005	275.922	409.727	155.622	254.106	queF ygdH	New AS		MS-82	5'/Intergenic	2924313-2924487	2924313-2924455	I	174	11	ygdH,									2924276 - , 2924458 -
289	4482014	4482361	332.444	86.6502	245.794	164.312	60.743	103.569	161.225	68.0898	93.1353	REP342 (repetitive extragenic palindromic) element; contains 2 REP sequences holC	Full & New AS		MS-237	Full ORF	4481896-4482302	4482222-4482302	I	406	22	holC,									4481998 +
94	1299009	1299317	329.18	99.1107	230.069	744.648	501.938	242.71	430.952	265.907	165.046	oppA	New AS & 5'		MS-243	Intergenic	1299002-1299168	1299002-1299168	I	166	31										1299169 - , 1299172 -
235	3681046	3681300	326.535	300.737	25.7985	70.2696	19.5776	50.692	59.8545	15.4518	44.4027	dctA	New AS
214	3342937	3343465	322.452	161.659	160.793	749.63	589.863	159.767	600.243	459.564	140.679	rpoN	New AS		MS-44	5' ORF	3343046-3343205	3343046-3343205	II	159	12	rpoN,									3343221 -
8	107853	108202	321.212	161.285	159.927	391.552	64.7634	326.789	322.196	43.3839	278.812	secM	Full & New AS																		107945 - , 108116 - , 108125 - , 108213 -
164	2660805	2661118	319.983	118.825	201.158	158.718	49.818	108.9	182.026	40.1577	141.868	trmJ	5' & Full																		2660793 +
172	2733998	2734474	318.872	125.798	193.073	1727.29	1143.19	584.094	1424.2	756.459	667.739	bamD rluD	5'		MS-38	5' ORF	2734320-2734477	2734320-2734477	I	157	19	bamD,		2734047	+	tactcgttgtgccatatatactgcttcttcgtttatcgttggggtttta	TCGTTTATCGTTGGGGTTTT	4	5		2734477 - , 2734506 -		P	2733983	T	2734939	1012		+	Divergent
259	4047986	4048014	311.641	46.3671	265.274	45.6228	22.1996	23.4232	44.7423	20.6307	24.1116	spf	ncRNA		MS-310	ncRNA	4047920-4048008	4047920-4048008	I	88	200	spf (ncRNA),									4047956 -
192	3082680	3082967	310.518	104.949	205.569	262.987	14.3336	248.653	184.233	6.4524	177.781	speA	Full																		3082647 +
287	4445707	4445893	303.358	190.523	112.835	793.679	525.711	267.968	597.102	437.32	159.782	ytfN	New AS																		4445931 -
20	206300	206905	303.124	147.911	155.212	379.666	197.349	182.316	385.276	187.035	198.242	dnaE	New AS		MS-23	5' ORF	206696-206806	206696-206806	II	110	10	dnaE,									206807 -
264	4074264	4074835	299.59	145.057	154.534	844.546	626.046	218.5	763.506	580.546	182.96	yihY	Full & New AS																		4074597 -
288	4468020	4468497	299.263	154.346	144.916	166.497	129.09	37.4072	190.261	151.631	38.6295	RIP339 (repetitive extragenic palindromic) element; contains 2 REP sequences and 1 IHF site mgtA	3'																		4468283 -		T	4468379	P	4468966	146		-	Convergent
255	3992528	3992842	298.444	216.368	82.0755	403.176	186.774	216.402	367.277	193.572	173.705	dapF yifL	Full & New AS		MS-87	5'/Intergenic	3992513-3992622	3992513-3992622	I	109	11	yifL,									3992746 -
205	3307593	3308014	294.992	191.038	103.954	339.636	253.984	85.652	315.828	245.87	69.9576	pnp	New AS
41	490592	490632	293.225	271.803	21.4227	30.0656	5.681	24.3846	22.2438	2.1225	20.1213		5' & Full																		490663 -
25	268306	268439	285.363	90.7686	194.594	222.695	92.7314	129.964	307.083	169.97	137.114		5'		MS-239	Intergenic	268225-268443	268281-268443	II	218	19
64	973254	973522	282.555	192.746	89.8092	131.013	82.5056	48.507	110.964	52.8927	58.0716	smtA	New AS																		973474 -
275	4221384	4221650	282.099	93.6234	188.475	400.379	9.0896	391.29	556.519	9.4239	547.096	iclR	5'
45	631317	631915	276.705	61.3431	215.362	251.887	123.671	128.216	226.343	92.3712	133.972	REP55 (repetitive extragenic palindromic) element; contains 1 REP sequences ybdD ybdH	3'																		631808 +		T	631380	P	632745	522		-	Convergent
89	1242746	1243017	273.686	158.196	115.491	9.3518	4.7196	4.6322	6.792	3.4809	3.3111	emtA ycgR	3'
143	2283325	2283837	273.172	141.371	131.8	58.6454	17.3926	41.2528	45.7611	11.9709	33.7902	yejM	Full & New AS																		2283591 -
245	3911893	3912543	272.282	96.3963	175.886	436.563	88.4488	348.114	434.688	66.6465	368.042	glmU	New AS
110	1665622	1666052	270.902	180.742	90.1602	75.7758	35.397	40.3788	65.6277	29.3754	36.2523	dgsA	Full & New AS
182	2945132	2945426	269.989	144.928	125.061	42.6512	16.4312	26.22	28.3566	8.9994	19.3572	metZ mltA	tRNA																				P	2945232	T	2945734	48		+	Divergent
286	4440114	4440172	269.697	66.0816	203.615	57.5966	38.456	19.1406	119.03	102.22	16.8102	msrA	5'																		4440096 +
141	2281999	2282249	268.41	225.003	43.407	123.147	42.4764	80.6702	142.292	40.752	101.54	yejL	5' & Full		MS-277	Junction	2282124-2282557	2282124-2282215	I	433	10	yejL,yejM,		2281985	+	tatccagactcatgataaactctcctttaagaccgggcggtattcaacc	AAGACCGGGCGGTATTCAAC	3	4
92	1288163	1288608	266.198	196.139	70.0596	948.814	730.227	218.587	819.285	649.145	170.14	rssA ychJ	5'		MS-134	Divergent	1288154-1288397	1288327-1288397	II	243	67	ychJ,		1288376	+	tgagacacaaataatctccctggaaacaataacggcgtattaaccgcct	ATAACGGCGTATTAACCGCC	7	1		1288123 +		P	1288330	T	1291611	69		+	Divergent
298	4631706	4631937	263.753	97.8822	165.871	109.862	89.4976	20.3642	61.2129	53.6568	7.5561	yjjX ytjC	5'		MS-215	Divergent	4631691-4631791	4631691-4631791	II	100	125	yjjX,											P	4631692	T	4632608	102		+	Divergent
35	439265	439769	263.589	102.96	160.629	638.719	539.782	98.9368	453.281	350.892	102.389	dxs ispA	Full & New AS
223	3445547	3445900	262.127	186.323	75.8043	169.818	47.7204	122.098	131.51	34.5543	96.9558	rplN rplX	Full & New AS																		3445769 +
55	778015	778252	261.086	102.363	158.722	3836.16	663.803	3172.36	3423.85	435.622	2988.23	tolB	New AS		MS-271	Junction	778067-778356	778142-778356	I	289	14	tolB,pal,									778117 - , 778206 - , 778259 -
67	982408	982841	258.043	19.539	238.505	198.66	148.056	50.6046	124.548	89.9091	34.6392	ycbK	New AS																		982863 - , 982721 -
30	424181	424339	257.903	62.5365	195.367	614.422	350.649	263.773	632.845	387.484	245.361	queA	5'		MS-112	Divergent	424208-424347	424208-424347	II	139	167	queA,		424173	+	attatattctatccaaaagggggtaaaggttgcagggagagcgccccgg	GTTGCAGGGAGAGCGCCCCG	14	1				P	424210	T	430325	141		+	Divergent
269	4158623	4158826	257.166	157.131	100.035	629.804	563.38	66.424	687.181	653.815	33.3657	sthA	5'																		4158793 +
124	1950748	1951202	257.119	75.0321	182.087	166.235	61.9666	104.268	173.366	61.8921	111.474	cmoA	New AS																		1950842 - , 1951114 - , 1950956 -
16	195483	195803	254.475	138.446	116.029	1915.63	1702.81	212.819	1248.96	1083.75	165.215	cdsA ispU	New AS																		195803 -
285	4406078	4406308	252.416	155.914	96.5016	207.051	113.183	93.8676	195.864	104.087	91.7769	rnr	New AS
86	1150486	1150763	250.263	8.8335	241.43	63.1028	36.708	26.3948	57.2226	35.5731	21.6495	fabG	Full & New AS																		1150577 - , 1150579 -		T	1148146	AS	1148331	4292		-
196	3175918	3176263	244.109	152.51	91.5993	7900.52	1084.2	6816.33	5490.57	828.03	4662.54	nudF tolC	5'		MS-179	Divergent	3175888-3176427	3176021-3176207	I	539	18	nudF,tolC,		3176023	+	tgagcagtcatgtgttaaattgaggcacattaacgccctatggcacgta	ATTAACGCCCTATGGCACGT	17	4				P	3175889	T	3177628	486		+	Divergent
81	1129836	1129928	243.348	42.0732	201.275	3.1464	1.0488	2.0976	3.396	1.1037	2.2923	flgA	New AS
250	3962458	3962798	242.728	57.3066	185.422	616.345	344.443	271.901	556.519	329.752	226.768	rhlB	New AS																		3962541 + , 3962573 + , 3962597 +
48	692377	692558	237.159	32.5026	204.656	20.6264	9.4392	11.1872	21.4797	12.5652	8.9145	ybeZ	New AS
170	2711025	2711268	235.439	133.134	102.305	25.2586	8.1282	17.1304	25.7247	6.2826	19.4421	srmB	5'
107	1612633	1612999	235.158	164.327	70.8318	178.82	75.2514	103.569	156.471	63.2505	93.2202	sad yneJ	5'		MS-142	Divergent	1612802-1612866	1612802-1612866	II	64	36	yneJ,
202	3216051	3216484	233.474	81.7362	151.737	155.222	51.0416	104.181	179.564	49.4967	130.067	aer	3' & Full
221	3444617	3444741	231.59	100.737	130.853	41.515	38.8056	2.7094	50.8551	46.9497	3.9054	rpsN	Full & New AS																		3444608 +
44	606979	607006	230.794	61.7058	169.088	6.555	5.8558	0.6992	7.1316	6.9618	0.1698	sokE	New AS																		607015 -
260	4051278	4051724	230.315	77.337	152.977	240.437	194.815	45.6228	188.054	164.621	23.4324	REP294 (repetitive extragenic palindromic) element; contains 2 REP sequences hemN yshB	3'											4051467	-	gcacattgatggcgctttcgttttctactttgtaaacgaagcgccattc	TTTGTAAACGAAGCGCCATT	4	3				T	4051267	P	4056242	295		-	Convergent
27	365932	366335	229.531	137.92	91.611	451.334	260.802	190.532	731.413	463.724	267.69	lacI	New AS																		365901 +
82	1130224	1130355	227.799	200.772	27.027	11.9738	3.933	8.0408	12.6501	4.1601	8.49	flgB	New AS
292	4516236	4516259	225.459	0.8775	224.582	35.3096	15.9942	19.3154	29.2056	13.7538	15.4518	fecI	5'
169	2707756	2708002	221.984	39.8151	182.169	191.581	126.555	65.0256	151.716	107.653	44.0631	rpoE	5'																		2707870 + , 2707879 +
102	1459738	1460017	219.703	149.795	69.9075	54.625	39.5922	15.0328	35.4033	29.4603	5.943	paaJ	New AS
125	1960690	1960813	218.252	126.606	91.6461	6.0306	4.2826	1.748	4.4997	3.8205	0.6792	flhE	3' & Full
165	2663548	2663955	217.257	141.558	75.699	1776.49	398.719	1377.77	1189.28	413.378	775.901	csiE	Full																		2663579 - , 2663957 -
40	485016	485122	215.245	177.278	37.9665	1499.7	1055.97	443.73	1256.01	863.518	392.493	acrR	5'		MS-117	Divergent	484823-485201	484939-485201	II	378	250	acrA,acrR,											P	484951	T	485708	358		+	Divergent
222	3445054	3445185	214.894	141.699	73.1952	783.803	61.8792	721.924	683.105	54.7605	628.345	rplE	Full & New AS																		3445011 + , 3445059 +
186	3048401	3048782	214.204	36.9135	177.29	154.174	26.3948	127.779	131.765	23.9418	107.823	gcvT	New AS																		3048390 + , 3048699 +
70	1006423	1006836	211.735	87.4224	124.312	486.031	170.867	315.164	422.462	187.799	234.664	ycbX	5'		MS-129	Divergent	1006543-1006845	1006781-1006845	I	302	30	ycbX,									1006425 + , 1006544 +		P	1006544	T	1014713	303		+	Divergent
127	1976261	1976475	207.008	120.522	86.4864	250.838	25.1712	225.667	160.037	18.678	141.358		New AS		MS-247	Intergenic	1976268-1976420	1976329-1976420	I	152	24
37	455794	455963	206.493	83.9709	122.522	455.791	47.5456	408.245	523.663	50.091	473.572	clpP	New AS
193	3125535	3125811	204.563	89.505	115.058	136.257	55.3242	80.9324	97.0407	31.413	65.6277	glcD	New AS																		3125576 +
5	56257	56597	201.287	72.1422	129.145	107.939	58.2084	49.7306	75.1365	39.8181	35.3184	lptD	5' & Full																		56380 +
87	1157036	1157394	200.596	113.455	87.1416	16.7808	5.9432	10.8376	8.5749	3.0564	5.5185	ptsG	New AS																				T	1156280	AS	1157080	2282		-
4	50444	50621	200.491	92.0673	108.424	53.8384	32.6002	21.2382	66.9861	34.3845	32.6016	apaH	3'																		50477 + , 50573 +		T	50131	P	57252	451		-	Convergent
95	1321223	1321372	199.976	100.023	99.9531	13.2848	5.5062	7.7786	7.8108	1.7829	6.0279	yciV	5'																		1321407 -		P	1321213	T	1322866	155		+	Divergent
123	1946805	1946981	199.298	42.7635	156.534	307.735	29.5412	278.194	271.255	31.9224	239.333	aspS	New AS																		1946792 +
297	4622367	4622824	197.987	54.2295	143.758	163.088	45.6228	117.466	153.754	31.6677	122.086	ytjB	Full
173	2748921	2749111	195.062	137.381	57.681	279.767	212.382	67.3854	210.892	166.489	44.4027	nadK	5'																		2749107 -
17	197099	197205	194.489	41.8626	152.626	12.673	4.2826	8.3904	16.98	3.4809	13.4991	rseP	New AS																		197219 -
230	3551753	3551978	193.261	82.4382	110.822	61.7044	23.8602	37.8442	88.8054	19.7817	69.0237	malT	New AS																		3552007 -
158	2576443	2576912	193.155	43.1847	149.971	212.906	93.518	119.388	219.382	123.105	96.2766	talA	5'																		2576815 - , 2576939 -		P	2576541	T	2579693	274		+	Divergent
227	3530965	3531016	191.997	92.6055	99.3915	374.509	365.157	9.3518	514.918	503.457	11.4615	pck	5'		MS-187	Divergent	3530701-3530968	3530701-3530863	I	267	16	pck,
18	198577	198909	191.833	135.673	56.16	163.263	58.0336	105.23	119.794	34.7241	85.0698	bamA	New AS
65	976084	976108	189.364	62.244	127.121	9.2644	4.2826	4.9818	5.943	5.0091	0.9339	mukB	New AS
268	4157134	4157478	188.721	71.6508	117.07	50.692	21.7626	28.9294	45.0819	22.8381	22.2438	oxyR sthA	3'																				T	4157161	P	4159080	379		-	Convergent
51	710642	710944	188.44	27.4599	160.98	53.4014	10.3132	43.0882	39.054	5.1789	33.8751	fldA ybfE	Full & New AS																		710650 +
106	1492253	1492446	187.13	147.268	39.8619	13.547	4.5448	9.0022	11.5464	3.6507	7.8957	ydcI	3' & Full
62	960998	961195	186.732	49.7484	136.984	106.541	51.7408	54.7998	107.568	69.3633	38.205	cmk	New AS																		961189 - , 961204 -
116	1718190	1718503	186.592	69.6969	116.895	63.1902	38.8056	24.3846	58.4961	38.6295	19.8666	slyA slyB	3'																		1718255 - , 1718452 +		T	1718213	P	1719359	313		-	Convergent
201	3209988	3210466	186.44	95.3901	91.0494	499.491	377.131	122.36	534.361	452.432	81.9285	dnaG	New AS																		3209956 -
111	1666127	1666601	186.393	127.776	58.617	207.75	110.823	96.9266	146.877	72.7593	74.1177	dgsA	Full & New AS																		1666639 + , 1666107 +
156	2529499	2529581	185.117	102.726	82.3914	19.7524	8.303	11.4494	24.8757	14.433	10.4427	cysZ	5'		MS-168	Divergent	2529445-2529572	2529445-2529572	I	127	14	cysZ,		2529475	-	atgtgaatgatgaaaccataatcaggatgagctccttttgaccaatccc	GAGCTCCTTTTGACCAATCC	1	3		2529574 -		P	2529447	T	2530259	126		+	Divergent
136	2171085	2171272	184.766	36.1413	148.625	368.129	333.431	34.6978	291.716	254.36	37.356	gatC	Full & New AS
177	2850251	2850709	184.369	73.7802	110.588	22.1122	10.488	11.6242	18.3384	7.2165	11.1219	hypD	Full																		2850599 -
277	4250524	4250565	184.357	57.2949	127.062	394.786	2.7094	392.076	656.871	1.7829	655.088	ubiC	New AS																		4250562 -
22	234818	235046	183.561	162.887	20.6739	1970.35	1962.13	8.2156	2526.71	2522.12	4.5846	yafS	5'											234785	+	aaggcgggaatactgttaagattcatagattacctctcagtgtgaaacg	ATTACCTCTCAGTGTGAAAC	40	4
188	3054021	3054138	183.128	65.7072	117.421	51.3912	42.1268	9.2644	105.361	74.1177	31.2432	ssrS	ncRNA		MS-302	ncRNA	3053995-3054169	3053995-3054132	I	174	143	ssrS (ncRNA),									3054187 - , 3054134 - , 3054136 - , 3054048 - , 3054055 -
7	106310	106369	180.859	148.262	32.5962	4.2826	0.437	3.8456	3.2262	0.5943	2.6319	ftsZ	New AS
88	1233517	1233904	180.695	91.1664	89.5284	18.0918	4.0204	14.0714	18.7629	4.3299	14.433	nhaB	5'
36	439976	440493	179.946	92.2545	87.6915	196.825	90.2842	106.541	149.679	71.6556	78.0231	ispA xseB	5'		MS-113	Divergent	440451-440626	440513-440626	I	175	19	xseB,									439964 + , 440223 +
39	469732	469998	179.806	74.4237	105.382	42.0394	35.397	6.6424	51.9588	42.8745	9.0843	mdlA mdlB	New AS																		469708 - , 469858 - , 470009 -
218	3395881	3396010	179.572	82.8126	96.759	119.651	63.2776	56.373	79.9758	37.1013	42.8745	yhdE	New AS																		3396026 + , 3395857 +
15	193731	193846	179.537	91.2366	88.2999	215.703	12.4108	203.292	330.346	11.5464	318.8	dxr	New AS																		193715 -
242	3820007	3820033	179.466	92.6523	86.814	294.538	74.5522	219.986	273.548	68.2596	205.288	gmk	New AS																				T	3819805	AS	3820118	5584		-
252	3963993	3964339	179.174	34.7607	144.413	1664.53	1240.21	424.327	1258.13	974.482	283.651	trxA	5' & Full		MS-236	Full ORF	3963552-3964348	3964198-3964348	I	796	50	rhlB,trxA,rhoL,									3964190 -
66	977868	978036	178.975	64.3968	114.578	83.904	3.496	80.408	47.7987	1.1037	46.695	mukB	New AS																		978032 -
142	2282330	2282697	177.489	46.6362	130.853	153.3	44.3118	108.988	148.575	44.0631	104.512	yejL yejM	5' & Full		MS-277	Junction	2282124-2282557	2282124-2282215	I	433	10	yejL,yejM,									2282392 -
24	262091	262133	176.459	8.7633	167.696	1222.81	16.3438	1206.47	1455.53	15.6216	1439.9	thrW	tRNA		MS-313	tRNA	262062-262126	262062-262126	I	64	200	thrW (tRNA),											T	261527	AS	262303	1258		-
73	1019577	1019711	176.12	118.568	57.5523	193.766	59.3446	134.421	130.576	42.1953	88.3809	sulA	Full		MS-242	Intergenic	1019565-1019617	1019565-1019617	II	52	15										1019721 + , 1019686 +		AS	1019525	T	1020155	630		+
26	294755	294805	175.945	107.137	68.8077	17.8296	9.614	8.2156	16.98	11.4615	5.5185	yagN	New AS		MS-57	5'/Intergenic	294626-294841	294626-294841	I	215	18	yagN,									294840 + , 294852 +
114	1706323	1706472	174.435	139.324	35.1117	37.6694	17.3926	20.2768	35.1486	9.4239	25.7247	rsxC	New AS		MS-4	3' ORF	1706421-1706505	1706421-1706505	II	84	11	rsxC,									1706508 -		T	1702591	AS	1703364	7706		-
168	2706830	2707144	173.909	140.985	32.9238	10.8376	3.5834	7.2542	8.9145	6.9618	1.9527	rseA	Full & New AS																		2707027 + , 2707165 +
210	3331842	3332041	173.055	33.8481	139.207	628.406	268.493	359.913	501.25	253.172	248.078	ispB	5'
152	2423675	2424149	172.973	117.293	55.6803	25.5208	4.4574	21.0634	20.7156	3.6507	17.0649	hisJ hisQ	Full & New AS																		2423922 +
191	3080640	3080823	172.318	66.8538	105.464	32.1632	18.4414	13.7218	21.6495	15.4518	6.1977	REP214 (repetitive extragenic palindromic) element; contains 3 REP sequences yggG	3'																		3080679 - , 3080681 -
144	2313866	2314088	169.966	75.5118	94.4541	1668.29	178.733	1489.56	1354.41	127.69	1226.72	rcsD	3' & Full		MS-278	Junction	2313918-2314206	2313997-2314206	I	288	16	rcsD,rcsB,
6	92435	92658	169.814	68.9832	100.831	1109.28	994.088	115.193	1061.67	977.454	84.2208	ftsI	New AS																		92677 -
194	3166563	3166590	169.615	146.379	23.2362	34.4356	34.4356	0	30.4791	29.5452	0.9339	mqsR	New AS		MS-283	Junction	3166223-3166578	3166442-3166578	II	355	38	mqsA,mqsR,									3166538 +
23	244820	245319	169.159	70.785	98.3736	166.497	151.202	15.295	173.79	154.433	19.3572	yafJ yafK	3' & Full																		244790 - , 244884 -		T	244972	P	246532	388		-	Convergent
69	986161	986252	166.784	94.2552	72.5283	34.7852	13.547	21.2382	26.4039	14.8575	11.5464	ompF	5'																		986232 + , 986279 +
149	2399921	2400367	166.035	66.3624	99.6723	430.532	140.714	289.818	289.339	112.577	176.762	nuoC nuoE	Full & New AS																		2400084 +
233	3637435	3637807	165.906	126.36	39.546	2088.77	2028.82	59.9564	1529.47	1469.79	59.6847	uspB	3' & Full																		3637403 +
178	2911107	2911418	164.268	107.804	56.4642	335.092	125.594	209.498	358.108	144.839	213.269	relA	New AS																		2911084 + , 2911153 +
249	3961673	3961818	164.209	40.7511	123.458	61.9666	22.9862	38.9804	53.0625	26.0643	26.9982	gpp	New AS
246	3917357	3917723	164.093	116.567	47.5254	834.495	231.697	602.798	865.64	163.517	702.123	atpA	New AS																		3917341 +
267	4114927	4115443	164.011	117.094	46.917	163.875	28.3176	135.557	119.2	20.5458	98.6538	glpF glpK	New AS																		4114884 + , 4115315 + , 4114994 +		AS	4114887	T	4115347	460		+
137	2172244	2172546	163.66	67.1931	96.4665	946.018	780.045	165.973	749.243	574.773	174.47	gatB gatC	New AS																		2172510 +
154	2466085	2466155	163.004	134.503	28.5012	12.9352	10.4006	2.5346	10.9521	8.7447	2.2074	gtrA	New AS		MS-279	Junction	2466043-2466268	2466043-2466229	I	225	12	gtrA,gtrB,
3	21069	21137	162.267	160.126	2.1411	214.742	58.558	156.184	180.752	25.47	155.282	rpsT	5'		MS-104	Divergent	21004-21160	21004-21160	I	156	20	rpsT,											P	21008	T	27258	199		+	Divergent
225	3512887	3513307	162.103	52.1703	109.933	106.541	75.6884	30.8522	57.0528	35.5731	21.4797	dam rpe	Full & New AS																		3512860 + , 3513252 +
78	1121653	1121831	159.799	19.5975	140.201	71.3184	34.6104	36.708	92.7957	56.2887	36.507	pyrC	New AS																		1121765 +
54	774667	774968	159.026	49.0581	109.968	48.5944	16.3438	32.2506	41.7708	7.7259	34.0449	tolQ	Full & New AS
119	1894507	1894888	159.003	73.1601	85.8429	648.945	143.598	505.347	409.897	153.329	256.568	nudL	New AS											1894911	-	aggtgactggacttccagtaacgaactaataacagcgcatagtgtaaga	ATAACAGCGCATAGTGTAAG	112	1		1894767 -
243	3843776	3843923	157.868	26.6643	131.204	16.8682	7.2542	9.614	19.1874	7.4712	11.7162	uhpT	3'
155	2498768	2499106	157.037	73.0665	83.9709	338.413	239.651	98.762	190.685	146.028	44.6574	ypdB	New AS																		2498931 - , 2498933 - , 2499010 - , 2499145 -
261	4053896	4054107	157.037	79.092	77.9454	136.257	126.905	9.3518	145.773	139.151	6.6222	glnL	New AS																		4053873 +
56	788577	788705	153.691	63.5895	90.1017	6.6424	1.6606	4.9818	5.2638	0	5.2638	galK	New AS																		788567 +
47	669857	670035	152.626	107.734	44.8929	7.6038	4.4574	3.1464	6.2826	3.7356	2.547	holA	New AS																		669819 +
244	3881164	3881760	152.521	79.8291	72.6921	163.875	52.2652	111.61	150.188	43.8933	106.295	dnaA	Full & New AS																		3881369 + , 3881590 +
76	1104482	1104785	152.51	79.8759	72.6336	56.1982	9.4392	46.759	31.5828	8.6598	22.923	csgC ymdA	New AS
21	223248	223381	151.07	20.1474	130.923	24.8216	9.4392	15.3824	16.6404	9.5088	7.1316	gmhB	New AS
263	4056198	4056460	150.368	88.7211	61.6473	316.563	302.142	14.421	332.468	318.715	13.7538	typA	5'
80	1129393	1129485	148.777	79.3494	69.4278	65.987	36.5332	29.4538	35.2335	23.0079	12.2256	flgA	New AS																		1129391 +
61	929550	929942	147.116	89.037	58.0788	24.1224	5.681	18.4414	22.5834	1.6131	20.9703	cydD	New AS																		929919 +
13	180954	181004	146.496	42.5997	103.896	39.9418	7.2542	32.6876	40.1577	5.6034	34.5543	degP	New AS																		181048 -		T	180498	AS	181047	1837		-
224	3479083	3479490	142.061	46.2033	95.8581	85.8268	18.9658	66.861	77.4288	13.0746	64.3542	kefG yheS	5'		MS-185	Divergent	3479220-3479295	3479220-3479295	II	75	15												P	3479241	T	3483469	16		+	Divergent
33	435695	435730	141.079	46.1799	94.8987	8.74	8.6526	0.0874	6.3675	6.3675	0	thiL	New AS
272	4194369	4194452	139.99	57.6927	82.2978	7.0794	1.4858	5.5936	7.8957	2.2923	5.6034	rsd	5'		MS-21	3'/Intergenic	4194272-4194390	4194272-4194390	I	118	22	rsd,									4194342 +
174	2795372	2795602	139.78	101.275	38.5047	14.5958	4.5448	10.051	13.9236	9.2541	4.6695	ygaP ygaV	Full & New AS
77	1110570	1110822	139.651	33.9183	105.733	266.92	189.483	77.4364	344.439	286.962	57.4773	opgH	New AS																		1110757 -
42	573702	573735	139.429	16.1343	123.295	0.3496	0.0874	0.2622	0.1698	0	0.1698		3'		MS-96	Convergent	573638-573805	573638-573805	I	167	11
108	1619128	1619476	138.938	85.9131	53.0244	228.027	146.745	81.282	223.881	154.688	69.1935	eamA ydeE	5'		MS-144	Divergent	1619313-1619572	1619313-1619572	II	259	12	ydeE,
211	3338636	3338866	137.077	28.2672	108.81	27.968	17.48	10.488	20.7156	13.6689	7.0467	yrbG	5'
274	4214111	4214653	136.785	90.1953	46.5894	237.815	84.0788	153.737	223.287	109.521	113.766	aceB	Full & New AS																		4214514 -
12	161256	161641	136.761	88.5222	48.2391	81.6316	45.7976	35.834	51.8739	32.0073	19.8666	ligT sfsA	Full																		161665 +
217	3387209	3387454	136.516	111.992	24.5232	123.758	74.8144	48.944	127.18	61.8921	65.2881	aaeX	5' & Full											3387405	+	agagagagcaggcgttattattttcagcatctgtcgccgcagagaaggg	ATCTGTCGCCGCAGAGAAGG	1	5
126	1974968	1975235	136.422	119.527	16.8948	68.3468	20.3642	47.9826	42.5349	10.8672	31.6677	motA	New AS																		1975162 + , 1975164 +
241	3807027	3807241	135.872	114.356	21.5163	9.5266	5.3314	4.1952	5.5185	3.5658	1.9527	waaA	5'		MS-47	5' ORF	3806608-3807077	3806834-3807077	II	469	19	waaA,									3807080 - , 3807082 - , 3807114 -
239	3710897	3710979	135.603	74.1663	61.4367	80.5828	35.397	45.1858	53.7417	16.4706	37.2711	yhjY	5'		MS-194	Divergent	3710779-3711010	3710779-3711010	II	231	11	yhjY,											P	3710766	T	3712183	267		+	Divergent
146	2377182	2377655	135.533	89.505	46.0278	204.429	97.7132	106.715	158.423	68.5143	89.9091	menD menF	New AS																		2377337 + , 2377397 +
185	2983927	2984016	135.135	69.6618	65.4732	12.3234	6.6424	5.681	10.4427	7.0467	3.396	yqeG	5'		MS-177	Divergent	2983833-2983992	2983833-2983992	I	159	11	yqeG,									2984045 -
85	1147076	1147456	134.843	54.6975	80.145	1430.65	1115.4	315.252	1038.75	738.8	299.952	plsX	Full & New AS																		1147465 -
31	428575	428671	132.994	49.0113	83.9826	11.6242	5.681	5.9432	12.9897	5.6034	7.3863	secD	New AS
28	376540	376718	132.456	69.615	62.8407	111.61	72.8916	38.7182	100.182	63.4203	36.7617	REP32 (repetitive extragenic palindromic) element; contains 4 REP sequences	3'																		376602 - , 376766 +
90	1261573	1261845	130.01	89.5635	40.4469	67.4728	30.153	37.3198	80.4003	28.1868	52.2135	ispE	New AS																		1261633 + , 1261542 + , 1261558 +
74	1051220	1051246	129.683	46.3905	83.2923	6.118	3.6708	2.4472	4.0752	3.4809	0.5943	ymcE	3'
103	1461320	1461506	129.051	48.1689	80.8821	154.96	118.077	36.8828	199.175	153.754	45.4215	paaK	New AS																		1461536 -
135	2165152	2165197	128.981	105.862	23.1192	40.2914	24.909	15.3824	32.9412	13.4991	19.4421	cyaR	ncRNA		MS-296	ncRNA	2165136-2165219	2165136-2165219	II	83	50	cyaR (ncRNA),									2165114 -
140	2280488	2280513	127.6	9.0207	118.58	16.4312	11.6242	4.807	13.584	9.8484	3.7356		New AS		MS-249	Intergenic	2280478-2280531	2280478-2280531	I	53	21										2280532 -
204	3293693	3294056	127.518	82.251	45.2673	241.574	185.201	56.373	150.018	111.219	38.7993	diaA yraN	Full & New AS		MS-18	3'/Intergenic	3293748-3293815	3293748-3293815	I	67	11	yraN,									3293799 - , 3294041 - , 3293995 -
91	1262966	1263078	127.249	32.1048	95.1444	705.842	702.958	2.8842	521.286	518.824	2.4621	hemA	5'																		1263096 -
197	3190325	3190347	126.933	14.0868	112.847	19.0532	16.606	2.4472	12.0558	12.0558	0	yqiJ	5'																		3190361 -
132	2085190	2085214	125.377	45.1503	80.2269	12.7604	9.0022	3.7582	6.9618	4.4148	2.547		New AS		MS-231	Full ORF	2085082-2085241	2085113-2085241	II	159	16	plaP,yoeI,									2085192 +
160	2597959	2598055	124.956	46.7883	78.1677	86.963	41.4276	45.5354	77.0892	26.0643	51.0249	gcvR	5'
296	4620262	4620415	124.582	17.2692	107.312	66.0744	37.9316	28.1428	43.8933	27.3378	16.5555	yjjJ	New AS																		4620462 -
295	4603466	4603611	122.522	102.492	20.0304	102.695	61.0052	41.6898	139.915	93.5598	46.3554	fhuF	5'		MS-214	Divergent	4603564-4603702	4603564-4603702	I	138	11	fhuF,
68	983244	983428	121.879	65.5317	56.3472	32.6002	22.8988	9.7014	31.0734	26.4888	4.5846	ycbL	Full & New AS																		983365 -
229	3551204	3551276	120.674	30.1041	90.5697	18.791	16.9556	1.8354	55.185	53.5719	1.6131	malT	5'
262	4054341	4054590	120.264	45.8523	74.412	6.3802	1.8354	4.5448	6.5373	1.3584	5.1789	REP295 (repetitive extragenic palindromic) element; contains 2 REP sequences glnL	New AS																		4054408 +
32	433656	433814	118.977	74.997	43.9803	169.818	56.6352	113.183	148.49	53.3172	95.1729	ribD	New AS		MS-268	Junction	433728-433912	433728-433912	I	184	11	ribD,ribE,
104	1487722	1487817	117.761	100.562	17.199	30.9396	12.8478	18.0918	24.5361	7.7259	16.8102	REP116 (repetitive extragenic palindromic) element; contains 1 REP sequences gapC	3'																				T	1487721	P	1488776	694		-	Convergent
200	3199271	3199376	117.117	84.3453	32.7717	174.887	124.108	50.7794	134.991	95.6823	39.3087	ygiM	5' & Full																		3199390 -
226	3526573	3526718	116.708	105.721	10.9863	14.0714	12.8478	1.2236	11.886	9.5088	2.3772	yrfF yrfG	New AS																		3526640 -
187	3052802	3052929	115.116	66.1401	48.9762	64.5886	11.6242	52.9644	37.4409	11.3766	26.0643	pepP ygfB	Full & New AS																		3052908 +
282	4366285	4366454	111.735	10.4832	101.252	238.078	131.712	106.366	133.208	78.7023	54.5058	aspA	5'
163	2640840	2640987	110.787	36.5508	74.2365	813.082	542.754	270.328	459.309	283.906	175.403	rodZ	New AS		MS-80	5'/Intergenic	2640741-2641019	2640741-2641019	I	278	14	rodZ,									2640965 +
159	2596973	2597219	110.624	36.7146	73.9089	10.8376	3.4086	7.429	10.9521	2.3772	8.5749	dapA	New AS
161	2615421	2615552	109.126	25.0029	84.123	9.614	3.496	6.118	10.8672	5.0091	5.8581	yfgC	New AS
43	575107	575131	107.383	37.323	70.0596	11.0998	5.3314	5.7684	6.5373	1.5282	5.0091	nmpC	New AS																		575093 +
71	1015209	1015348	105.265	92.0322	13.2327	47.7204	20.976	26.7444	53.3172	22.7532	30.564	fabA	3'																		1015168 +		T	1014966	P	1017546	325		-	Convergent
131	2066435	2066460	104.703	87.399	17.3043	137.218	104.093	33.1246	110.285	85.4094	24.8757	yoeH	Full & New AS		MS-230	Full ORF	2066003-2066504	2066003-2066143	II	501	25	yoeH,
11	159714	159736	104.306	11.6649	92.6406	3.3212	0.874	2.4472	2.9715	1.2735	1.698	yadB	Full & New AS
115	1712413	1712441	102.48	44.9163	57.564	6.8172	0.6118	6.2054	3.2262	0	3.2262	gst	New AS																		1712463 - , 1712364 -
209	3328273	3328296	101.462	20.3112	81.1512	14.2462	12.4982	1.748	15.1122	15.1122	0	dacB	3'
14	192670	192692	101.147	0.9126	100.234	1.5732	0.0874	1.4858	2.4621	0	2.4621		New AS
148	2399135	2399300	100.807	26.442	74.3652	4.5448	1.2236	3.3212	7.641	0.5094	7.1316	nuoF	New AS
291	4509156	4509224	100.55	49.1049	51.4449	19.0532	3.1464	15.9068	18.1686	3.2262	14.9424	fecE	New AS
138	2210980	2211052	98.3151	45.4077	52.9074	27.8806	13.984	13.8966	39.054	5.943	33.111	yehT yehU	New AS
240	3794270	3794366	96.7473	61.2378	35.5095	103.744	100.335	3.4086	109.521	108.587	0.9339	rfaC	New AS																		3794372 - , 3794380 - , 3794389 -
280	4327265	4327326	96.7239	16.4736	80.2503	306.162	295.325	10.8376	305.385	294.688	10.6974	yjdA	New AS																		4327345 - , 4327347 -
118	1875874	1875900	96.1974	84.5325	11.6649	2.622	2.185	0.437	1.1037	0.4245	0.6792	yeaP	5'
128	1985585	1985607	93.9393	9.8631	84.0762	0	0	0	0.5094	0.5094	0	yecJ	3'																		1985567 +
50	705247	705426	93.8106	41.1138	52.6968	89.4102	18.0918	71.3184	60.6186	12.5652	48.0534	glnS	New AS
58	904170	904327	93.717	43.0326	50.6844	92.0322	87.5748	4.4574	54.2511	53.3172	0.9339	amiD	Full & New AS
171	2720581	2720632	92.8863	55.5516	37.3347	33.649	13.547	20.102	25.8096	8.6598	17.1498	yfiQ	New AS
129	1992639	1992661	92.1843	88.9317	3.2526	0.5244	0.1748	0.3496	1.698	0.6792	1.0188	uvrC	New AS
180	2923779	2923804	89.8326	24.7572	65.0754	14.9454	5.681	9.2644	11.037	0.6792	10.3578	queF	New AS
113	1697397	1697424	87.8085	49.1166	38.6919	34.4356	1.748	32.6876	19.527	1.6131	17.9139	malX	5'		MS-147	Divergent	1697337-1697539	1697454-1697539	II	202	18	malX,											P	1697339	T	1701266	170		+	Divergent
190	3071359	3071432	87.5862	58.7223	28.8639	74.0278	51.129	22.8988	61.2978	52.638	8.6598	epd	Full & New AS
96	1333268	1333296	86.0886	36.8316	49.257	133.897	131.974	1.9228	350.213	349.279	0.9339	ymiA	Full & New AS																		1333340 -
46	663092	663114	79.1271	4.6215	74.5056	7.1668	1.311	5.8558	8.9994	0.7641	8.2353	dacA	New AS

## Sheet: Table S1e
Supplementary Table 1e. p19-captured dsRNA clusters in S dataset
"Type of overlap" is based on classifications in Fig. 5. Details of published datasets overlapping with p19-captured dsRNA clusters are shown. "Lybecker et al. dsRNA loci" dataset was extracted from "Supplementary Dataset 1" of reference (25). "Dornenburg et al. Antisense TSS" dataset was extracted from "TABLE S1" of reference (28). "Thomason et al. Antisense TSS" dataset was extracted from "Data…
Cluster No in S	Start coordinate	End coordinate	Total reads S RPM	Sense reads S RPM	Antisense reads S RPM	Total reads S-R1 RPM	Sense reads S-R1 RPM	Antisense reads S-R1 RPM	Total reads S-R2 RPM	Sense reads S-R2 RPM	Antisense reads S-R2 RPM	Genes	Type of overlap	Lybecker et al. dsRNA loci	Loci	Category	Coordinates	Seed Coordinates	Class	Length	Score	Overlapping Genes	Dornenburg et al. Antisense TSS	Position	Strand	Upstream Sequence	RNA start (1st nt is TSS)	# times sequenced	Best match to -10 (?/6)	Thomason et al. Antisense TSS	Antisense TSS ("TSS coordinate" "strand")	Conway et al. overlapping transcripts	Pro/Term	start location	Pro/Term	end location	overlap length	OU length	STRAND	Convergent/Divergent with annotated operon
155	1921124	1921555	6343.21	2743.12	3600.09	92394.5	2003.29	90391.2	74700.4	6873.82	67826.6	ryeA ryeB yebY	ncRNA		MS-294	ncRNA	1921124-1921335	1921124-1921201	I	211	19	ryeA (ncRNA),ryeB (ncRNA),		1921331	+	atcagctgaaatgttaaaaaccgcccgttctggtgaaagaactgaggcg	TCTGGTGAAAGAACTGAGGC	4	2		1921575 +		1921344	1921579	237	Cat4	T	1921344	P	1923088	235		-	Convergent
324	3963390	3964342	5840.8	4472.49	1368.31	8474.49	4990.78	3483.71	12965.3	7249.03	5716.31	rhlB trxA	5'		MS-236	Full ORF	3963552-3964348	3964198-3964348	I	796	50	rhlB,trxA,rhoL,		3963673	+	tttgctcatagtgtggtagaatatcagcttactattgctttacgaaagc	TTACTATTGCTTTACGAAAG	5	5		3963392 + , 3963396 + , 3964190 -		3963397	3963653	476	Cat5	P	3963397	T	3978724	256		+	Divergent
349	4194368	4195338	5802.3	2325.46	3476.84	85188	72654.4	12533.5	45329.3	35255.1	10074.2	nudC rsd	5'		MS-21	3'/Intergenic	4194272-4194390	4194272-4194390	I	118	22	rsd,									4194342 + , 4195351 -		4194709	4194975	488	Cat5	P	4194709	T	4199398	266		+	Divergent
325	3988413	3989253	3746.51	1150.18	2596.33	3045.37	1700	1345.38	4884.36	2532.72	2351.65	cyaA hemC	5'		MS-199	Divergent	3988735-3989540	3988796-3988959	II	805	16	hemC,cyaA,		3988797	+	tcttaaaacattgtctaacatgcttgttaccgtcattatcatccgtggt	ACCGTCATTATCATCCGTGG	88	4		3988797 + , 3989274 -		3988798	3988961	477	Cat5	P	3988798	T	3991966	163		+	Divergent
43	437393	437579	3469.53	1173.55	2295.98	4370.84	4188.7	182.133	4871.94	4473.17	398.772	dxs	New AS											437493	+	tgccgccttcctgcaactcgaattatttagagtctatgaataatttctt	AGAGTCTATGAATAATTTCT	1	1		437386 +		437387	437951	58	Cat1	AS	437387	T	437951	564		+		Overlap	lnc AS	Unannotated
220	2812816	2812884	3073.93	2284.62	789.313	2580.75	909.16	1671.59	6253.63	3837.64	2416	micA	ncRNA		MS-300	ncRNA	2812822-2812876	2812822-2812876	II	54	26	micA (ncRNA),		2812824	+	ctttcttcccaggcgagtctgagtatatgaaagacgcgcatttgttatc	GAAAGACGCGCATTTGTTAT	401	1				2812825	2816722	114	Cat3	P	2812825	T	2812892	3897	67	+		Overlap	mic	annotated	serV-luxS operon
372	4483986	4484275	3064	2286.25	777.754	6985.22	3449.46	3535.75	12241.6	7100.28	5141.32	lptF	5'		MS-213	Divergent	4484030-4484238	4484030-4484157	II	208	15			4484161	-	tggcttaaacgtcatttattctcttgagtcgtcgaaatcgtcgctaaga	TCGTCGAAATCGTCGCTAAG	2	2				4483978	4484160	500	Cat5	P	4483978	T	4486455	182		+	Divergent
328	4014014	4014166	2963.76	721.244	2242.52	2122.05	1217.14	904.912	1292.25	726.66	565.587	ysgA	5'		MS-200	Divergent	4014108-4014218	4014108-4014218	II	110	14	ysgA,									4014022 +		4014023	4014248	479	Cat5	P	4014023	T	4015230	225		+	Divergent
116	1386335	1386859	2707.84	2140.9	566.945	2206.57	1673.09	533.478	5618.05	3939.56	1678.5	tpx	Full		MS-224	Full ORF	1386358-1386839	1386665-1386839	I	481	71	tpx,									1386539 + , 1386337 + , 1386342 + , 1386645 +		1386028	1388177	108	Cat3	T	1386028	P	1386867	2149	839	-		Overlap	cds	annotated	tpx
382	4632313	4633370	2660.66	2259.38	401.28	4640.32	2573.93	2066.39	5393.12	2786.8	2606.32	rob ytjC	5'		MS-216	Divergent	4633263-4633373	4633263-4633373	II	110	125	rob,		4632481	-	cccaattaatctacgctgtgaactgctgattccgatccgtcgttaacgc	ATTCCGATCCGTCGTTAACG	8	3		4632754 +		4632308	4632608	374	Cat4	T	4632308	P	4633375	300		-	Convergent
339	4103836	4104050	2572.51	2140.56	431.957	8267.76	840.484	7427.27	8076.72	1595.48	6481.23	cpxP	5'		MS-203	Divergent	4103807-4103977	4103807-4103977	II	170	16	cpxP,		4103816	-	atcatttgctcccaaaatctttctgtcgcgattcaacgatagagagttt	CGATTCAACGATAGAGAGTT	7	3		4104056 -		4103809	4104056	484	Cat5	P	4103809	T	4104406	247		+	Divergent
332	4024830	4025594	2563.2	514.596	2048.6	2453.31	2164.62	288.687	2283.98	1639.44	644.539	fre fadA REP291 (repetitive extragenic palindromic) element; contains 6 REP sequences	3'
169	2111741	2112327	2499.6	1354.62	1144.98	627.288	254.438	372.85	887.585	344.075	543.51	galF	Full & New AS		MS-76	5'/Intergenic	2112132-2112353	2112190-2112353	I	221	34	galF,									2111930 +
76	918037	918309	2495.71	1010.36	1485.35	1437.06	800.837	636.226	3268.98	1902.88	1366.1	ybjX	5'		MS-26	5' ORF	918027-918323	918027-918323	II	296	24	ybjX,											917961	918347	400	Cat5	P	917961	T	924811	386		+	Divergent
355	4254212	4254971	2387.41	1362.76	1024.65	2998.56	1530.16	1468.39	2725.67	1573.21	1152.46	dgkA plsB	5'		MS-210	Divergent	4254477-4254657	4254477-4254657	II	180	125	plsB,		4254643	-	attattggccattgaaagaacctttttacattatgagcgtcaatatcag	CATTATGAGCGTCAATATCA	32	1		4254967 -		4254377	4254621	490	Cat5	P	4254377	T	4255763	244		+	Divergent
188	2411203	2411785	2235.89	1201.05	1034.85	3529.29	1841.15	1688.14	6095.43	3598.55	2496.88	ackA	5'		MS-161	Divergent	2411260-2411811	2411267-2411386	II	551	20	ackA,		2411455	-	ctataattgatacgtggctaaaaaaacgtcagggagccatagagcgtag	TCAGGGAGCCATAGAGCGTA	7	2		2411470 - , 2411776 - , 2411815 - , 2411704 -		2411270	2411776	434	Cat5	P	2411270	T	2414970	506		+	Divergent
283	3440668	3441270	2149.95	755.159	1394.79	2306.75	1079.79	1226.96	3308.68	1685.23	1623.45	rpmJ secY	New AS																		3440770 +
383	4638370	4638791	1990.1	356.877	1633.22	3997.01	2328.97	1668.05	6474.2	2930.35	3543.85	yjjY	Full		MS-217	Divergent	4638244-4638824	4638612-4638694	I	580	13	arcA,yjjY,		4638595	-	aacttgatatatgtcaacgaagcgtagttttattgggtgtccggcccct	TTTATTGGGTGTCCGGCCCC	1	2		4638618 -		4638609	4638838	504	Cat5	P	4638609	T	4639660	229		+	Divergent
77	921163	922104	1889.72	865.682	1024.04	3643.72	2933.69	710.035	8443.76	5453.51	2990.25	cspD macB	Full		MS-223	Full ORF	921665-921901	921763-921861	I	236	83	cspD,		921570	+	tcgggctggcattttgcctttaggatgtacacaatgagacagaagagct	ACACAATGAGACAGAAGAGC	35	1		922115 - , 921583 +		921485	924811	106	Cat3	T	921485	P	921900	3326	415	-		Overlap	cds	Annotated	cspD
361	4391754	4392109	1832.44	973.161	859.275	5952.6	3200.6	2752	7673.19	4538.16	3135.03	yjeF yjeS	5'		MS-212	Divergent	4391717-4392100	4391717-4392100	II	383	18	queG,yjeF,											4391701	4392114	494	Cat5	P	4391701	T	4408049	413		+	Divergent
307	3698166	3698198	1805.79	551.441	1254.35	21.5055	1.1505	20.355	166.567	10.593	155.975	rdlD	ncRNA
273	3348440	3348771	1771.99	945.505	826.489	761.985	294.528	467.457	1722.5	1086.82	635.679	arcB arcZ elbB	ncRNA		MS-306	ncRNA	3348596-3348835	3348596-3348835	II	239	13	arcZ (ncRNA),arcB,		3348664	+	atcataataatttacggcgcagccaagatttccctggtgttggcgcagt	TTTCCCTGGTGTTGGCGCAG	12	1				3348600	3351070	116	Cat3	P	3348600	T	3348719	2470	119	+		Overlap	cds	annotated	arcZ
123	1489481	1489535	1653.98	1531.31	122.675	732.78	106.554	626.226	1053.76	442.134	611.622	rydC	ncRNA		MS-292	ncRNA	1489461-1489530	1489461-1489530	II	69	42	rydC (ncRNA),		1489544	-	ggattatggttttatttatcatacaaataaatataataggcgcttccga	AAATATAATAGGCGCTTCCG	7	1
298	3572736	3572888	1533.95	807.257	726.693	316.565	151.778	164.787	499.95	158.746	341.204	asd	5'		MS-189	Divergent	3572681-3572958	3572681-3572958	II	277	13	asd,											3572683	3572960	466	Cat5	P	3572683	T	3573932	277		+	Divergent
259	3291446	3291566	1456.08	905.411	550.666	870.486	615.429	255.057	902.484	495.099	407.385	yraM	5'		MS-181	Divergent	3291342-3291587	3291390-3291587	II	245	45	rsmI,lpoA,		3291401	-	ggtaccataatgtatccagtgatattttttttacgcaatgctcaatatt	TTTTACGCAATGCTCAATAT	1	2				3291392	3291590	457	Cat5	P	3291392	T	3295047	198		+	Divergent
134	1620782	1620946	1444.76	832.816	611.941	200.983	190.452	10.5315	819.769	690.476	129.294	mgrR	3'		MS-293	ncRNA	1620840-1620935	1620840-1620935	I	95	34	mgrR (ncRNA),									1620921 +
15	158481	159099	1438.13	489.71	948.423	2501.63	242.224	2259.4	2188.59	668.399	1520.19	pcnB	Full & New AS		MS-55	5'/Intergenic	159008-159168	159008-159168	I	160	16	pcnB,									158624 + , 159009 +
264	3324795	3325304	1385.35	985.997	399.353	5308.94	2205.42	3103.52	3168.4	1372.59	1795.81	ftsH rlmE	5' & Full		MS-19	3'/Intergenic	3324984-3325310	3324984-3325144	I	326	16	rlmE,									3324772 + , 3325007 + , 3325090 +
356	4262944	4263748	1333.28	737.534	595.741	847.564	659.944	187.62	762.25	550.688	211.563	dnaB	Full & New AS		MS-12	3' ORF	4263512-4263747	4263573-4263747	I	235	21	dnaB,									4263594 - , 4263748 - , 4263768 -
166	2041159	2041583	1308.83	658.088	650.746	389.665	58.1445	331.521	909.959	358.677	551.282	serU	tRNA		MS-314	tRNA	2041437-2041586	2041437-2041586	I	149	20	serU (tRNA),		2041439	+	tctaacccttcaagaatattctacgattgttctgtttaggaaaagcaag	GTTCTGTTTAGGAAAAGCAA	21	4		2041439 +		2041144	2041205	246	Cat4	T	2041144	P	2041633	61		-	Convergent
312	3710367	3710981	1255.29	732.974	522.314	606.844	389.4	217.444	1385.36	670.279	715.077	yhjY	5'		MS-194	Divergent	3710779-3711010	3710779-3711010	II	231	11	yhjY,									3710765 +		3710766	3711033	470	Cat5	P	3710766	T	3712183	267		+	Divergent
112	1336275	1336826	1193.72	270.191	923.525	190.186	96.288	93.8985	403.178	171.765	231.413	acnA ribA	3'																		1336494 - , 1336679 +		1336568	1337046	199	Cat4	T	1336568	P	1337257	478		-	Convergent
357	4327915	4328465	1141.94	510.458	631.48	92.1285	60.0915	32.037	522.918	301.208	221.711	yjcZ	New AS		MS-264	Intergenic	4328342-4328495	4328342-4328495	I	153	18
139	1686260	1686462	1103.75	747.122	356.626	220.188	200.806	19.3815	514.899	461.241	53.658	fumA	5'		MS-146	Divergent	1686387-1686468	1686387-1686468	I	81	13	fumA,
156	1922848	1923321	1058.97	272.551	786.418	855.795	312.051	543.744	2753.83	1029.11	1724.73	holE yobA	Full & 5'		MS-228	Full ORF	1923109-1923328	1923109-1923328	II	219	143	holE,									1923331 -
197	2555346	2555771	1051.63	505.522	546.106	444.712	203.107	241.605	820.562	272.052	548.51	eutB	New AS											2555334	+	tgtttttgatccatgatatgttatctccgcgtcatcagaagaacagtga	GCGTCATCAGAAGAACAGTG	91	4		2555569 + , 2555748 + , 2555328 + , 2555334 +		2555335	2555932	73	Cat1	AS	2555335	T	2555932	597		+		Overlap	lnc AS	Unannotated
292	3534469	3534948	1049.29	669.887	379.403	5473.72	1388.74	4084.98	6392.33	1941.04	4451.29	greB ompR	5'		MS-188	Divergent	3534310-3534793	3534458-3534635	I	483	20	ompR,									3534446 + , 3534460 + , 3534971 -		3534660	3534971	465	Cat5	P	3534660	T	3537824	311		+	Divergent
270	3342231	3343186	1048.08	506.707	541.375	962.703	625.518	337.185	1578.8	983.021	595.782	lptB rpoN	New AS		MS-44	5' ORF	3343046-3343205	3343046-3343205	II	159	12	rpoN,									3342628 - , 3343221 -
311	3705490	3706186	1042.8	527.82	514.984	1114.92	265.058	849.865	829.026	276.952	552.074	dppA	5' & New AS																				3705911	3706319	100	Cat2	AS	3705911	T	3706319		408	+		Intergenic	lnc	Unannotated
110	1298932	1299317	1015.07	220.875	794.192	1220.41	695.344	525.07	3475.25	1971.93	1503.32	oppA	New AS & 5'		MS-243	Intergenic	1299002-1299168	1299002-1299168	I	166	31										1299169 - , 1299172 -
68	764131	764357	992.655	105.735	886.92	185.496	166.114	19.3815	433.769	314.622	119.147	sucD	3'																				764321	764512	159	Cat4	T	764321	P	765121	191		-	Convergent
326	3989595	3990551	984.356	607.027	377.329	2230.02	900.399	1329.62	1653.7	1026.43	627.264	cyaA	5'		MS-48	5' ORF	3989803-3990117	3989885-3990117	I	314	16	cyaA,									3989575 - , 3989727 - , 3989926 - , 3990408 - , 3990119 -
320	3918973	3919916	976.786	566.147	410.639	3230.52	414.268	2816.25	2665.53	718.295	1947.23	atpB atpE	Full & New AS		MS-288	Junction	3919194-3919539	3919194-3919539	I	345	13	atpE,atpB,									3919822 + , 3919258 + , 3919267 +
227	2912692	2913223	919.285	681.173	238.112	1565.92	341.875	1224.04	1451.09	491.04	960.053	barA rumA	5'		MS-176	Divergent	2912782-2913048	2912945-2913048	II	266	91	rlmC,											2912783	2913050	447	Cat5	P	2912783	T	2915929	267		+	Divergent
48	460554	460744	901.273	691.547	209.726	69.03	56.64	12.39	275.022	237.699	37.323	hupB	5' & New AS																		460646 -
281	3429915	3430613	898.548	419.554	478.994	2135.68	170.451	1965.23	2444.66	254.183	2190.47	smf smg yrdD	Full & New AS		MS-286	Junction	3430313-3430622	3430378-3430622	I	309	22	smg,smf,									3430409 + , 3429882 +
24	201711	202070	866.879	251.473	615.406	1122.18	998.811	123.369	1233.94	779.229	454.707	lpxD	3' & New AS
351	4216489	4217423	833.796	567.059	266.737	1454.05	1056.51	397.542	1290.17	779.229	510.939	REP311 (repetitive extragenic palindromic) element; contains 3 REP sequences aceK	Full & New AS																		4217378 - , 4216628 -
271	3343956	3344566	781.584	217.113	564.471	1205.37	520.203	685.167	1514.7	752.4	762.3	hpf rpoN	Full & New AS		MS-20	3'/Intergenic	3344470-3344583	3344470-3344583	I	113	13	hpf,									3344198 - , 3344589 -
87	1016882	1017503	774.163	512.339	261.824	1835.4	528.168	1307.23	1408.72	550.143	858.577	ycbZ	5'		MS-130	Divergent	1017100-1017546	1017339-1017546	II	446	38	ycbZ,									1017193 + , 1017067 + , 1017279 + , 1017318 +		1017068	1017546	403	Cat5	P	1017068	T	1018203	478		+	Divergent
170	2151328	2151397	746.654	176.871	569.783	53.8965	7.257	46.6395	298.435	86.6745	211.761	ibsA sibA	ncRNA		MS-295	ncRNA	2151334-2151419	2151334-2151419	II	85	18	sibA (ncRNA),ibsA,
14	142075	142733	744.545	238.91	505.636	2072.4	632.598	1439.81	2966.88	1143.6	1823.28	can	Full		MS-108	Divergent	142405-142700	142469-142700	I	295	45	can,		142695	-	agttgccctatattagccaaacgtaattatttggttacaggtcgttaac	ATTTGGTTACAGGTCGTTAA	1	4		142292 + , 142434 +		141868	145048	104	Cat3	T	141868	P	142702	3180	834	-		Overlap	cds	Annotated	can
348	4178274	4178850	732.097	386.506	345.591	285.589	253.287	32.3025	415.899	306.454	109.445	rplJ rplL	New AS																		4178575 -
190	2445590	2446481	724.447	229.676	494.771	524.894	290.191	234.702	632.61	353.876	278.735	prmB	Full & 5'		MS-164	Divergent	2446406-2446491	2446406-2446491	I	85	20	prmB,									2446243 +		2446472	2446493	435	Cat5	P	2446472	T	2447481	21		+	Divergent
109	1288966	1289307	722.384	447.735	274.649	124.165	39.3825	84.783	486.734	182.853	303.881	rssA	Full & New AS
333	4047984	4048014	716.102	47.5266	668.576	64.782	38.763	26.019	114.791	69.4485	45.342	spf	ncRNA		MS-310	ncRNA	4047920-4048008	4047920-4048008	I	88	200	spf (ncRNA),									4047956 -
265	3325807	3326176	692.459	502.729	189.73	7212.4	4272.34	2940.06	6448.71	3157.31	3291.4	yhbY	Full		MS-182	Divergent	3325536-3326187	3325646-3325830	I	651	11	rlmE,yhbY,									3326162 -		3325782	3326873	115	Cat3	P	3325782	T	3326200	1091	418	+		Overlap	cds	annotated	yhbY
353	4248275	4248542	690.783	52.7364	638.047	120.183	49.56	70.623	227.997	73.854	154.143	malM	New AS																		4248354 - , 4248582 -		4248044	4248525	20	Cat1	T	4248044	AS	4248581	481		-	Convergent		lnc AS	Unannotated
255	3192754	3192892	660.402	519.35	141.052	278.421	189.213	89.208	710.474	341.649	368.825	ibsD sibD	ncRNA		MS-304	ncRNA	3192797-3192881	3192797-3192881	I	84	56	sibD (ncRNA),ibsD,
206	2663459	2664122	652.114	393.824	258.29	1450.07	389.754	1060.32	1686.91	375.26	1311.65	csiE	Full																		2663579 - , 2663957 - , 2664156 -
145	1755457	1755644	641.831	338.591	303.24	776.587	715.522	61.065	2315.81	1921.1	394.713	lpp	5' & New AS		MS-5	3' ORF	1755604-1755673	1755604-1755673	I	69	333	lpp,									1755419 - , 1755659 -
122	1487617	1488382	632.21	386.392	245.818	153.813	51.153	102.66	452.579	206.118	246.461	REP116 (repetitive extragenic palindromic) element; contains 1 REP sequences aldA gapC	3'																				1487721	1488415	209	Cat4	T	1487721	P	1488776	694		-	Convergent
2	16960	17328	627.73	92.7846	534.945	40.179	27.3465	12.8325	153.302	87.1695	66.132	mokC sokC	ncRNA											16952	+	tacggtcagtaagaggcactctacatgtgttcagcatataggaggcctc	GTTCAGCATATAGGAGGCCT	217	2				16953	17228	103	Cat3	P	16953	T	17000	275	47	+		Overlap	sRNA	annotated	hokC
313	3819721	3820246	627.023	339.88	287.143	11878.5	10604.3	1274.13	7630.62	6816.3	814.325	gmk rpoZ	New AS																		3819810 - , 3820119 -		3819805	3825389	84	Cat1	T	3819805	AS	3820118	5584		-		Overlap	lnc AS	Unannotated
375	4526006	4526367	625.598	249.238	376.36	341.256	90.447	250.809	460.796	91.278	369.518	ryjB sgcQ	ncRNA		MS-312	ncRNA	4525998-4526121	4525998-4526121	I	123	26	sgcA,ryjB (ncRNA),		4526001	+	gtgcctgtacccatttaatatcgttaatcatccgtcgttgactccatgc	CATCCGTCGTTGACTCCATG	223	2		4526259 +		4526000	4526274	120	Cat3	P	4526000	T	4526274		274	+		Overlap	cds	annotated	ryjB
362	4397838	4398855	617.321	337.907	279.414	1640.79	1075.89	564.895	2568.11	1496.93	1071.18	hflX hfq miaA	Full & New AS		MS-13	3' ORF	4397985-4398044	4397985-4398044	I	59	14	miaA,									4398282 - , 4398737 -
263	3316137	3316391	613.89	434.705	179.185	263.642	148.945	114.696	355.163	228.839	126.324	metY	tRNA											3316218	+	gccgaagtcttcacagtatatttgaaaaaggactctaagggaaagtggt	AGGACTCTAAGGGAAAGTGG	45	5		3316218 + , 3316356 +		3316219	3316396	459	Cat5	P	3316219	T	3318184	177		+	Divergent
57	631295	631947	612.431	138.111	474.32	230.542	118.413	112.129	566.428	331.007	235.422	REP55 (repetitive extragenic palindromic) element; contains 1 REP sequences ybdD ybdH	3'																		631808 +		631380	631902	156	Cat4	T	631380	P	632745	522		-	Convergent
61	702490	702918	604.77	230.326	374.444	1267.67	496.927	770.746	2509.45	837.738	1671.71	nagB	5'		MS-221	Full ORF	702345-702928	702576-702928	I	583	50	nagB,									702483 + , 702864 + , 702547 +
310	3704224	3704748	604.246	274.09	330.155	1640.7	411.082	1229.62	1566.18	606.672	959.508	dppA	New AS																		3704192 + , 3704297 +
93	1078401	1078712	593.609	466.328	127.281	102.66	64.782	37.878	123.255	88.1595	35.0955	putP	5'
233	2945948	2946764	587.579	375.037	212.542	206.913	43.365	163.548	258.39	88.11	170.28	amiC	tRNA		MS-10	3' ORF	2945892-2946063	2945892-2946063	I	171	10	amiC,									2946074 +
119	1441144	1441497	586.61	126.745	459.865	599.676	41.5065	558.169	283.239	46.4805	236.758	ydbH	5'		MS-139	Divergent	1440854-1441185	1441030-1441185	II	331	77	ldhA,ydbH,									1441534 -
303	3637428	3637795	576.715	362.885	213.83	2241.53	2178.07	63.4545	938.668	816.8	121.869	uspB	3' & Full																		3637403 +
304	3662902	3662980	574.207	464.561	109.645	12854.3	10785.1	2069.22	759.281	633.501	125.78	gadY	ncRNA		MS-308	ncRNA	3662886-3662992	3662886-3662992	II	106	12	gadY (ncRNA),		3662886	+	ttatttccagtaaaagttatatttaacttactgagagcacaaagtttcc	TACTGAGAGCACAAAGTTTC	28	3				3662800	3663863	118	Cat3	P	3662800	T	3662992	1063	192	+		Overlap	cds	annotated	gadY
81	973254	973523	570.866	447.667	123.2	120.094	71.0655	49.029	336.798	172.21	164.588	smtA	New AS																		973474 -
321	3946093	3946315	567.766	426.919	140.847	337.45	261.695	75.756	606.474	405.009	201.465	yifE	Full & 5'		MS-198	Divergent	3946072-3946156	3946072-3946156	I	84	12	yifE,									3946340 -		3946053	3946564	508	Cat5	P	3946053	T	3946466	511		+	Divergent
184	2397973	2398458	561.176	402.933	158.243	258.685	108.058	150.627	533.561	175.626	357.935	nuoF nuoG	New AS
132	1612633	1613001	557.3	288.078	269.222	139.83	66.375	73.455	372.339	143.748	228.591	sad yneJ	5'		MS-142	Divergent	1612802-1612866	1612802-1612866	II	64	36	yneJ,
346	4158365	4158826	553.892	260.786	293.105	713.929	597.286	116.643	471.735	351.648	120.087	sthA	5'																		4158793 +
176	2281993	2282697	549.4	301.94	247.46	294.528	81.597	212.931	460.746	168.053	292.694	yejL yejM	5' & Full		MS-277	Junction	2282124-2282557	2282124-2282215	I	433	10	yejL,yejM,		2281985	+	tatccagactcatgataaactctcctttaagaccgggcggtattcaacc	AAGACCGGGCGGTATTCAAC	3	4		2282392 -
360	4373613	4373880	542.537	350.504	192.033	656.493	456.306	200.187	1072.12	752.598	319.523	efp yjeK	5'		MS-211	Divergent	4373672-4374046	4373949-4374046	I	374	125	yjeK,efp,		4373707	+	attttgtggcttagctaccaattaacaaatttcagagggccttatggca	ATTTCAGAGGGCCTTATGGC	19	3				4373589	4374048	492	Cat5	P	4373589	T	4375335	459		+	Divergent
22	195483	196109	540.542	333.621	206.921	1183.86	941.994	241.87	762.3	479.507	282.793	cdsA ispU	New AS																		195803 -
367	4439999	4440210	534.341	117.842	416.499	145.848	95.934	49.914	195.871	133.353	62.5185	msrA	5'											4440245	+	aatcggtcattggggttaaggttgtaacaagaggcgtatttgcacacaa	AAGAGGCGTATTTGCACACA	382	3		4440096 +
32	365597	366592	525.882	269.257	256.625	716.496	318.6	397.896	635.135	322.591	312.543	lacI	New AS																		365901 +
120	1459738	1460300	518.027	285.798	232.229	94.695	60.888	33.807	290.911	217.602	73.3095	paaJ paaK	New AS																		1460142 - , 1460241 - , 1460243 -
160	1950589	1951212	517.982	136.732	381.25	184.788	83.9865	100.801	210.276	90.7335	119.543	cmoA yecN	New AS																		1950842 - , 1951114 - , 1950956 -
347	4159968	4160249	515.884	197.22	318.664	747.382	671.361	76.0215	522.769	422.73	100.04	REP310 (repetitive extragenic palindromic) element; contains 1 REP sequences trmA yijD	3'																		4160151 -		4159708	4160408	351	Cat4	T	4159708	P	4161304	700		-	Convergent
317	3911827	3912705	515.269	152.008	363.261	537.637	136.821	400.816	559.944	123.701	436.244	glmU	New AS
232	2945132	2945598	512.225	301.712	210.512	39.0285	9.204	29.8245	114.395	26.2845	88.11	metW metZ mltA	tRNA																				2945232	2945280	449	Cat5	P	2945232	T	2945734	48		+	Divergent
45	440106	440725	511.404	350.892	160.512	611.092	474.891	136.201	524.106	361.053	163.053	ispA xseB	5'		MS-113	Divergent	440451-440626	440513-440626	I	175	19	xseB,		440769	-	ggaacaatttaatgataaacttcatggcggcaatggttcgttggcaagc	GGCAATGGTTCGTTGGCAAG	59	1		440223 +
247	3122304	3122417	493.381	404.609	88.7718	34.869	12.8325	22.0365	104.148	21.483	82.665	glcF	New AS																		3122296 +
47	455794	455964	493.244	198.349	294.895	1393.7	123.723	1269.97	134.145	56.034	78.111	clpP	New AS
157	1934723	1935116	491.956	179.892	312.064	400.02	128.856	271.164	822.245	364.072	458.172	yebK	5'		MS-229	Full ORF	1934612-1935180	1934612-1934753	II	568	11	yebK,									1935150 - , 1934908 - , 1934942 -		1934396	1935182	427	Cat5	P	1934396	T	1937221	786		+	Divergent
88	1019577	1019873	487.658	313.774	173.884	541	101.952	439.048	985.793	342.887	642.906	sulA	Full		MS-242	Intergenic	1019565-1019617	1019565-1019617	II	52	15										1019721 + , 1019686 +		1019525	1020155	60	Cat1	AS	1019525	T	1020155	630		+		Overlap	lnc AS	Unannotated
341	4110112	4110239	483.269	105.94	377.329	173.725	141.6	32.1255	204.435	128.353	76.0815	yiiQ	Full & New AS		MS-204	Divergent	4110183-4110257	4110183-4110257	II	74	22	yiiQ,											4110201	4110259	485	Cat5	P	4110201	T	4111946	58		+	Divergent
80	965780	966060	479.096	185.216	293.881	328.601	247.357	81.243	515.443	310.613	204.831	msbA ycaI	New AS		MS-64	5'/Intergenic	965816-966058	965816-965911	II	242	63	msbA,									965966 - , 965746 - , 966062 -
102	1156525	1157394	475.665	275.435	200.23	2526.67	519.849	2006.83	3760.66	1269.48	2491.19	ptsG ycfH	New AS											1156799	-	ccattaattacgagctttaaaaaaactcattcaacggatggattgaagg	ATTCAACGGATGGATTGAAG	5	3		1156880 - , 1156887 -		1156280	1158562	62	Cat1	T	1156280	AS	1157080	2282		-		Overlap	lnc AS	Unannotated
101	1150354	1151154	472.097	47.8914	424.205	281.695	172.575	109.12	607.118	354.024	253.094	acpP fabG	Full & New AS																		1150577 - , 1150579 -		1148146	1152438	61	Cat1	T	1148146	AS	1148331	4292		-		Overlap	lnc AS	Unannotated
251	3174818	3175273	458.941	232.355	226.586	1460.43	189.567	1270.86	1393.03	407.583	985.446	cpdA yqiB	Full & New AS		MS-41	5' ORF	3175205-3175302	3175205-3175302	I	97	10	yqiB,									3174999 + , 3175002 + , 3175207 +
152	1894506	1894891	446.116	229.094	217.022	686.671	180.363	506.308	970.25	243.59	726.66	nudL	New AS											1894911	-	aggtgactggacttccagtaacgaactaataacagcgcatagtgtaaga	ATAACAGCGCATAGTGTAAG	112	1		1894767 -
171	2171085	2171813	445.615	122.664	322.951	470.2	385.86	84.3405	592.911	423.572	169.34	gatC	Full & New AS
181	2340297	2340844	444.634	293.436	151.198	179.566	79.473	100.093	210.623	120.483	90.1395	yfaL	New AS																		2340424 + , 2340506 +
151	1892654	1893328	436.267	252.168	184.099	313.909	166.203	147.707	796.406	401	395.406	pabB yoaH	Full		MS-30	5' ORF	1893178-1893271	1893178-1893271	II	93	10	pabB,									1893273 -		1892517	1892791	232	Cat4	T	1892517	P	1893674	274		-	Convergent
235	2983244	2983502	430.008	258.529	171.479	93.8985	22.125	71.7735	109.791	46.035	63.756	yqeF	5'
63	712122	712530	429.13	142.09	287.041	418.605	171.778	246.826	656.172	347.787	308.385	seqA	5' & Full		MS-123	Divergent	712093-712278	712096-712278	I	185	28	seqA,											712075	712222	395	Cat5	P	712075	T	714440	147		+	Divergent
252	3175902	3176373	426.018	256.774	169.244	7272.84	1081.03	6191.81	6899.26	1811.85	5087.41	nudF tolC	5'		MS-179	Divergent	3175888-3176427	3176021-3176207	I	539	18	nudF,tolC,		3176023	+	tgagcagtcatgtgttaaattgaggcacattaacgccctatggcacgta	ATTAACGCCCTATGGCACGT	17	4		3176376 -		3175889	3176375	454	Cat5	P	3175889	T	3177628	486		+	Divergent
51	490540	490632	425.63	381.319	44.3118	221.869	134.697	87.1725	598.406	244.58	353.826		5' & Full																		490663 -
327	3992525	3992945	416.431	235.741	180.69	362.142	197.089	165.052	387.635	181.764	205.871	dapF yifL	Full & New AS		MS-87	5'/Intergenic	3992513-3992622	3992513-3992622	I	109	11	yifL,									3992746 -
30	268298	268441	414.287	153.946	260.342	265.5	102.837	162.663	401.99	178.745	223.245		5'		MS-239	Intergenic	268225-268443	268281-268443	II	218	19
89	1031216	1031343	409.477	221.149	188.328	17.9655	2.3895	15.576	33.363	4.0095	29.3535		5'																		1031372 -
198	2576441	2576913	409.271	77.0184	332.253	209.833	98.5005	111.333	379.269	156.272	222.998	talA	5'																		2576815 - , 2576939 -		2576541	2576815	442	Cat5	P	2576541	T	2579693	274		+	Divergent
249	3160836	3161239	408.405	95.4636	312.941	222.666	71.685	150.981	344.075	112.415	231.66	plsC	Full & New AS																		3160889 + , 3160949 +		3160727	3161660	80	Cat1	AS	3160727	T	3161660	933		+		Overlap	lnc AS	Unannotated
331	4023401	4024289	407.641	162.222	245.419	351.522	164.964	186.558	342.59	211.415	131.175	ubiD	Full																		4023442 -
208	2706367	2706850	407.14	217.911	189.229	304.617	237.622	66.9945	371.151	252.005	119.147	rseA rseB	Full & New AS																		2706329 + , 2706336 +
344	4152949	4153210	405.965	248.406	157.559	743.665	106.023	637.642	782.496	411.889	370.607	argC	5'		MS-206	Divergent	4152906-4153094	4152977-4153094	II	188	19	argC,									4153218 -		4152907	4153217	486	Cat5	P	4152907	T	4157540	310		+	Divergent
1	7971	8296	401.269	84.588	316.681	58.4985	29.736	28.7625	82.368	42.5205	39.8475	talB	5'		MS-102	Divergent	8233-8316	8233-8316	I	83	12	talB,									8319 -
18	180903	181204	383.154	136.207	246.947	140.892	61.95	78.942	256.559	64.5975	191.961	degP	New AS																		181048 -		180498	182335	53	Cat1	T	180498	AS	181047	1837		-		Overlap	lnc AS	Unannotated
261	3306661	3306690	382.949	311.79	71.1588	107.35	87.969	19.3815	110.088	63.3105	46.7775	nlpI	New AS		MS-42	5' ORF	3306534-3306715	3306534-3306677	I	181	38	nlpI,
262	3307521	3308015	380.452	258.199	122.254	367.894	294.174	73.7205	293.089	208.346	84.744	pnp	New AS
37	415450	416195	376.303	118.013	258.29	114.696	52.569	62.127	477.18	118.503	358.677	sbcD	5'		MS-2	3' ORF	415427-415629	415427-415629	II	202	12	sbcD,									415427 + , 415586 +		415428	416199	386	Cat5	P	415428	T	418487	771		+	Divergent
245	3082680	3082958	374.102	76.209	297.893	185.584	6.726	178.858	620.73	74.2995	546.431	speA	Full																		3082647 +
202	2621740	2622029	371.298	187.587	183.711	173.195	54.162	119.032	185.328	69.3495	115.979	ppk	New AS																		2621705 - , 2621945 -
173	2213690	2213981	367.912	194.017	173.896	57.0825	32.3025	24.78	238.887	155.727	83.16	yehW yohO	Full																		2213668 -		2213660	2217544	113	Cat3	P	2213660	T	2213914	3884	254	+		Overlap	cds	annotated	yohO
352	4221383	4221650	362.714	137.598	225.116	736.762	11.328	725.434	407.385	52.767	354.618	iclR	5'
128	1514841	1515165	358.336	103.843	254.494	891.284	230.454	660.829	2589.69	895.01	1694.68	prr yncL	Full		MS-225	Full ORF	1515075-1515237	1515075-1515237	I	162	18	yncL,									1515021 -		1514851	1515075	213	Cat4	T	1514851	P	1515241	224		-	Convergent
130	1598566	1599007	358.256	243.367	114.889	191.602	124.785	66.8175	223.938	117.612	106.326	lsrR	5' & Full																		1598940 +
107	1262366	1263078	356.056	120.076	235.98	1069.43	888.805	180.629	1179.14	885.951	293.189	hemA lolB	5'																		1263096 -		1262535	1262757	408	Cat5	P	1262535	T	1268710	222		+	Divergent
284	3444616	3444752	353.366	117.226	236.14	78.8535	73.455	5.3985	142.461	121.077	21.384	rpsN	Full & New AS																		3444608 +
215	2739444	2739643	351.314	156.26	195.054	917.302	198.063	719.239	690.178	212.405	477.774	yfiL	5' & Full																		2739562 - , 2739570 - , 2739606 - , 2739689 -
277	3395875	3396012	346.537	145.373	201.164	85.9335	27.7005	58.233	224.136	116.078	108.059	yhdE	New AS																		3396026 + , 3395857 +
163	1976261	1976476	346.389	186.139	160.25	166.734	13.806	152.928	478.22	86.031	392.189		New AS		MS-247	Intergenic	1976268-1976420	1976329-1976420	I	152	24
23	196920	197393	343.55	131.1	212.45	64.251	14.868	49.383	79.794	23.6115	56.1825	rseP	New AS																		197219 -
269	3340111	3340349	343.55	228.285	115.265	125.758	40.6215	85.137	91.0305	57.5685	33.462	kdsC kdsD	New AS																		3340239 - , 3340261 -
158	1946728	1947101	330.247	127.395	202.852	443.739	100.447	343.291	337.788	119.444	218.345	aspS	New AS																		1946792 +
219	2808318	2808688	328.616	258.723	69.8934	788.977	764.551	24.426	332.343	251.609	80.7345	ygaH ygaZ	Full & New AS																		2808685 -
229	2924151	2924417	328.309	282.766	45.543	408.073	218.683	189.39	271.507	123.849	147.659	queF ygdH	New AS		MS-82	5'/Intergenic	2924313-2924487	2924313-2924455	I	174	11	ygdH,									2924276 - , 2924458 -
207	2702181	2702280	328.024	49.2138	278.81	84.8715	21.594	63.2775	152.708	65.934	86.7735		New AS		MS-252	Intergenic	2702144-2702242	2702144-2702242	I	98	21			2702244	+	ggcaacctggaggtgccaaccttaaacttcgggggaatattctatacac	TCGGGGGAATATTCTATACA	16	2		2702265 + , 2702151 +
241	3054623	3055004	326.656	67.2486	259.407	978.544	260.632	717.912	1285.02	306.702	978.318	ibsC sibC ygfA	ncRNA		MS-303	ncRNA	3054871-3055009	3054871-3055009	I	138	67	sibC (ncRNA),ibsC,											3054987	3055353	292	Cat4	T	3054987	P	3056477	366		-	Convergent
256	3193133	3193263	326.644	233.939	92.7048	244.437	195.673	48.7635	630.185	458.964	171.221	ibsE sibE	ncRNA		MS-305	ncRNA	3193169-3193253	3193169-3193253	I	84	30	sibE (ncRNA),ibsE,
205	2660805	2661118	325.949	127.019	198.93	86.9955	22.2135	64.782	80.1405	38.4615	41.679	trmJ	5' & Full																		2660793 +
290	3530965	3531016	321.195	147.037	174.158	478.696	469.404	9.2925	333.877	281.012	52.866	pck	5'		MS-187	Divergent	3530701-3530968	3530701-3530863	I	267	16	pck,
69	777924	778252	320.135	134.064	186.071	2159.84	432.676	1727.17	2028.81	485.942	1542.87	tolB	New AS		MS-271	Junction	778067-778356	778142-778356	I	289	14	tolB,pal,									778117 - , 778206 - , 778259 -
115	1354691	1355240	319.747	188.773	130.975	479.316	214.17	265.146	828.135	444.362	383.774	sapA	New AS																		1354648 +
50	485016	485241	318.185	222.859	95.3268	2049.39	1154.92	894.469	2534.1	1337.84	1196.27	acrR	5'		MS-117	Divergent	484823-485201	484939-485201	II	378	250	acrA,acrR,									485204 -		484951	485309	389	Cat5	P	484951	T	485708	358		+	Divergent
323	3962403	3962799	317.034	92.0664	224.968	899.779	625.695	274.084	629.343	438.075	191.268	rhlB	New AS											3962376	+	ttgatacagtttgaatgattttgagtatgacattttttatttaacctga	GACATTTTTTATTTAACCTG	2	3		3962402 + , 3962541 + , 3962573 + , 3962597 +
285	3445054	3445221	316.168	216.885	99.2826	780.393	72.747	707.646	670.279	135.234	535.046	rplE	Full & New AS																		3445011 + , 3445059 +
368	4445706	4445893	313.91	206.203	107.707	799.509	586.755	212.754	530.195	353.232	176.963	ytfN	New AS																		4445931 -
34	376396	376718	311.049	182.503	128.546	94.6065	59.826	34.7805	124.641	77.5665	47.0745	REP32 (repetitive extragenic palindromic) element; contains 4 REP sequences yaiL	3'																		376436 - , 376602 - , 376766 +
223	2906070	2906563	309.316	211.55	97.7664	389.665	211.338	178.327	515.691	305.712	209.979	pyrG	New AS																		2906498 + , 2906147 +
72	815350	815762	304.3	104.47	199.831	124.519	39.9135	84.606	339.521	146.52	193.001	ybhK	5' & Full																		815532 +
84	982647	982841	301.291	33.8922	267.398	120.714	116.023	4.6905	143.698	121.473	22.2255	ycbK	New AS																		982863 - , 982721 -
267	3331843	3332119	297.745	68.5824	229.163	1011.11	306.829	704.283	740.966	325.958	415.008	ispB	5'
38	424171	424351	289.731	77.8962	211.835	445.332	237.534	207.798	778.536	337.937	440.6	queA	5'		MS-112	Divergent	424208-424347	424208-424347	II	139	167	queA,		424173	+	attatattctatccaaaagggggtaaaggttgcagggagagcgccccgg	GTTGCAGGGAGAGCGCCCCG	14	1				424210	424351	387	Cat5	P	424210	T	430325	141		+	Divergent
306	3681046	3681300	285.65	253.262	32.3874	48.9405	9.4695	39.471	134.739	33.759	100.98	dctA	New AS
240	3054005	3054108	283.837	133.859	149.978	30.5325	20.886	9.6465	201.317	64.3995	136.917	ssrS	ncRNA		MS-302	ncRNA	3053995-3054169	3053995-3054132	I	174	143	ssrS (ncRNA),									3054134 - , 3054136 - , 3054048 - , 3054055 -
106	1261421	1261847	282.788	170.008	112.78	104.784	31.0635	73.7205	138.105	50.886	87.219	ispE	New AS																		1261633 + , 1261542 + , 1261558 +
340	4104903	4105215	282.047	127.258	154.789	343.734	284.881	58.8525	277.745	186.863	90.882	fieF	5' & Full
79	960995	961195	281.911	63.2814	218.629	117.351	57.4365	59.9145	543.758	214.434	329.324	cmk	New AS																		961189 - , 961204 -
179	2313866	2314163	276.108	131.51	144.598	3217.24	731.275	2485.96	2633.85	924.908	1708.94	rcsD	3' & Full		MS-278	Junction	2313918-2314206	2313997-2314206	I	288	16	rcsD,rcsB,									2314177 - , 2314198 - , 2314209 -
213	2733996	2734462	275.447	111.378	164.069	1190.86	697.38	493.476	1546.13	1022.57	523.562	bamD rluD	5'		MS-38	5' ORF	2734320-2734477	2734320-2734477	I	157	19	bamD,		2734047	+	tactcgttgtgccatatatactgcttcttcgtttatcgttggggtttta	TCGTTTATCGTTGGGGTTTT	4	5		2734477 - , 2734506 -		2733983	2734995	507	Cat5	P	2733983	T	2734939	1012		+	Divergent
286	3445535	3445901	274.558	164.525	110.033	391.347	113.899	277.447	554.796	191.565	363.231	rplN rplX	Full & New AS																		3445769 +
371	4482014	4482361	274.238	95.9538	178.285	132.13	68.0565	64.074	308.732	182.507	126.225	REP342 (repetitive extragenic palindromic) element; contains 2 REP sequences holC	Full & New AS		MS-237	Full ORF	4481896-4482302	4482222-4482302	I	406	22	holC,									4481998 +
172	2172243	2172568	271.981	107.479	164.502	789.862	631.536	158.326	1424.46	928.422	496.04	gatB gatC	New AS																		2172510 +
12	107848	108200	271.468	138.008	133.46	292.758	39.471	253.287	246.659	49.005	197.654	secM	Full & New AS																		107945 - , 108116 - , 108125 - , 108213 -
4	50379	50622	270.875	166.782	104.093	66.2865	44.6925	21.594	81.2295	57.8655	23.364	apaH	3'																		50477 + , 50573 +		50131	50582	124	Cat4	T	50131	P	57252	451		-	Convergent
210	2707751	2708002	270.727	44.4828	226.244	148.503	92.3055	56.1975	137.511	68.409	69.102	rpoE	5'																		2707870 + , 2707879 +
78	931632	931795	270.522	112.541	157.981	1695.66	1420.69	274.969	2861.74	2186.91	674.834		5'		MS-128	Divergent	931579-931806	931579-931806	I	227	16										931810 -
258	3215830	3216484	267.376	130.69	136.686	210.63	128.945	81.6855	464.162	285.12	179.042	aer	3' & Full																		3215804 +
175	2232142	2232295	265.666	55.404	210.262	2.7435	1.3275	1.416	14.949	5.841	9.108	yeiT	New AS																		2232336 -
16	160536	161036	264.457	191.406	73.0512	190.275	126.289	63.9855	372.389	215.573	156.816	dksA sfsA	Full & New AS																		160772 +
216	2748921	2749327	262.405	161.059	101.346	294.085	199.833	94.2525	297.198	188.991	108.207	nadK	5'																		2749107 - , 2749252 -
189	2423688	2424266	261.915	170.852	91.0632	38.763	7.8765	30.8865	86.526	21.285	65.241	hisJ hisQ	Full & New AS																		2423922 +
149	1827870	1828304	260.786	163.225	97.5612	463.651	308.599	155.052	582.615	318.78	263.835	astA	New AS																		1828151 +
370	4468020	4468497	259.282	124.933	134.349	109.651	87.1725	22.479	121.325	86.9715	34.353	RIP339 (repetitive extragenic palindromic) element; contains 2 REP sequences and 1 IHF site mgtA	3'																		4468283 -		4468379	4468525	367	Cat4	T	4468379	P	4468966	146		-	Convergent
114	1353365	1353409	258.7	45.0186	213.682	8.0535	0.885	7.1685	50.094	9.306	40.788	sapB	New AS																		1353339 +
59	695886	696298	256.078	121.82	134.258	238.95	137.794	101.155	565.785	235.917	329.868	glnU glnW leuW metT metU	tRNA											696207	-	aggttctggcgccgcaaggtgtgcgagttcaagtctcgcctcccgcacc	TCAAGTCTCGCCTCCCGCAC	14	1		696280 + , 695887 +
364	4406078	4406308	256.078	144.164	111.914	139.83	72.57	67.26	114.147	61.6275	52.5195	rnr	New AS
10	106310	106369	254.95	185.888	69.0612	4.071	0.354	3.717	13.563	5.0985	8.4645	ftsZ	New AS
369	4457112	4457314	249.945	40.3332	209.612	97.2615	68.676	28.5855	87.6645	54.4005	33.264	pmbA	New AS																		4457361 -
55	606979	607006	246.856	113.042	133.813	4.956	3.9825	0.9735	9.2565	6.5835	2.673	sokE	New AS																		607015 -
46	443437	443776	246.662	113.327	133.334	62.5695	27.7005	34.869	115.484	45.9855	69.498	panE	5'		MS-115	Divergent	443638-443836	443638-443780	II	198	16	panE,											443641	443783	388	Cat5	P	443641	T	444835	142		+	Divergent
376	4597370	4597501	245.476	109.417	136.059	186.381	101.686	84.6945	225.423	154.341	71.082	opgB	New AS		MS-93	5'/Intergenic	4597379-4597513	4597379-4597513	I	134	32	opgB,
221	2835350	2835517	245.237	226.256	18.981	23.9835	6.8145	17.169	37.62	15.9885	21.6315	REP196 (repetitive extragenic palindromic) element; contains 1 REP sequences hypF	New AS
374	4516165	4516259	244.416	3.4884	240.928	41.241	20.532	20.709	149.886	36.2835	113.603	fecI	5'
380	4630266	4630550	244.382	182.491	61.8906	153.105	102.748	50.3565	75.339	46.1835	29.1555	slt	New AS																		4630406 -
187	2402576	2402983	243.778	115.642	128.136	229.038	157.441	71.5965	597.465	329.472	267.993	nuoA nuoB	Full & New AS											2402639	+	ctatgcgggtgagcgtataatccatcttaatgcctcgcggttagcgttg	AATGCCTCGCGGTTAGCGTT	11	6		2402550 + , 2402639 +
99	1140421	1140622	243.572	129.527	114.046	4.779	1.8585	2.9205	24.75	11.583	13.167	rne	3'																		1140411 +
29	262077	262133	242.204	26.9952	215.209	1669.91	19.647	1650.26	1759.03	94.9905	1664.04	thrW	tRNA		MS-313	tRNA	262062-262126	262062-262126	I	64	200	thrW (tRNA),											261527	262785	56	Cat1	T	261527	AS	262303	1258		-		Overlap	lnc AS	Unannotated
142	1739883	1740349	241.349	161.299	80.0508	652.599	425.419	227.179	653.103	447.827	205.276	cfa	3' & Full																		1740078 - , 1740174 - , 1740378 -
121	1461320	1461507	240.905	111.344	129.561	284.527	233.994	50.5335	328.829	240.422	88.407	paaK	New AS																		1461536 -
98	1133690	1133824	239.468	126.848	112.621	63.366	16.0185	47.3475	244.332	67.3695	176.963	RIP100 (repetitive extragenic palindromic) element; contains 2 REP sequences and 1 IHF site flgF	New AS																		1133792 -
366	4437180	4437265	236.048	119.381	116.668	57.0825	13.8945	43.188	181.962	82.5165	99.4455	ytfJ	5'																		4437157 +		4437158	4437332	496	Cat5	P	4437158	T	4437864	174		+	Divergent
354	4250524	4250566	235.741	68.8104	166.93	487.546	1.593	485.953	147.609	5.643	141.966	ubiC	New AS																		4250562 -
136	1644187	1644213	235.228	66.12	169.108	1.5045	1.239	0.2655	9.7515	7.524	2.2275	ydfJ ydfV	5'																		1644259 -
174	2216107	2216456	235.193	78.888	156.305	64.8705	7.5225	57.348	113.058	25.839	87.219	yehY	New AS																		2216095 + , 2216159 +		2213660	2217544	113	Cat3	P	2213660	T	2213914	3884	254	+		Overlap	cds	annotated	yohO
141	1718190	1718502	234.099	67.4424	166.657	69.561	43.542	26.019	227.7	126.473	101.228	slyA slyB	3'																		1718255 - , 1718452 +		1718213	1718526	225	Cat4	T	1718213	P	1719359	313		-	Convergent
147	1787659	1787999	233.985	106.157	127.828	1934.79	1456.71	478.077	1899.07	1212.9	686.169	ydiE ydiU	3' & Full
250	3166247	3166590	232.343	188.567	43.776	419.401	217.179	202.222	335.907	159.242	176.666	mqsA mqsR	New AS		MS-283	Junction	3166223-3166578	3166442-3166578	II	355	38	mqsA,mqsR,									3166444 + , 3166538 +
191	2498768	2499107	231.112	112.256	118.856	274.527	209.214	65.313	322.74	173.794	148.946	ypdB	New AS																		2498931 - , 2498933 - , 2499010 - , 2499145 -
345	4157134	4157477	230.405	122.003	108.403	32.8335	17.0805	15.753	81.873	46.134	35.739	oxyR sthA	3'																				4157161	4157540	350	Cat4	T	4157161	P	4159080	379		-	Convergent
359	4366164	4366454	229.607	49.2366	180.371	454.005	305.325	148.68	1081.92	515.84	566.082	aspA	5'																		4366147 +
377	4603463	4603632	227.886	164.65	63.2358	184.876	137.971	46.905	250.619	159.291	91.3275	fhuF	5'		MS-214	Divergent	4603564-4603702	4603564-4603702	I	138	11	fhuF,
83	977674	978037	227.042	103.466	123.576	500.379	131.157	369.222	469.31	134.788	334.521	mukB	New AS																		978032 -
44	439340	439620	225.287	97.0482	128.239	437.809	364.089	73.7205	387.189	256.806	130.383	dxs ispA	Full & New AS
381	4631704	4631936	224.306	83.562	140.744	88.5	74.163	14.337	217.206	161.519	55.6875	yjjX ytjC	5'		MS-215	Divergent	4631691-4631791	4631691-4631791	II	100	125	yjjX,											4631692	4631794	502	Cat5	P	4631692	T	4632608	102		+	Divergent
104	1233667	1233904	223.759	114.011	109.748	4.071	2.5665	1.5045	13.266	7.3755	5.8905	nhaB	5'
108	1288163	1288435	222.836	145.544	77.292	603.216	443.119	160.096	2355.16	1879.52	475.646	ychJ	5'		MS-134	Divergent	1288154-1288397	1288327-1288397	II	243	67	ychJ,		1288376	+	tgagacacaaataatctccctggaaacaataacggcgtattaaccgcct	ATAACGGCGTATTAACCGCC	7	1		1288123 +		1288330	1288399	411	Cat5	P	1288330	T	1291611	69		+	Divergent
276	3387208	3387454	222.118	167.147	54.9708	88.146	55.1355	33.0105	139.392	72.27	67.122	aaeX	5' & Full											3387405	+	agagagagcaggcgttattattttcagcatctgtcgccgcagagaaggg	ATCTGTCGCCGCAGAGAAGG	1	5
33	367191	367469	221.149	54.2982	166.85	31.329	11.328	20.001	60.0435	13.266	46.7775	mhpR	5' & Full																		367154 +
299	3588946	3588970	220.966	2.1204	218.846	0.0885	0	0.0885	2.574	0.396	2.178	REP257 (repetitive extragenic palindromic) element; contains 2 REP sequences	New AS
193	2510458	2510883	219.404	117.431	101.973	1885.67	1679.02	206.647	7701.7	6721.36	980.348	mntH	5'		MS-166	Divergent	2510842-2510938	2510842-2510938	II	96	36										2510716 +
334	4049857	4050053	219.04	103.603	115.436	9.204	7.788	1.416	27.1755	20.493	6.6825	yihI	New AS																		4049947 - , 4050103 -
137	1665622	1666048	217.808	133.118	84.6906	93.279	41.3295	51.9495	194.486	86.0805	108.405	dgsA	Full & New AS
185	2399917	2400367	216.224	69.2778	146.946	308.688	127.882	180.805	520.047	206.217	313.83	nuoC nuoE	Full & New AS																		2400084 +
238	3048401	3048782	215.426	56.6238	158.802	144.344	22.479	121.864	147.906	28.2645	119.642	gcvT	New AS																		3048390 + , 3048699 +
75	904169	904327	214.286	77.52	136.766	72.57	70.092	2.478	125.037	110.237	14.8005	amiD	Full & New AS
282	3439127	3439588	214.263	176.689	37.5744	311.343	178.062	133.281	425.007	216.612	208.395	rpsD	Full & New AS																		3439338 + , 3439556 + , 3439083 +
26	223248	223381	213.932	38.9994	174.933	12.567	6.726	5.841	38.214	14.0085	24.2055	gmhB	New AS
17	161535	161965	213.317	105.541	107.776	1162.54	567.816	594.72	517.869	230.274	287.595	ligT	Full		MS-109	Divergent	161956-162036	161956-162036	I	80	12	ligT,									161665 +
178	2311103	2311188	212.747	40.4472	172.3	4808.12	2722.97	2085.15	5364.76	2355.06	3009.7	micF	ncRNA		MS-297	ncRNA	2311105-2311196	2311105-2311196	II	91	16	micF (ncRNA),											2311107	2311161	433	Cat5	P	2311107	T	2311191	54		+	Divergent
28	234817	234922	211.652	182.104	29.5488	2150.73	2144	6.726	617.513	601.97	15.543	yafS	5'											234785	+	aaggcgggaatactgttaagattcatagattacctctcagtgtgaaacg	ATTACCTCTCAGTGTGAAAC	40	4
363	4402717	4403080	206.978	98.9976	107.981	247.888	143.901	103.987	399.218	250.668	148.549	purA	New AS																		4403123 -
211	2711025	2711328	205.599	146.57	59.0292	53.808	37.4355	16.3725	72.171	39.501	32.67	srmB	5'
309	3701673	3702122	205.508	163.795	41.7126	687.468	73.632	613.836	1014.21	168.894	845.312	dppC dppD	Full & New AS
186	2401344	2401631	203.832	135.728	68.1036	129.653	50.976	78.6765	208.346	96.9705	111.375	nuoC	New AS
129	1558832	1558925	202.498	157.092	45.4062	57.171	5.133	52.038	150.233	37.0755	113.157	ddpB	New AS
224	2909303	2909782	201.541	50.1828	151.358	77.7915	18.762	59.0295	127.215	46.728	80.487	mazE relA	New AS
5	56321	56820	201.427	76.551	124.876	105.492	51.9495	53.5425	154.836	60.6375	94.1985	lptD	5' & Full																		56380 +
228	2923779	2923804	201.381	65.3448	136.036	9.1155	2.0355	7.08	21.582	6.1875	15.3945	queF	New AS
111	1321225	1321373	200.56	105.655	94.905	11.5935	4.8675	6.726	35.541	13.86	21.681	yciV	5'																		1321407 -		1321213	1321368	412	Cat5	P	1321213	T	1322866	155		+	Divergent
135	1625742	1625976	198.896	164.536	34.3596	64.605	62.9235	1.6815	89.9415	74.844	15.0975	ydfG	New AS
319	3918389	3918523	196.604	138.955	57.6498	196.47	104.695	91.7745	224.087	105.435	118.651	atpF atpH	New AS
182	2377387	2377651	196.49	111.503	84.987	93.81	47.967	45.843	113.553	56.7765	56.7765	menF	New AS																		2377337 + , 2377397 +
254	3190325	3190347	195.863	29.2524	166.611	18.3195	17.2575	1.062	38.9565	31.284	7.6725	yqiJ	5'																		3190361 -
226	2911828	2912095	192.956	119.415	73.5414	199.744	31.86	167.885	262.647	111.029	151.619	rumA	Full & New AS																		2911818 + , 2911905 + , 2912019 +
195	2529499	2529581	191.554	124.876	66.6786	18.3195	7.8765	10.443	43.2135	30.789	12.4245	cysZ	5'		MS-168	Divergent	2529445-2529572	2529445-2529572	I	127	14	cysZ,		2529475	-	atgtgaatgatgaaaccataatcaggatgagctccttttgaccaatccc	GAGCTCCTTTTGACCAATCC	1	3		2529574 -		2529447	2529573	439	Cat5	P	2529447	T	2530259	126		+	Divergent
192	2507523	2508051	191.543	99.8526	91.6902	844.998	631.005	213.993	1262.15	806.801	455.351	yfeO	5'																		2507954 - , 2508090 -		2507478	2507953	438	Cat5	P	2507478	T	2508962	475		+	Divergent
322	3961673	3962085	190.369	61.4346	128.934	139.564	78.8535	60.711	93.06	45.441	47.619	gpp	New AS																		3961977 +
71	806711	806982	189.012	73.5528	115.459	66.552	11.0625	55.4895	198.644	54.8955	143.748	ybhB	Full & New AS
244	3080632	3080823	188.237	67.0662	121.171	28.5855	19.116	9.4695	81.6255	60.687	20.9385	REP214 (repetitive extragenic palindromic) element; contains 3 REP sequences yggG	3'																		3080679 - , 3080681 -
342	4114913	4115432	187.085	129.23	57.855	121.953	23.0985	98.8545	175.824	57.7665	118.058	glpF glpK	New AS																		4114884 + , 4115315 + , 4114994 +		4114887	4115347	86	Cat1	AS	4114887	T	4115347	460		+		Overlap	lnc AS	Unannotated
214	2735206	2735539	183.266	122.744	60.5226	627.996	92.4825	535.514	829.373	204.336	625.037	raiA	Full & New AS		MS-17	3'/Intergenic	2735380-2735522	2735380-2735522	I	142	18	raiA,									2735374 - , 2735584 -
100	1147807	1148306	182.639	91.086	91.5534	204.789	120.714	84.075	477.477	264.875	212.603	fabH plsX	New AS																		1147946 - , 1147969 - , 1148332 -		1148146	1152438	61	Cat1	T	1148146	AS	1148331	4292		-		Overlap	lnc AS	Unannotated
62	710643	710944	180.998	29.241	151.757	28.7625	5.5755	23.187	102.465	21.78	80.685	fldA ybfE	Full & New AS																		710650 +
253	3178557	3178999	179.755	103.067	76.6878	408.427	200.275	208.152	472.725	248.243	224.483	ygiC	New AS																		3178848 - , 3178883 -
161	1967545	1968046	179.197	51.4026	127.794	6.6375	6.372	0.2655	72.666	51.777	20.889	tap	New AS																		1967666 +
203	2640807	2640987	178.456	56.2818	122.174	864.291	669.06	195.231	637.362	307.94	329.423	rodZ	New AS		MS-80	5'/Intergenic	2640741-2641019	2640741-2641019	I	278	14	rodZ,									2640965 +
127	1512303	1512619	178.421	66.7014	111.72	64.5165	57.4365	7.08	206.91	155.331	51.579	ydcU	New AS
293	3543264	3543556	178.102	46.7286	131.374	96.465	20.0895	76.3755	63.4095	18.5625	44.847	gntX	Full & New AS		MS-287	Junction	3543478-3543785	3543478-3543601	I	307	11	gntX,nfuA,									3543523 - , 3543599 -
287	3479083	3479261	177.509	37.9962	139.513	18.231	9.2925	8.9385	51.0345	23.0175	28.017	kefG	5'		MS-185	Divergent	3479220-3479295	3479220-3479295	II	75	15												3479241	3479257	464	Cat5	P	3479241	T	3483469	16		+	Divergent
148	1793824	1794042	177.418	116.804	60.6138	40.6215	16.461	24.1605	72.963	18.6615	54.3015	pheT	New AS
209	2706965	2707200	177.338	151.871	25.4676	3.717	1.947	1.77	16.137	9.4545	6.6825	rseA	Full & New AS																		2707027 + , 2707165 +
237	3013329	3013658	176.848	114.194	62.6544	399.931	291.342	108.59	744.777	410.999	333.779	mocA	5' & Full																		3013657 - , 3013394 -
73	882023	882374	176.643	96.9228	79.7202	84.6945	45.312	39.3825	204.336	109.247	95.0895	ybjG	Full & New AS											882010	+	cgagccgctcaatactacactttttagcagagatcagtcacgcacccag	AGAGATCAGTCACGCACCCA	1	4
231	2940762	2941125	175.731	107.593	68.1378	1917.71	816.943	1100.76	2443.52	1205.62	1237.9	gcvB ygdI	ncRNA		MS-301	ncRNA	2940717-2940880	2940717-2940880	I	163	91	gcvB (ncRNA),									2941030 +
358	4364912	4364971	174.865	53.4546	121.41	1298.38	1162.98	135.405	712.8	371.052	341.748	aspA	New AS																		4364914 +		4364917	4365422	89	Cat1	AS	4364917	T	4365422	505		+		Overlap	lnc AS	Unannotated
379	4622370	4622822	173.554	55.2558	118.298	123.192	31.2405	91.9515	201.416	80.8335	120.582	ytjB	Full
113	1342408	1342622	173.428	93.651	79.7772	280.279	209.922	70.3575	651.717	425.007	226.71	yciZ	Full & New AS		MS-272	Junction	1342324-1342640	1342324-1342640	I	316	12	yciT,yciZ,											1342329	1342740	27	Cat1	AS	1342329	T	1342740	411		+	Divergent		lnc AS	Unannotated
11	106809	107191	173.2	24.0882	149.112	99.12	34.869	64.251	193.545	70.1415	123.404	lpxC	Full & New AS
3	20999	21137	172.995	150.662	22.3326	354.974	93.102	261.871	651.47	273.636	377.834	rpsT	5'		MS-104	Divergent	21004-21160	21004-21160	I	156	20	rpsT,											21008	21207	380	Cat5	P	21008	T	27258	199		+	Divergent
138	1682470	1682740	172.664	100.662	72.0024	227.622	22.5675	205.054	323.235	74.745	248.49	tus	3' & Full
126	1494828	1495121	172.379	104.139	68.2404	19.7355	11.9475	7.788	60.5385	39.204	21.3345	opgD	New AS											1494862	-	ctacgatccatacctgaaagtgagtccttctggtgttgtgaatggtccc	TCTGGTGTTGTGAATGGTCC	9	2		1495017 -
378	4620262	4620415	170.59	14.2272	156.362	47.967	32.6565	15.3105	55.6875	37.6695	18.018	yjjJ	New AS																		4620462 -
343	4121383	4121528	169.826	37.7682	132.058	227.179	5.9295	221.25	181.715	16.632	165.083	cytR	New AS
337	4074264	4074498	169.313	59.337	109.976	171.336	87.8805	83.4555	108.157	40.491	67.6665	yihY	Full & New AS
64	744909	745183	168.891	109.645	59.2458	107.704	43.188	64.5165	112.464	54.549	57.915	nei ybgL	New AS																		745109 - , 745140 -
74	900754	901028	168.766	44.1864	124.579	40.0905	8.2305	31.86	96.7725	32.769	64.0035	artM artQ	New AS
96	1128475	1128698	168.731	96.33	72.4014	14.2485	2.478	11.7705	49.005	13.563	35.442	flgN murJ	3'
278	3397788	3398038	168.139	89.8662	78.2724	24.426	10.7085	13.7175	36.6795	15.2955	21.384	mreC	New AS																		3397793 +
8	92494	92658	167.238	48.8832	118.355	1171.92	1070.14	101.775	584.348	468.666	115.681	ftsI	New AS																		92677 -
95	1110570	1110823	166.372	56.829	109.543	316.476	257.889	58.587	323.631	225.027	98.604	opgH	New AS																		1110757 -
86	1015070	1015348	166.189	134.303	31.8858	257.004	187.266	69.738	815.513	567.072	248.441	fabA rmf	3'																		1015168 +		1014966	1015291	181	Cat4	T	1014966	P	1017546	325		-	Convergent
65	754195	754559	164.445	84.816	79.629	114.342	11.151	103.191	218.79	47.1735	171.617	sdhC	New AS		MS-124	Divergent	754206-754508	754206-754504	I	302	13	sdhC,									754604 -
31	294755	294807	164.16	86.5032	77.6568	44.604	34.338	10.266	70.7355	34.353	36.3825	yagN	New AS		MS-57	5'/Intergenic	294626-294841	294626-294841	I	215	18	yagN,									294840 + , 294852 +
21	193731	193846	163.829	97.4016	66.4278	255.588	11.328	244.26	163.251	18.81	144.441	dxr	New AS																		193715 -
66	754764	754918	163.066	115.174	47.8914	142.927	60.9765	81.951	369.617	152.955	216.662	sdhC sdhD	Full & New AS
105	1258035	1258273	162.222	95.6802	66.5418	169.477	158.946	10.5315	355.856	317.79	38.0655	ychH	3' & Full																		1258110 -
52	518684	518957	161.948	100.537	61.4118	1404.23	364.266	1039.96	1160.53	243.243	917.285	tesA ybbA	5' & Full		MS-118	Divergent	518895-519020	518895-519020	II	125	10	tesA,ybbA,		518985	+	atgccagcggaaaacattgttgaagttcatcatcttaagaagtccgtcg	ATCATCTTAAGAAGTCCGTC	6	4				518389	519178	391	Cat5	P	518389	T	522176	789		+	Divergent
40	428576	428671	161.549	62.1414	99.408	16.0185	9.027	6.9915	34.254	16.5825	17.6715	secD	New AS
218	2795371	2795602	160.74	121.342	39.3984	10.62	6.018	4.602	45.0945	28.71	16.3845	ygaP ygaV	Full & New AS
260	3293902	3294058	160.284	123.12	37.164	28.674	4.071	24.603	40.491	9.108	31.383	diaA	Full & New AS																		3294041 - , 3293995 -
25	206456	206842	159.988	93.537	66.4506	196.912	101.775	95.1375	184.784	105.782	79.002	dnaE	New AS		MS-23	5' ORF	206696-206806	206696-206806	II	110	10	dnaE,									206807 -
117	1397190	1397519	158.791	72.2304	86.5602	815.616	586.047	229.569	1729.88	1294.03	435.848	fnr	New AS		MS-68	5'/Intergenic	1397326-1397573	1397427-1397573	I	247	25	fnr,									1397538 + , 1397540 + , 1397327 + , 1397425 + , 1397430 +
133	1619332	1619476	158.346	103.512	54.834	233.905	141.423	92.4825	466.092	262.944	203.148	ydeE	5'		MS-144	Divergent	1619313-1619572	1619313-1619572	II	259	12	ydeE,
118	1407167	1407393	158.3	65.0484	93.252	139.653	82.128	57.525	375.012	215.028	159.984	fnrS	Full
200	2597959	2598058	158.278	63.5322	94.7454	108.59	39.294	69.2955	84.843	40.8375	44.0055	gcvR	5'
177	2283327	2283564	157.571	81.4872	76.0836	29.8245	9.027	20.7975	37.521	10.197	27.324	yejM	Full & New AS																		2283591 -
300	3590210	3590415	157.252	96.6036	60.648	512.857	374.797	138.06	949.905	595.386	354.519	ugpB	New AS																		3590187 + , 3590342 +
330	4022779	4023030	157.092	80.3928	76.6992	3629.03	899.514	2729.52	2465.6	1030.64	1434.96	rfaH ubiD	Full		MS-202	Divergent	4022832-4023068	4022994-4023068	II	236	500	rfaH,ubiD,											4022836	4023070	480	Cat5	P	4022836	T	4025390	234		+	Divergent
248	3125535	3125789	156.556	62.6886	93.8676	74.163	22.3905	51.7725	35.739	9.207	26.532	glcD	New AS																		3125576 +
143	1742113	1742283	155.861	123.861	31.9998	47.8785	38.6745	9.204	84.9915	56.3805	28.611	mdtK	3' & Full
335	4051474	4051723	155.849	38.8854	116.964	103.722	84.606	19.116	189.436	145.184	44.253	REP294 (repetitive extragenic palindromic) element; contains 2 REP sequences yshB	3'											4051467	-	gcacattgatggcgctttcgttttctactttgtaaacgaagcgccattc	TTTGTAAACGAAGCGCCATT	4	3				4051267	4051562	343	Cat4	T	4051267	P	4056242	295		-	Convergent
39	426189	426465	154.858	92.7276	62.13	63.72	45.7545	17.9655	134.69	74.25	60.4395	tgt	Full																		426486 -
318	3917359	3917723	154.185	117.431	36.7536	610.827	197.886	412.941	454.311	212.008	242.303	atpA	New AS																		3917341 +
124	1489987	1490251	152.498	81.5442	70.9536	1319.8	1262.81	56.994	1816.6	1517.03	299.574	hokB mokB sokB	ncRNA																				1489883	1490196	210	Cat4	T	1489883	P	1490328	313		-	Convergent
308	3699969	3700031	152.35	88.521	63.8286	3.6285	3.4515	0.177	15.4935	12.672	2.8215	dppF	3'
305	3677091	3677256	150.241	119.951	30.2898	132.219	96.996	35.223	556.083	300.861	255.222	yhjH	5'
217	2794108	2794391	149.807	106.522	43.2858	98.5005	80.9775	17.523	140.036	95.535	44.5005	csiR ygaU	3'											2794362	-	cggggcaagtgttgcgtattccggaagagtagttaattgccagccatcg	GTAGTTAATTGCCAGCCATC	11	3				2794087	2794499	280	Cat4	T	2794087	P	2795106	412		-	Convergent
58	664364	664797	149.032	96.2388	52.7934	163.99	55.8435	108.147	174.587	77.9625	96.624	mrdB rlpA	New AS																		664336 + , 664481 +
90	1049867	1049891	148.622	40.7436	107.878	18.4965	2.832	15.6645	117.81	42.3225	75.4875		ncRNA		MS-97	Convergent	1049778-1049925	1049778-1049925	I	147	17												1049607	1049925	33	Cat1	T	1049607	P	1049925	318		-		AS to insB, operon on opposite strand not annotated	lnc AS	Unannotated
236	2983927	2984017	147.22	76.6878	70.5318	13.1865	6.018	7.1685	40.1445	24.453	15.6915	yqeG	5'		MS-177	Divergent	2983833-2983992	2983833-2983992	I	159	11	yqeG,									2984045 -
56	630014	630359	146.433	82.1028	64.3302	48.0555	40.887	7.1685	101.574	75.339	26.235	cstA	New AS																		630279 -
257	3199271	3199623	146.387	91.9524	54.435	212.488	166.911	45.5775	152.609	103.604	49.005	ygiM	5' & Full																		3199390 - , 3199472 -
234	2947249	2947370	145.726	110.865	34.8612	30.798	21.594	9.204	51.5295	28.017	23.5125	argA	5'																		2947395 -
365	4426656	4426759	144.883	61.2294	83.6532	106.2	53.985	52.215	83.0115	35.8875	47.124	ytfB	5'
140	1712413	1712442	144.769	70.1328	74.6358	9.558	1.416	8.142	16.038	3.861	12.177	gst	New AS																		1712463 - , 1712364 -
199	2596973	2597347	144.392	58.7442	85.6482	20.178	9.912	10.266	55.341	12.177	43.164	dapA	New AS																		2597324 +
329	4018763	4018805	144.21	81.681	62.529	17.169	14.0715	3.0975	16.632	11.9295	4.7025	ubiB	New AS																		4018716 -
7	91137	91317	143.8	86.9934	56.8062	249.57	245.322	4.248	207.999	189.189	18.81	ftsL	Full
85	986161	986252	143.401	49.9548	93.4458	17.169	7.08	10.089	75.1905	13.761	61.4295	ompF	5'																		986232 + , 986279 +
6	56922	57237	142.432	34.5534	107.878	238.596	127.794	110.802	448.619	201.812	246.807	lptD	5'		MS-105	Divergent	57104-57238	57148-57238	I	134	50	lptD,		57201	+	actcgtcatctctacgctagtgttaatcctgtccgaatagcgtcagtgg	CTGTCCGAATAGCGTCAGTG	2	3		56888 +
125	1492255	1492446	141.554	119.757	21.7968	8.2305	1.8585	6.372	115.236	38.1645	77.0715	ydcI	3' & Full
70	788160	788215	141.029	67.1004	73.929	9.735	3.0975	6.6375	22.9185	6.6825	16.236	galK	Full & New AS
295	3563750	3564060	140.858	99.1002	41.7582	83.013	33.8955	49.1175	126.374	54.549	71.8245	glgP	New AS																		3563723 + , 3563949 +
131	1602937	1603044	138.977	43.1946	95.7828	14.0715	6.6375	7.434	32.3235	12.6225	19.701	lsrD	New AS
204	2658089	2658239	138.635	62.5518	76.0836	101.952	59.7375	42.2145	122.809	65.043	57.7665	iscU	3'		MS-280	Junction	2658169-2658342	2658169-2658342	I	173	16	iscU,iscS,									2658171 +
230	2937920	2938059	138.533	66.5532	71.9796	22.3905	14.514	7.8765	38.61	20.691	17.919	fucR	3'																				2938051	2938148	284	Cat4	T	2938051	P	2941234	97		-	Convergent
225	2911107	2911395	137.826	73.587	64.239	269.217	93.987	175.23	210.177	90.6345	119.543	relA	New AS																		2911084 + , 2911153 +
336	4053896	4054107	137.644	70.1556	67.488	150.627	145.317	5.31	113.058	102.91	10.1475	glnL	New AS																		4053873 +
41	433654	433797	136.709	68.913	67.7958	146.821	75.402	71.4195	144.936	76.824	68.112	ribD	New AS		MS-268	Junction	433728-433912	433728-433912	I	184	11	ribD,ribE,
94	1105587	1105689	136.435	62.2668	74.1684	42.5685	33.5415	9.027	37.422	24.1065	13.3155	ymdC	New AS
168	2066108	2066460	135.922	95.0646	40.8576	1368.65	283.111	1085.54	1441.98	522.274	919.71	yoeH	Full & New AS		MS-230	Full ORF	2066003-2066504	2066003-2066143	II	501	25	yoeH,											2066009	2066155	70	Cat1	P	2066009	T	2066155	146		+		Overlap	lnc AS	Unannotated
97	1130247	1130353	135.694	114.718	20.976	8.7615	3.009	5.7525	31.086	8.3655	22.7205	flgB	New AS
314	3848450	3848474	135.546	115.995	19.551	0.2655	0	0.2655	0.0495	0	0.0495	uhpA	New AS
13	118384	118646	135.17	32.7066	102.463	47.082	8.496	38.586	77.5665	19.107	58.4595	nadC	5'		MS-106	Divergent	118589-118677	118589-118677	I	88	11	nadC,
288	3513160	3513535	134.269	36.7308	97.5384	382.497	363.647	18.8505	282.002	235.521	46.4805	dam	Full & New AS																		3513503 + , 3513252 +
162	1974968	1975256	132.616	108.938	23.6778	33.7185	9.912	23.8065	340.808	124.691	216.117	motA	New AS																		1975162 + , 1975164 +
201	2615399	2615552	131.066	37.9962	93.0696	12.567	4.779	7.788	32.967	11.484	21.483	yfgC	New AS
183	2392172	2392494	130.804	86.469	44.3346	33.1875	20.709	12.4785	89.595	43.956	45.639	nuoL	Full & New AS
27	231413	231571	129.743	95.5548	34.1886	48.498	9.4695	39.0285	50.886	12.1275	38.7585	yafD	5' & Full																		231573 -
212	2720537	2720853	128.957	64.7634	64.1934	503.565	382.231	121.333	392.684	308.137	84.546	pssA yfiQ	New AS
350	4197807	4198083	128.888	67.317	61.5714	87.261	39.825	47.436	108.653	52.371	56.2815	yjaG	New AS																		4197946 -
150	1875753	1876016	128.159	87.4152	40.7436	146.821	99.7395	47.082	241.659	156.767	84.8925	yeaP	5'
222	2889832	2889974	127.942	65.4132	62.529	18.8505	5.487	13.3635	54.9945	25.542	29.4525	cysJ	5'																		2889916 +
91	1051221	1051246	127.931	28.0212	99.9096	5.7525	4.5135	1.239	43.6095	26.8785	16.731	ymcE	3'
36	405926	406420	126.643	52.4628	74.1798	1377.94	968.721	409.224	1334.87	959.409	375.458	aroL yaiA	New AS		MS-219	Full ORF	406242-406370	406242-406370	I	128	13	yaiA,									406296 -
196	2550791	2550848	125.799	47.3784	78.4206	5.487	5.31	0.177	12.672	11.2365	1.4355	amiA	New AS
302	3628667	3628751	123.929	114.581	9.348	13.3635	11.9475	1.416	38.7585	33.0165	5.742		New AS
92	1078026	1078112	123.508	37.4034	86.1042	45.2235	20.2665	24.957	19.6515	8.3655	11.286	putA	5'		MS-131	Divergent	1078056-1078142	1078056-1078142	I	86	14	putA,									1078157 +
296	3566215	3566382	122.972	54.207	68.7648	7.08	2.124	4.956	21.78	12.375	9.405	glgC	New AS
60	700792	700965	122.493	68.4342	54.0588	373.116	106.996	266.119	339.867	126.671	213.197	nagA nagC	New AS																		700825 +
42	435705	435730	122.14	32.889	89.2506	7.788	7.6995	0.0885	11.7315	11.583	0.1485	thiL	New AS
35	395189	395462	121.615	71.2614	50.3538	25.488	8.2305	17.2575	71.379	35.838	35.541	ampH	5' & Full																		395178 +
294	3551204	3551276	121.535	37.7796	83.7558	12.39	11.4165	0.9735	138.353	134.145	4.2075	malT	5'
268	3338394	3338655	120.931	72.4356	48.4956	144.697	24.1605	120.537	130.482	19.3545	111.128	yrbG	5'		MS-43	5' ORF	3338411-3338525	3338411-3338525	I	114	11	yrbG,									3338527 -
159	1948561	1948697	119.677	37.5402	82.137	78.4995	32.6565	45.843	151.965	88.2585	63.7065		5'		MS-157	Divergent	1948391-1948703	1948545-1948702	I	312	14	aspS,									1948545 +
272	3346487	3346593	118.868	34.0632	84.8046	477.723	44.5155	433.207	284.774	85.5855	199.188	yrbL	New AS		MS-84	5'/Intergenic	3346446-3346554	3346446-3346554	I	108	71	yrbL,									3346557 -
246	3091503	3091734	116.679	44.6082	72.0708	49.2945	45.9315	3.363	39.105	31.9275	7.1775	yqgE yqgF	3' & Full																		3091611 -
373	4495474	4495497	116.394	15.105	101.289	1.5045	1.3275	0.177	5.148	3.6135	1.5345	intB	Full & New AS
275	3376581	3376792	115.824	47.0022	68.8218	140.803	12.213	128.59	195.674	29.9475	165.726	rplM	Full & New AS
49	469836	469998	115.516	49.875	65.6412	25.842	22.0365	3.8055	39.5505	30.5415	9.009	mdlA mdlB	New AS																		469858 - , 470009 -
338	4083036	4083291	114.901	67.7844	47.1162	120.891	12.6555	108.235	199.584	60.6375	138.947	fdoG	5' & Full
153	1899445	1899706	114.456	40.8006	73.6554	59.3835	21.417	37.9665	73.3095	30.789	42.5205	yoaE	5'
194	2528645	2528669	113.202	52.2462	60.9558	5.7525	0.885	4.8675	32.0265	6.336	25.6905	zipA	New AS
103	1189462	1189611	111.777	75.2172	36.5598	194.257	94.4295	99.828	353.331	179.537	173.794	phoP	New AS		MS-66	5'/Intergenic	1189388-1189691	1189444-1189599	I	303	19	phoP,									1189553 +
20	192669	192693	110.876	14.136	96.7404	2.124	0.0885	2.0355	1.7325	0	1.7325		New AS
291	3532292	3532567	109.531	20.4858	89.0454	216.736	71.5965	145.14	103.306	44.0055	59.301	envZ pck	3'
53	573702	573735	108.745	12.5628	96.1818	1.6815	0.177	1.5045	8.712	1.8315	6.8805		3'		MS-96	Convergent	573638-573805	573638-573805	I	167	11
164	1979704	1979786	108.334	25.6956	82.6386	190.098	4.425	185.673	231.017	23.0175	207.999	otsB	New AS
315	3880209	3880470	108.243	72.2076	36.0354	124.165	79.5615	44.604	144.887	89.9415	54.945	dnaA dnaN	New AS
67	761839	761963	107.912	62.3466	45.5658	414.799	406.215	8.5845	299.129	277.2	21.9285	sucB	New AS
9	102658	102682	107.092	17.2938	89.7978	0.885	0	0.885	3.861	0.2475	3.6135	ddlB	Full & New AS																		102693 -
243	3071359	3071432	105.336	62.3466	42.9894	42.303	31.86	10.443	51.6285	27.3735	24.255	epd	Full & New AS
82	976084	976108	104.994	65.9718	39.0222	4.6905	2.655	2.0355	19.8495	5.841	14.0085	mukB	New AS
301	3603511	3603591	104.276	75.696	28.5798	304.617	283.465	21.1515	156.717	129.294	27.423	yhhM	3' & Full
54	575107	575131	102.988	30.609	72.3786	11.4165	3.894	7.5225	45.1935	20.5425	24.651	nmpC	New AS																		575093 +
19	190487	190550	102.885	59.3028	43.5822	17.7	15.753	1.947	20.4435	14.9985	5.445	rpsB	New AS
297	3571025	3571184	102.224	60.4656	41.7582	16.0185	1.8585	14.16	28.116	6.2865	21.8295	glgB	New AS
154	1920116	1920188	102.064	83.4594	18.6048	42.2145	36.9045	5.31	168.696	115.929	52.767	yebW	3' & Full																		1920229 -		1919923	1920558	236	Cat4	T	1919923	P	1921229	635		-	Convergent
316	3886511	3886564	100.628	88.0308	12.597	97.6155	10.7085	86.907	322.295	197.109	125.186	tnaC	Full & New AS																		3886463 -
180	2314888	2314917	100.594	82.821	17.7726	1.8585	1.8585	0	8.019	6.7815	1.2375	RIP162 (repetitive extragenic palindromic) element; contains 5 REP sequences and 1 IHF site	3'																		2314942 -
266	3328273	3328296	99.3738	23.1078	76.266	16.9035	16.5495	0.354	10.1475	9.6525	0.495	dacB	3'
274	3362818	3362934	98.0742	13.2012	84.873	21.594	3.363	18.231	41.4315	19.6515	21.78	yhcD	New AS																		3362967 -
146	1756516	1756541	95.5662	70.9992	24.567	18.408	10.797	7.611	50.4405	34.848	15.5925	ynhG	New AS
289	3530199	3530340	94.8936	53.5686	41.325	22.0365	6.018	16.0185	40.6395	10.296	30.3435	yhgE	New AS
167	2053282	2053440	93.2976	40.5042	52.7934	35.6655	13.629	22.0365	89.1495	24.75	64.3995	amn	New AS
242	3070800	3070846	92.8758	54.8568	38.019	149.742	141.511	8.2305	122.067	113.256	8.811	epd	New AS		MS-282	Junction	3070585-3070876	3070585-3070876	I	291	16	pgk,epd,									3070861 + , 3070890 +
144	1753617	1753681	92.283	44.7108	47.5722	21.5055	3.54	17.9655	84.1005	23.265	60.8355		New AS		MS-151	Divergent	1753645-1753752	1753645-1753752	I	107	45	pykF,
165	1992639	1992686	92.1918	77.4174	14.7744	1.1505	0.2655	0.885	6.7815	3.3165	3.465	uvrC	New AS
280	3427350	3427388	90.6414	37.8594	52.782	154.609	151.778	2.832	111.821	104.841	6.9795	yrdA	New AS		MS-183	Divergent	3427233-3427397	3427233-3427397	I	164	16	yrdA,									3427399 -
239	3052802	3052931	89.7978	67.3854	22.4124	29.6475	8.142	21.5055	36.234	12.1275	24.1065	pepP ygfB	Full & New AS																		3052908 +
279	3401300	3401393	87.0048	37.2096	49.7952	204.7	74.2515	130.449	347.935	124.097	223.839	csrD	5'																				3401253	3401444	462	Cat5	P	3401253	T	3402900	191		+	Divergent
