# Supplementary material for: Tombusvirus p19 Captures RNase III-Cleaved Double-Stranded RNAs Formed by Overlapping Sense and Antisense Transcripts in Escherichia coli
Source: mBio. 2020 Jun 9;11(3):e00485-20. doi: 10.1128/mBio.00485-20 (PMC7373196; doi:10.1128/mBio.00485-20)
Supplement: TABLE S3 [file mBio.00485-20-st003.xlsx]

## Sheet: Notes
Supplementary Table 3. RNase III cleavage sites idenfied from p19-captured dsRNAs. This table contains the 21 or 22 bp dsRNAs and the positions of RNase III cleavage sites. Data sheets are: "E 21-bp", all 21-bp dsRNAs from sample E (1,225 dsRNAs); "E 22-bp", all 22-bp dsRNAs from sample E (1,643 dsRNAs); "S 21-bp", all 21-bp dsRNAs from sample S (,1999 dsRNAs); "S 22-bp", all 22-bp dsRNAs from sa…
Headers	Explanantory notes
Start (sense)	Genome coordinate for the start site of the sense sequence of the dsRNA.
End (sense)	Genome coordinate for the end site of the sense sequence of the dsRNA.
Sense sequence	The sense sequence of the dsRNA
Total reads (sense)	Raw reads of the sense sequence
Reads RPM (sense)	Reads Per Million (RPM) of the sense sequence
Start (antisense)	Genome coordinate for the start site of the antisense sequence of the dsRNA.
End (antisense)	Genome coordinate for the end site of the antisense sequence of the dsRNA.
Antisense sequence	The antisense sequence of the dsRNA
Total reads (antisense)	Raw reads of the antisense sequence
Reads RPM (antisense)	Reads Per Million (RPM) of the antisense sequence
Gene	E. coli gene overlapping with this dsRNA
Altuvia et al. RNase III site Gene	The gene annotation of Altuvia et al. RNase III cleavage sites
Ecocyc ID
Coornidate (U00096.2)	Genome coordinate of the Altuvia et al RNase III cleavage sites
Strand	Genome strand of the Altuvia et al RNase III cleavage sites. +: Forward strand; -: Reverser strand.

## Sheet: E 21-bp
Start (sense)	End (sense)	Sense sequence	Total reads (sense)	Reads RPM (sense)	Start (antisense)	End (antisense)	Antisense sequence	Total reads (antisense)	Reads RPM (antisense)	Gene	Altuvia et al. RNase III site Gene	Ecocyc ID	Coornidate (U00096.2)	Strand
1489510	1489531	AUACGGGUCUACAUCGGAAGC	92259	1082.05	1489508	1489529	UUCCGAUGUAGACCCGUAUUC	94	1.10247	rydC
1386794	1386815	ACUGUAACCGGGUUGCCCUGG	88301	1035.63	1386792	1386813	AGGGCAACCCGGUUACAGUCG	5765	67.6144	tpx
2411763	2411784	UAUCGUACACGGCGGCGAAAA	29435	345.227	2411761	2411782	UUCGCCGCCGUGUACGAUACG	873	10.2389	ackA
3989775	3989796	AAUAUGGUGCCGUGCGACGAA	28971	339.785	3989773	3989794	CGUCGCACGGCACCAUAUUCC	440	5.16051	cyaA
1921178	1921199	GGAGAGAGCCGUGCGCUAAAA	28827	338.096	1921176	1921197	UUAGCGCACGGCUCUCUCCCA	27974	328.091	ryeA ryeB
3192847	3192868	CAGCCAAUCAGAGGGGGGAGA	27038	317.114	3192845	3192866	UCCCCCCUCUGAUUGGCUGUU	1328	15.5754	ibsD sibD
1017119	1017140	ACUGGCGCAGGCAGCCAAAGA	20764	243.529	1017117	1017138	UUUGGCUGCCUGCGCCAGUUU	639	7.49447	ycbZ
2112054	2112075	AAUGGUCACGCCCGGCGGACA	19513	228.857	2112052	2112073	UCCGCCGGGCGUGACCAUUAU	8868	104.008	galF
3193222	3193243	CAACUCAUCAGAGGGGGGAGA	16853	197.659	3193220	3193241	UCCCCCCUCUGAUGAGUUGUU	2861	33.5551	ibsE sibE
1620919	1620940	CCUGCACUGAUAACGAAUCGU	15392	180.524	1620917	1620938	GAUUCGUUAUCAGUGCAGGAA	1161	13.6167	mgrR
4632430	4632451	UCUGGACGCCCCUGCAUUAGA	13933	163.412	4632428	4632449	UAAUGCAGGGGCGUCCAGAUG	1138	13.347	ytjC
4483999	4484020	CAACGGCGGUGGCUACAGAUA	13354	156.622	4483997	4484018	UCUGUAGCCACCGCCGUUGUC	2030	23.8087
3988890	3988911	AGGUCUGGCAGUGGAUCCUGA	10617	124.521	3988888	3988909	AGGAUCCACUGCCAGACCUCA	255	2.99075
4254474	4254495	UGGCCAGCCGGACAUAAACGA	10382	121.765	4254472	4254493	GUUUAUGUCCGGCUGGCCACG	465	5.45372	plsB
3919551	3919572	UGAAGCCGCCGAUGCCUUUCA	10051	117.883	3919549	3919570	AAAGGCAUCGGCGGCUUCACG	15565	182.553	atpB
2397989	2398010	GGACAUCACCAGGCGACCACG	9906	116.182	2397987	2398008	UGGUCGCCUGGUGAUGUCCUG	7383	86.5911	nuoG
3054891	3054912	UCCUCCCCUGAGACUGACUGU	9805	114.997	3054889	3054910	AGUCAGUCUCAGGGGAGGAGC	101	1.18457	ibsC sibC
1489483	1489504	AAAACCGACCCGUGGUACAGG	8530	100.044	1489481	1489502	UGUACCACGGGUCGGUUUUAG	1681	19.7155	rydC
106348	106369	CAGGAGCAGAAGCCGGUUGCU	8514	99.8559	106346	106367	CAACCGGCUUCUGCUCCUGGG	1316	15.4346	ftsZ
3572800	3572821	AAGACAGGGCGAAUGGCGUCG	8501	99.7035	3572798	3572819	ACGCCAUUCGCCCUGUCUUCU	1105	12.9599	asd
3325902	3325923	AAGGGGUGCUGGCCGAGAUUG	8051	94.4257	3325900	3325921	AUCUCGGCCAGCACCCCUUCG	1809	21.2167	yhbY
1489484	1489505	AAACCGACCCGUGGUACAGGC	7966	93.4287	1489482	1489503	CUGUACCACGGGUCGGUUUUA	4601	53.9625	rydC
234818	234839	AAACCGGCAAGAGUCCCUCAA	7765	91.0713	234816	234837	GAGGGACUCUUGCCGGUUUCA	414	4.85557	yafS
2282002	2282023	ACCACCGCCGGUUAAGCGACG	7458	87.4707	2282000	2282021	UCGCUUAACCGGCGGUGGUUG	1147	13.4525
3572740	3572761	AGUGUGCCAGUGGUUCCGCCA	7271	85.2775	3572738	3572759	GCGGAACCACUGGCACACUUC	5485	64.3305	asd
4328114	4328135	AAGUGGACCACGGCAGAUAAA	6763	79.3194	4328112	4328133	UAUCUGCCGUGGUCCACUUUC	1940	22.7532	yjcZ
4178337	4178358	AGGUCAAAGCCGCUGCCUUUG	6495	76.1762	4178335	4178356	AAGGCAGCGGCUUUGACCUCA	974	11.4235	rplJ
1441336	1441357	ACGUCGGCACGGUAGAACUUG	6396	75.0151	1441334	1441355	AGUUCUACCGUGCCGACGUUC	105	1.23149	ydbH
2812839	2812860	UUAUCAUCAUCCCUGAAUUCA	6277	73.6194	2812837	2812858	AAUUCAGGGAUGAUGAUAACA	364	4.26915	micA
3989857	3989878	AAUGGCUGGAUCUCGGUGGCU	6229	73.0564	3989855	3989876	CCACCGAGAUCCAGCCAUUCA	192	2.25186	cyaA
4110218	4110239	GCGUACACCCUGGCUUCAUUG	5804	68.0719	4110216	4110237	AUGAAGCCAGGGUGUACGCUG	744	8.72596	yiiQ
3677231	3677252	AGUGAUGCUGCCCGGACUCGA	5405	63.3922	3677229	3677250	GAGUCCGGGCAGCAUCACUUU	251	2.94384
451594	451615	GCAGCGGCGACGGAGAAUAGA	5297	62.1255	451592	451613	UAUUCUCCGUCGCCGCUGCCG	332	3.89384	ampG
294757	294778	UAGCUGCCAGAGUGGGUUCUA	5183	60.7885	294755	294776	GAACCCACUCUGGCAGCUAUC	849	9.95744	yagN
4468251	4468272	UAUUUCCCGUGGCUGGUUGCG	5021	58.8885	4468249	4468270	CAACCAGCCACGGGAAAUAGC	3988	46.773	mgtA
3698172	3698193	UUAGCCCCCGUGGUGUUGUCA	4996	58.5953	3698170	3698191	ACAACACCACGGGGGCUAAUC	29702	348.358	rdlD
2041513	2041534	ACCCCCGGUAGAGUUGCCCCU	4817	56.4959	2041511	2041532	GGGCAACUCUACCGGGGGUUC	786	9.21855	serU
965954	965975	GCAGCCAGCGAUACCUUCAUG	4790	56.1792	965952	965973	UGAAGGUAUCGCUGGCUGCGU	9883	115.912	msbA
490594	490615	AACGCGCCGUGAGUACCACCG	4568	53.5755	490592	490613	GUGGUACUCACGGCGCGUUUU	684	8.02225
965928	965949	UGGCGGGCGUAGCGUUAAUCC	4561	53.4934	965926	965947	AUUAACGCUACGCCCGCCACG	10239	120.087	msbA
437396	437417	CAUGUGCUGCGGCUGCAUUCG	4457	52.2736	437394	437415	AAUGCAGCCGCAGCACAUGCA	6169	72.3527
2946740	2946761	UGAACGGGUCGUCUGCACGAA	4426	51.9101	2946738	2946759	CGUGCAGACGACCCGUUCAUC	510	5.9815	amiC
3807027	3807048	UCUGCCCGCUCGGCCGCAGGU	4398	51.5817	3807025	3807046	CUGCGGCCGAGCGGGCAGAGA	434	5.09014	waaA
3919365	3919386	GGAUCCACUGUGACCACCACG	4297	50.3971	3919363	3919384	UGGUGGUCACAGUGGAUCCUG	479	5.61792	atpB
202044	202065	AUUGCGGCAGGCCGUGUUAUU	4222	49.5175	202042	202063	UAACACGGCCUGCCGCAAUCG	10751	126.092
2715489	2715510	AGAGUUGCCACCCGGCUGAUU	4104	48.1335	2715487	2715508	UCAGCCGGGUGGCAACUCUGC	269	3.15495	REP189 (repetitive extragenic palindromic) element; contains 1 REP sequences
142186	142207	UGGAGUGGCCCAGGUUAUACA	4027	47.2304	142184	142205	UAUAACCUGGGCCACUCCACC	390	4.57409	can
3706159	3706180	AAAAUGCCAGGGCCAGCCAUA	4024	47.1952	3706157	3706178	UGGCUGGCCCUGGCAUUUUCC	2164	25.3803
3325282	3325303	ACCGCCGGUGUUCCGCUCAUG	3856	45.2249	3325280	3325301	UGAGCGGAACACCGGCGGUGG	1111	13.0303	rlmE
3444640	3444661	AUAGCGGCUUCACGGACCUUA	3841	45.0489	3444638	3444659	AGGUCCGUGAAGCCGCUAUGC	1269	14.8834	rpsN
4263675	4263696	GGACGGUACGCCUGACCUUUA	3830	44.9199	4263673	4263694	AAGGUCAGGCGUACCGUCCCG	1165	13.6636	dnaB
3671297	3671318	CAGUGGCUGGCUGGCGUAAUG	3737	43.8292	3671295	3671316	UUACGCCAGCCAGCCACUGCA	909	10.6612	yhjC
3291538	3291559	CAGGGCACGGCGCAGGCUGAU	3728	43.7236	3291536	3291557	CAGCCUGCGCCGUGCCCUGCA	3076	36.0767	yraM
1619455	1619476	UGAGUCGCCAGUACAGCCUGA	3696	43.3483	1619453	1619474	AGGCUGUACUGGCGACUCAAG	159	1.86482	ydeE
1686429	1686450	UAUGCUCUGGGCGGGUGUUCC	3622	42.4804	1686427	1686448	AACACCCGCCCAGAGCAUAAC	3115	36.5341
1051225	1051246	AGGGUACCGGGAACCAACACC	3573	41.9057	1051223	1051244	UGUUGGUUCCCGGUACCCUGG	5010	58.7595	ymcE
3445781	3445802	GCUGCCAUGAUUCGCUCCUUA	3467	40.6625	3445779	3445800	AGGAGCGAAUCAUGGCAGCGA	2458	28.8285	rplN rplX
3572739	3572760	AAGUGUGCCAGUGGUUCCGCC	3460	40.5804	3572737	3572758	CGGAACCACUGGCACACUUCA	13292	155.894	asd
3963510	3963531	UCACGACCCGCCAGCGUCAGC	3353	39.3255	3963508	3963529	UGACGCUGGCGGGUCGUGACG	357	4.18705	rhlB
3071411	3071432	CCGGUGCAGUCGAGGACUACA	3331	39.0674	3071409	3071430	UAGUCCUCGACUGCACCGGCG	373	4.37471	epd
2411660	2411681	UAGGUGCAGGCGCCGCUCACA	3284	38.5162	2411658	2411679	UGAGCGGCGCCUGCACCUAAA	1922	22.5421	ackA
2398071	2398092	AGCGCCGGAUGCCAGCAAAAG	3174	37.2261	2398069	2398090	UUUGCUGGCAUCCGGCGCUGG	483	5.66484	nuoG
4160224	4160245	UAUGGUGCGUGUAGGGGAACU	3170	37.1791	4160222	4160243	UUCCCCUACACGCACCAUAUG	28553	334.882	trmA
1140497	1140518	AGGGCGCUGCCAGUCACUGUG	3129	36.6983	1140495	1140516	CAGUGACUGGCAGCGCCCUAC	2075	24.3365	rne
195632	195653	GCGGCACCGAGCCCGGUGAUG	3107	36.4403	195630	195651	UCACCGGGCUCGGUGCCGCCG	1145	13.4291	ispU
460587	460608	AAGGGGAUGGCUGGCCUGAUA	3087	36.2057	460585	460606	UCAGGCCAGCCAUCCCCUUAC	1158	13.5815
2066438	2066459	AGUGCGGUCCGUGGAUACAAC	3065	35.9477	2066436	2066457	UGUAUCCACGGACCGCACUCU	340	3.98767	yoeH
1078420	1078441	GCAGGAUACGGUCGCCCUGGU	2948	34.5754	1078418	1078439	CAGGGCGACCGUAUCCUGCCG	102	1.1963
2466087	2466108	UUGGGUUCAUGGGGACACUGA	2945	34.5403	2466085	2466106	AGUGUCCCCAUGAACCCAACA	1096	12.8544	gtrA
2283483	2283504	UCGAUGCCGAGCGUACGCACC	2837	33.2736	2283481	2283502	UGCGUACGCUCGGCAUCGAGA	1771	20.7711	yejM
460586	460607	UAAGGGGAUGGCUGGCCUGAU	2835	33.2501	460584	460605	CAGGCCAGCCAUCCCCUUACA	223	2.61544
3055415	3055436	ACGACGCCCACCGUGCAGUGG	2818	33.0507	3055413	3055434	ACUGCACGGUGGGCGUCGUCU	94	1.10247	serA
1921180	1921201	AGAGAGCCGUGCGCUAAAAGU	2803	32.8748	1921178	1921199	UUUUAGCGCACGGCUCUCUCC	1693	19.8562	ryeA ryeB
3820010	3820031	UCUGCGCAUGAGCCGCCAAAA	2782	32.6285	3820008	3820029	UUGGCGGCUCAUGCGCAGACG	98	1.14939	gmk
1386838	1386859	UAUCUUUCCUGUUUACAUAUA	2751	32.2649	1386836	1386857	UAUGUAAACAGGAAAGAUAAU	120	1.40741
815638	815659	AGGCGACGCUCGGUUCCGUUA	2747	32.218	815636	815657	ACGGAACCGAGCGUCGCCUCC	2011	23.5859	ybhK
3316230	3316251	AAAGUGGUUGCGGGGGCCGGA	2746	32.2063	3316228	3316249	CGGCCCCCGCAACCACUUUCC	1217	14.2735	metY
4122359	4122380	GGUGGCCUGGGAGACUUUAUC	2745	32.1946	4122357	4122378	UAAAGUCUCCCAGGCCACCCG	184	2.15803	cytR
4631706	4631727	AAUGCCUGCAGAAUGGCCUGA	2713	31.8193	4631704	4631725	AGGCCAUUCUGCAGGCAUUUC	93	1.09074	yjjX
702775	702796	AUAUGGCGAGCAGCCCAUUUG	2702	31.6902	702773	702794	AAUGGGCUGCUCGCCAUAUCG	1516	17.7803	nagB
988739	988760	CAGGCCCUGAUACCGACUAGC	2672	31.3384	988737	988758	UAGUCGGUAUCAGGGCCUGCG	91	1.06729	pncB
4445741	4445762	AGGUAGUGGUCAGCGGCUAUG	2658	31.1742	4445739	4445760	UAGCCGCUGACCACUACCUGG	2602	30.5174	ytfN
3348663	3348684	UUUCCCUGGUGUUGGCGCAGU	2607	30.576	3348661	3348682	UGCGCCAACACCAGGGAAAUC	218	2.5568	arcZ
3325242	3325263	UAGCGCCAGUUCCACCAGAUA	2603	30.5291	3325240	3325261	UCUGGUGGAACUGGCGCUAGA	353	4.14014	rlmE
2911113	2911134	UUAGCCAGCGGUGCGUAGAUG	2600	30.4939	2911111	2911132	UCUACGCACCGCUGGCUAACC	347	4.06977	relA
3440897	3440918	UAAGCAGUGAGGUCCCACCGA	2506	29.3915	3440895	3440916	GGUGGGACCUCACUGCUUAUC	31934	374.536	secY
1718390	1718411	ACUGACCACACGCCCCCUUCA	2482	29.11	1718388	1718409	AAGGGGGCGUGUGGUCAGUAA	104	1.21976
2621832	2621853	UGCUGAGCCGGUGCGUUUUGU	2434	28.547	2621830	2621851	AAAACGCACCGGCUCAGCAGU	4628	54.2792	ppk
3342610	3342631	AUCGCCCACGGCACGCCUACA	2413	28.3007	3342608	3342629	UAGGCGUGCCGUGGGCGAUCA	247	2.89692	lptB
4014143	4014164	CGAGAGGCGAUGCAGCAGGUG	2386	27.9841	4014141	4014162	CCUGCUGCAUCGCCUCUCGCU	419	4.91422	ysgA
1140496	1140517	UAGGGCGCUGCCAGUCACUGU	2381	27.9254	1140494	1140515	AGUGACUGGCAGCGCCCUACU	607	7.11916	rne
3445108	3445129	ACAGGCCACGGAAGUCACGGA	2342	27.468	3445106	3445127	CGUGACUUCCGUGGCCUGUCC	426	4.99631	rplE
3705823	3705844	UAUGAGGUGGGGAUGCCGUAC	2341	27.4563	3705821	3705842	ACGGCAUCCCCACCUCAUAAC	282	3.30742
712625	712646	UGUGCCAGGCACGCCGUAUUG	2306	27.0458	712623	712644	AUACGGCGUGCCUGGCACAUG	1594	18.6951	seqA
1894673	1894694	CAUCGGGUAUGGCUGUCCUGG	2266	26.5766	1894671	1894692	AGGACAGCCAUACCCGAUGUG	2592	30.4001	nudL
918203	918224	UUACCCGGCCGACACUGUCCA	2212	25.9433	918201	918222	GACAGUGUCGGCCGGGUAAAU	95	1.1142	ybjX
2706368	2706389	AAUACGCGUGCGCCCGACGGA	2196	25.7557	2706366	2706387	CGUCGGGCGCACGCGUAUUGC	424	4.97286	rseB
92522	92543	AUGCCGUCCUCAGCGUUAGUA	2194	25.7322	92520	92541	CUAACGCUGAGGACGGCAUCG	1236	14.4963	ftsI
3637473	3637494	AAACUGCCGACGCACCCGCUC	2154	25.2631	3637471	3637492	GCGGGUGCGUCGGCAGUUUAU	363	4.25742	uspB
2151334	2151355	GAGGGUUAGGGAGAGGUUUCC	2130	24.9816	2151332	2151353	AAACCUCUCCCUAACCCUCAC	783	9.18337	sibA
1905541	1905562	UAAGGCUCGGCAGAGAAGCGG	2111	24.7587	1905539	1905560	GCUUCUCUGCCGAGCCUUAUA	2029	23.797	yobF
4597458	4597479	UGACAACGGGCGAUCCUCACU	2094	24.5593	4597456	4597477	UGAGGAUCGCCCGUUGUCAGA	2098	24.6063	opgB
8190	8211	AGACCGGUUACAUCCCCCUAA	2066	24.231	8188	8209	AGGGGGAUGUAACCGGUCUGC	2611	30.623
1755460	1755481	UGGUACUGGGCGCGGUAAUCC	2065	24.2192	1755458	1755479	AUUACCGCGCCCAGUACCAGU	8644	101.381	lpp
4373855	4373876	UCUGCUGACCGGUACUCGCGU	2040	23.926	4373853	4373874	GCGAGUACCGGUCAGCAGACG	202	2.36914	efp
702812	702833	UAGUCAGGGGGAUCAGUCUCA	2035	23.8674	702810	702831	AGACUGAUCCCCCUGACUACC	3673	43.0786	nagB
2706513	2706534	UUGCCGCGCUGUACCACUUCC	2009	23.5624	2706511	2706532	AAGUGGUACAGCGCGGCAAUG	7314	85.7818	rseB
1386559	1386580	AGACUGGGCGAACGGCAGAUC	1982	23.2458	1386557	1386578	UCUGCCGUUCGCCCAGUCUCG	141	1.65371	tpx
1031219	1031240	CGACGUGCGCCAGUGCAGAAG	1959	22.976	1031217	1031238	UCUGCACUGGCGCACGUCGCC	1467	17.2056
2445748	2445769	CAGGCCGUCAGUGCCAGAUGC	1956	22.9408	2445746	2445767	AUCUGGCACUGACGGCCUGAA	1884	22.0964	prmB
197102	197123	CAGCGACCAACGGCGGGAUGU	1948	22.847	197100	197121	AUCCCGCCGUUGGUCGCUGCC	1361	15.9624	rseP
1049869	1049890	AAAGGCGCGCAGAGGGAAAUA	1948	22.847	1049867	1049888	UUUCCCUCUGCGCGCCUUUCC	536	6.28644
3341576	3341597	UCGUCACCCAGGGCACCAUCA	1912	22.4248	3341574	3341595	AUGGUGCCCUGGGUGACGAUG	933	10.9426	lptA
4445709	4445730	GCUCGACACCCAGGGAGUAGG	1910	22.4013	4445707	4445728	UACUCCCUGGGUGUCGAGCGC	427	5.00804	ytfN
2283543	2283564	CUGGGACGCUACGCACAAGAA	1904	22.3309	2283541	2283562	CUUGUGCGUAGCGUCCCAGCC	414	4.85557	yejM
669971	669992	AUCAUGCCCCGGCGGUUCUGC	1885	22.1081	669969	669990	AGAACCGCCGGGGCAUGAUGG	120	1.40741	holA
366014	366035	AGUGGGAACGAUGCCCUCAUU	1873	21.9674	366012	366033	UGAGGGCAUCGUUCCCACUGC	1370	16.068	lacI
2722915	2722936	UAAUGCCACUCGCCACGUUGG	1873	21.9674	2722913	2722934	AACGUGGCGAGUGGCAUUAUG	196	2.29877	kgtP
437462	437483	UUUGCCGCCUUCCUGCAACUC	1858	21.7914	437460	437481	GUUGCAGGAAGGCGGCAAACG	516	6.05187
3444115	3444136	UCAACGCCGGCAGGAACAACG	1843	21.6155	3444113	3444134	UUGUUCCUGCCGGCGUUGACG	87	1.02037	rplF
3572866	3572887	AUACCGCGCCAGCCGAUAAAA	1817	21.3106	3572864	3572885	UUAUCGGCUGGCGCGGUAUGG	680	7.97534	asd
3348664	3348685	UUCCCUGGUGUUGGCGCAGUA	1806	21.1816	3348662	3348683	CUGCGCCAACACCAGGGAAAU	293	3.43643	arcZ
4406196	4406217	ACUGCCGGGCGGUAACAAGCC	1792	21.0174	4406194	4406215	CUUGUUACCGCCCGGCAGUUC	223	2.61544	rnr
3342383	3342404	GGGGUGAACGUCGCCGUGUAG	1791	21.0056	3342381	3342402	ACACGGCGACGUUCACCCCCG	471	5.52409	lptB
4638572	4638593	AGAGGGGCCGGACACCCAAUA	1776	20.8297	4638570	4638591	UUGGGUGUCCGGCCCCUCUUA	8636	101.287
469977	469998	UCAGUGGGCCGCUGCUUAUCA	1770	20.7593	469975	469996	AUAAGCAGCGGCCCACUGACU	641	7.51793	mdlB
3786290	3786311	CGAUUCACCGCACGCCAGAGA	1746	20.4779	3786288	3786309	UCUGGCGUGCGGUGAAUCGGG	122	1.43087	yibQ
3344092	3344113	UGGUGGCACGCCGCACUGUUG	1735	20.3488	3344090	3344111	ACAGUGCGGCGUGCCACCAUG	23366	274.047	rpoN
142244	142265	ACGGCGCUCUUGCGGCAUUUC	1721	20.1846	142242	142263	AAUGCCGCAAGAGCGCCGUCU	258	3.02594	can
2151355	2151376	CCCUCCCCCUGGUGUUCUUAG	1689	19.8093	2151353	2151374	AAGAACACCAGGGGGAGGGGG	6855	80.3984	ibsA sibA
2041487	2041508	AAAGUGGCGGAGAGAGGGGGA	1677	19.6686	2041485	2041506	CCCCUCUCUCCGCCACUUUAU	211	2.4747	serU
142119	142140	UGAAUGCCGUAGGCCCAGCCG	1634	19.1643	142117	142138	GCUGGGCCUACGGCAUUCACG	94	1.10247	can
921242	921263	CAUGGCUGUAGGUGCGCGAGC	1590	18.6482	921240	921261	UCGCGCACCUACAGCCAUGCG	1249	14.6488	macB
1104714	1104735	CAAGGGGGCGUGAUCCAUUUU	1585	18.5896	1104712	1104733	AAUGGAUCACGCCCCCUUGCA	1463	17.1587	ymdA
4622223	4622244	GGAAGGGCGAUUGCUGCCAGC	1565	18.355	4622221	4622242	UGGCAGCAAUCGCCCUUCCUG	198	2.32223	ytjB
4179249	4179270	AGCGAGCUGAGGAACCCUAUG	1538	18.0383	4179247	4179268	UAGGGUUCCUCAGCUCGCUGA	278	3.26051	rpoB
3199276	3199297	ACUGCCGUCUCACACGCUGAA	1520	17.8272	3199274	3199295	CAGCGUGUGAGACGGCAGUCG	244	2.86174	ygiM
2411764	2411785	AUCGUACACGGCGGCGAAAAG	1514	17.7569	2411762	2411783	UUUCGCCGCCGUGUACGAUAC	722	8.46793	ackA
128536	128557	AGGUUAUCCCGGCAGCUGACA	1497	17.5575	128534	128555	UCAGCUGCCGGGAUAACCUGG	2036	23.8791	lpd
3601742	3601763	UCUGCCGGAGGAACCACCAUC	1468	17.2173	3601740	3601761	UGGUGGUUCCUCCGGCAGAAG	342	4.01113	ftsY
2906213	2906234	GAACGGCCCGCAACGCGCAGA	1454	17.0531	2906211	2906232	UGCGCGUUGCGGGCCGUUCCG	440	5.16051	pyrG
1128547	1128568	UGGCGGUACUGGGCUUCAAAG	1453	17.0414	1128545	1128566	UUGAAGCCCAGUACCGCCAGU	92	1.07902	murJ
3397967	3397988	UAGCGACGGGCCACGGCUAAA	1441	16.9007	3397965	3397986	UAGCCGUGGCCCGUCGCUACA	1110	13.0186	mreC
1177251	1177272	UGGUACGCGAUGCGGGUGAAG	1423	16.6896	1177249	1177270	UCACCCGCAUCGCGUACCAGC	127	1.48951	lolE
931741	931762	UGACGGGUAGCGACUCUGAAC	1422	16.6778	931739	931760	UCAGAGUCGCUACCCGUCACG	769	9.01917
2734800	2734821	CGUGAUGCGCUGCCGCUGAUG	1417	16.6192	2734798	2734819	UCAGCGGCAGCGCAUCACGCG	302	3.54199	bamD
4221458	4221479	UUAGCAGGCGGUGGGUCGUGG	1417	16.6192	4221456	4221477	ACGACCCACCGCCUGCUAACC	3489	40.9205	iclR
1140262	1140283	GAUCGCUGGGGCGGGCAUUUU	1412	16.5606	1140260	1140281	AAUGCCCGCCCCAGCGAUCCC	626	7.342
1015211	1015232	AGGUCGCUGGCGGUAUAGAUC	1390	16.3025	1015209	1015230	UCUAUACCGCCAGCGACCUGA	89	1.04383	fabA
3175402	3175423	UAUGCCUGUUCCCGGCUUACC	1390	16.3025	3175400	3175421	UAAGCCGGGAACAGGCAUACC	539	6.32163	nudF
3176037	3176058	CACGUAACGCCAACCUUUUGC	1390	16.3025	3176035	3176056	AAAAGGUUGGCGUUACGUGCC	89	1.04383
606984	607005	CAACCCUGGGGCUGCCACUCC	1389	16.2908	606982	607003	AGUGGCAGCCCCAGGGUUGAU	1716	20.126	sokE
3166564	3166585	AUAACCCCCGCCUCCCUGUUA	1386	16.2556	3166562	3166583	ACAGGGAGGCGGGGGUUAUGG	297	3.48335	mqsR
2085192	2085213	GUACGAAGCCCGGCCUCUUGG	1374	16.1149	2085190	2085211	AAGAGGCCGGGCUUCGUACCG	5241	61.4687
4025274	4025295	CAGGCGGGAAGAACGGCAACU	1369	16.0562	4025272	4025293	UUGCCGUUCUUCCCGCCUGUC	10983	128.813
365599	365620	UAAAGCCUGGGGUGCCUAAUG	1350	15.8334	365597	365618	UUAGGCACCCCAGGCUUUACA	967	11.3414
1336429	1336450	AAGUCGUACCCUGCCGUUGUC	1350	15.8334	1336427	1336448	CAACGGCAGGGUACGACUUCC	116	1.3605	acnA
3551204	3551225	GCUGGCGCUGAUCACGAGUCC	1349	15.8217	3551202	3551223	ACUCGUGAUCAGCGCCAGCCG	194	2.27532	malT
1875876	1875897	GAAGCGCGCCUGCAGCAUAUU	1334	15.6457	1875874	1875895	UAUGCUGCAGGCGCGCUUCGA	185	2.16976	yeaP
4402719	4402740	ACGUCGUCGUACUGGGCACCC	1306	15.3173	4402717	4402738	GUGCCCAGUACGACGACGUUG	334	3.9173	purA
3919147	3919168	AUUGCCGCCAGACCCAUCAUC	1295	15.1883	3919145	3919166	UGAUGGGUCUGGCGGCAAUCG	136	1.59507	atpE
3781424	3781445	ACAUGGCUGGGUACGACGACG	1293	15.1649	3781422	3781443	UCGUCGUACCCAGCCAUGUCU	114	1.33704	gpsA
965950	965971	CAACGCAGCCAGCGAUACCUU	1288	15.1062	965948	965969	GGUAUCGCUGGCUGCGUUGAG	145	1.70062	msbA
976087	976108	UCUGGGCAUCAUCGCGCGUCG	1282	15.0359	976085	976106	ACGCGCGAUGAUGCCCAGAUC	703	8.24509	mukB
142121	142142	AAUGCCGUAGGCCCAGCCGUG	1281	15.0241	142119	142140	CGGCUGGGCCUACGGCAUUCA	10383	121.776	can
365942	365963	AACGCGCAGCCCGGACUCGGU	1278	14.9889	365940	365961	CGAGUCCGGGCUGCGCGUUGG	197	2.3105	lacI
3215584	3215605	AGUACCGUCACCGCGUCUUCC	1273	14.9303	3215582	3215603	AAGACGCGGUGACGGUACUGC	622	7.29509	aer
4049860	4049881	UCUGCUGCGGGGCAACUAACG	1266	14.8482	4049858	4049879	UUAGUUGCCCCGCAGCAGACG	1491	17.4871	yihI
2597965	2597986	GUUGGGUGCCGAUCGCCCUGG	1199	14.0624	2597963	2597984	AGGGCGAUCGGCACCCAACGC	1905	22.3427	gcvR
2112033	2112054	UUCGCCCUGACGCACGUUCAU	1194	14.0038	2112031	2112052	GAACGUGCGUCAGGGCGAACC	3416	40.0643	galF
1441389	1441410	GAGCAAUCGCCAGCCGCUCCA	1181	13.8513	1441387	1441408	GAGCGGCUGGCGAUUGCUCCG	6202	72.7398	ydbH
921429	921450	UCGACGGUCACCGGGAUUUUA	1165	13.6636	921427	921448	AAAUCCCGGUGACCGUCGAGC	2091	24.5242	macB
2011255	2011276	AAUGCGACUGCAGCCCAGACA	1165	13.6636	2011253	2011274	UCUGGGCUGCAGUCGCAUUCA	1323	15.5167	fliF
4392066	4392087	AUUGAGAUCGAGGGGCUCUGA	1155	13.5463	4392064	4392085	AGAGCCCCUCGAUCUCAAUCA	87	1.02037	yjeS
4254839	4254860	AGCUCCGUGAUGCUGGUGAUG	1152	13.5112	4254837	4254858	UCACCAGCAUCACGGAGCUGA	2204	25.8495	dgkA
3054084	3054105	UGAGCAUGCUCGGUCCGUCCG	1142	13.3939	3054082	3054103	GACGGACCGAGCAUGCUCACC	3654	42.8557	ssrS
198760	198781	CGGGCACUCCGCUGAAAUUGA	1122	13.1593	198758	198779	AAUUUCAGCGGAGUGCCCGGC	445	5.21916	bamA
47750	47771	AAUGGCAGGAGGCCCAUCAUG	1119	13.1241	47748	47769	UGAUGGGCCUCCUGCCAUUCC	159	1.86482	kefC kefF
1950986	1951007	AUCGACAACUCCCCGGCGAUG	1118	13.1124	1950984	1951005	UCGCCGGGGAGUUGUCGAUGG	3402	39.9001	cmoA
4631730	4631751	UUAGCGGGAUUGGUGGUCGCA	1118	13.1124	4631728	4631749	CGACCACCAAUCCCGCUAAAA	8703	102.073	yjjX
4254818	4254839	AUUACCCGCGUGCUGCUUAUC	1109	13.0068	4254816	4254837	UAAGCAGCACGCGGGUAAUCG	128	1.50124	dgkA
1923299	1923320	AUUGCCCACCGUUUGGCUUCG	1107	12.9834	1923297	1923318	AAGCCAAACGGUGGGCAAUAA	253	2.96729	holE
2765499	2765520	CCUGUGCACCCACGACUAAAU	1102	12.9247	2765497	2765518	UUAGUCGUGGGUGCACAGGGG	128	1.50124
1686440	1686461	CGGGUGUUCCGUUGCCCUGUU	1083	12.7019	1686438	1686459	CAGGGCAACGGAACACCCGCC	1462	17.147
4263208	4263229	CGAAGACUGGGCGCGCAUUUC	1081	12.6784	4263206	4263227	AAUGCGCGCCCAGUCUUCGUC	363	4.25742	dnaB
961003	961024	UUCCGGCAGCCGAUGCUUUAG	1078	12.6433	961001	961022	AAAGCAUCGGCUGCCGGAACC	477	5.59447	cmk
631297	631318	GGUGGGGCGAGGGGACUGACC	1066	12.5025	631295	631316	UCAGUCCCCUCGCCCCACCGG	182	2.13458
1879248	1879269	AAUGACCAGGCACGGCAAUGC	1066	12.5025	1879246	1879267	AUUGCCGUGCCUGGUCAUUAA	114	1.33704	dmlR
2340752	2340773	UCUGCCGCGUCGCCUUCCAGC	1062	12.4556	2340750	2340771	UGGAAGGCGACGCGGCAGAUC	175	2.05248	yfaL
3534904	3534925	AGAACGCCCGGAGGUCACAAA	1059	12.4204	3534902	3534923	UGUGACCUCCGGGCGUUCUUC	208	2.43952	greB
3698171	3698192	AUUAGCCCCCGUGGUGUUGUC	1055	12.3735	3698169	3698190	CAACACCACGGGGGCUAAUCU	1644	19.2816	rdlD
3710925	3710946	UGCCAGCGACCACCGCUUUUU	1055	12.3735	3710923	3710944	AAAGCGGUGGUCGCUGGCAGC	1458	17.1001	yhjY
3880449	3880470	UGUGGUCACGGCCACCAAACG	1053	12.35	3880447	3880468	UUUGGUGGCCGUGACCACACG	578	6.77904	dnaA
4262940	4262961	AUGGCGUUACCGGGGUAAACA	1053	12.35	4262938	4262959	UUUACCCCGGUAACGCCAUCG	106	1.24321	dnaB
3440948	3440969	UGAACUCCGGGAUCAGGCAGA	1051	12.3266	3440946	3440967	UGCCUGAUCCCGGAGUUCAUG	3311	38.8329	secY
2752608	2752629	UCUGCCCAGGAGUGGACUCCA	1046	12.2679	2752606	2752627	GAGUCCACUCCUGGGCAGAUG	216	2.53334	yfjG
3192849	3192870	GCCAAUCAGAGGGGGGAGAAA	1044	12.2445	3192847	3192868	UCUCCCCCCUCUGAUUGGCUG	1648	19.3285	ibsD sibD
1697400	1697421	AAGUCACGCUGUGGGAGUUCU	1041	12.2093	1697398	1697419	AACUCCCACAGCGUGACUUUC	229	2.68581	malX
193825	193846	UGGCGCUGCUGGGCUGUUACC	1039	12.1858	193823	193844	UAACAGCCCAGCAGCGCCAAC	668	7.8346	dxr
4263519	4263540	AACGCCCGGUCAACUCCGACC	1036	12.1507	4263517	4263538	UCGGAGUUGACCGGGCGUUUG	176	2.06421	dnaB
245068	245089	UUUGCCUCGGGGAGCGUGUAG	1028	12.0568	245066	245087	ACACGCUCCCCGAGGCAAAAU	1027	12.0451	yafJ yafK
3048403	3048424	UCACACCGCCAGAGGCAUUCA	1015	11.9044	3048401	3048422	AAUGCCUCUGGCGGUGUGAUA	1973	23.1402	gcvT
3922418	3922439	AGUACGCCGAGAUACGCCUGA	1015	11.9044	3922416	3922437	AGGCGUAUCUCGGCGUACUAG	667	7.82287	mnmG
1104715	1104736	AAGGGGGCGUGAUCCAUUUUU	1011	11.8575	1104713	1104734	AAAUGGAUCACGCCCCCUUGC	716	8.39756	ymdA
3599577	3599598	GGAUCACCACCGCCACUGCCG	1010	11.8457	3599575	3599596	GCAGUGGCGGUGGUGAUCCCG	134	1.57161	ftsX
4263471	4263492	UGGUGGCGCUGUCCCAGUUGA	1003	11.7636	4263469	4263490	AACUGGGACAGCGCCACCACC	2228	26.131	dnaB
1506211	1506232	UACGCCCGCGAUGUGCAAAUU	990	11.6112	1506209	1506230	UUUGCACAUCGCGGGCGUAAU	89	1.04383	ydcP
2112306	2112327	CAUCCCGAGACCCGCUACAGG	990	11.6112	2112304	2112325	UGUAGCGGGUCUCGGGAUGCA	840	9.85189	galF
1263975	1263996	AGUAUCGCAGCCAGGCAGAGC	989	11.5994	1263973	1263994	UCUGCCUGGCUGCGAUACUCG	202	2.36914	hemA
4157136	4157157	UUUGAAGCCGGGGCGGAUGAA	988	11.5877	4157134	4157155	CAUCCGCCCCGGCUUCAAAAC	786	9.21855	oxyR
2942454	2942475	UAGGCGUAACCGGCACACUGC	986	11.5642	2942452	2942473	AGUGUGCCGGUUACGCCUAAU	201	2.35742	csdA
1019681	1019702	GCGUGAGAGGAUGCGCUUACC	973	11.4118	1019679	1019700	UAAGCGCAUCCUCUCACGCCA	691	8.10435	sulA
2632425	2632446	UACGCUGCGCGAUGUUCCGCA	967	11.3414	2632423	2632444	CGGAACAUCGCGCAGCGUACC	159	1.86482	xseA
1133740	1133761	UAACGCAGGCCGUGCCAACCA	961	11.271	1133738	1133759	GUUGGCACGGCCUGCGUUAUC	123	1.4426	flgF
3534927	3534948	AGGUGACCUGGGCCGCAAGUC	961	11.271	3534925	3534946	CUUGCGGCCCAGGUCACCUUU	3295	38.6452	greB
3291511	3291532	ACUCCCGAUCAGUCCACUGCU	960	11.2593	3291509	3291530	CAGUGGACUGAUCGGGAGUAU	312	3.65927	yraM
3989231	3989252	UGUGGAUCGCGCGCUUGCUGC	956	11.2124	3989229	3989250	AGCAAGCGCGCGAUCCACACG	556	6.52101	cyaA
4263464	4263485	GUGCCGGUGGUGGCGCUGUCC	956	11.2124	4263462	4263483	ACAGCGCCACCACCGGCACGU	1285	15.071	dnaB
3637575	3637596	GGGUUGGCCAUGUGAGGUAAA	950	11.142	3637573	3637594	UACCUCACAUGGCCAACCCAA	331	3.88211	uspB
3780664	3780685	UUAGUGGCUGCUGCGCUCGUC	938	11.0013	3780662	3780683	CGAGCGCAGCAGCCACUAACC	133	1.55988	gpsA
3162087	3162108	AAUCACCACCGGCGGCAUAAC	937	10.9895	3162085	3162106	UAUGCCGCCGGUGGUGAUUGA	92	1.07902	parC
918202	918223	UUUACCCGGCCGACACUGUCC	920	10.7902	918200	918221	ACAGUGUCGGCCGGGUAAAUU	1103	12.9365	ybjX
1491058	1491079	UGGCGGAACUGGCCCAUCAGC	919	10.7784	1491056	1491077	UGAUGGGCCAGUUCCGCCAGU	147	1.72408	trg
3348686	3348707	UCGCGCACCCCGGUCUAGCCG	919	10.7784	3348684	3348705	GCUAGACCGGGGUGCGCGAAU	158	1.85309	arcZ
2734430	2734451	ACAGGCUGCCAUCGAUCGUUU	907	10.6377	2734428	2734449	ACGAUCGAUGGCAGCCUGUGC	1332	15.6223	bamD
930090	930111	AAGCCCAGCAGACGAGAAAUA	902	10.5791	930088	930109	UUUCUCGUCUGCUGGGCUUUG	312	3.65927	cydD
744967	744988	UGGUGCAACACGGCAGAGUCA	894	10.4852	744965	744986	ACUCUGCCGUGUUGCACCAUC	704	8.25682	ybgL
3603513	3603534	UUGCUGGAGCGGAGCCAUAUC	893	10.4735	3603511	3603532	UAUGGCUCCGCUCCAGCAAAA	623	7.30682	yhhM
975690	975711	UUACGGCGCUGAUCCCCGACC	887	10.4031	975688	975709	UCGGGGAUCAGCGCCGUAACG	213	2.49816	mukB
4217016	4217037	UACCAUUCCCCGCCCGCUGGC	873	10.2389	4217014	4217035	CAGCGGGCGGGGAAUGGUACG	190	2.2284	aceK
2983266	2983287	UUCCUGGCCACCGGCGAUGAC	872	10.2272	2983264	2983285	CAUCGCCGGUGGCCAGGAAAA	344	4.03458	yqeF
1441314	1441335	CAUCCCAGCCGCUGGUUAUUG	870	10.2037	1441312	1441333	AUAACCAGCGGCUGGGAUGUG	718	8.42102	ydbH
4391870	4391891	GCAGCGUACCGGGCAAUAACU	865	10.1451	4391868	4391889	UUAUUGCCCGGUACGCUGCGC	1105	12.9599	yjeS
1706450	1706471	ACAGGCCCAGGCUACACAGCC	859	10.0747	1706448	1706469	CUGUGUAGCCUGGGCCUGUUU	123	1.4426	rsxC
4158623	4158644	UAAUGCGGCUGACGGCGUGAC	857	10.0513	4158621	4158642	CACGCCGUCAGCCGCAUUAUA	100	1.17284	sthA
3705492	3705513	GCGAGGCCCGGGAUCACUUCG	852	9.99263	3705490	3705511	AAGUGAUCCCGGGCCUCGCUG	357	4.18705	dppA
1261643	1261664	CAAACGCGGCAUGCCCCCGAA	841	9.86362	1261641	1261662	CGGGGGCAUGCCGCGUUUGCC	87	1.02037	ispE
2172521	2172542	UUUCUUCCGCCGCCAUCGUAG	839	9.84016	2172519	2172540	ACGAUGGCGGCGGAAGAAAUU	1910	22.4013	gatB
1128538	1128559	UCGCUGCACUGGCGGUACUGG	838	9.82843	1128536	1128557	AGUACCGCCAGUGCAGCGAAG	757	8.87843	murJ
1019580	1019601	GAAAGCAUUGGCUGGGCGACA	837	9.8167	1019578	1019599	UCGCCCAGCCAAUGCUUUCAG	712	8.35065
1459995	1460016	AAUGAGUGGUGCCCGCCUGGC	831	9.74633	1459993	1460014	CAGGCGGGCACCACUCAUUCC	1825	21.4044	paaJ
4483995	4484016	AAGACAACGGCGGUGGCUACA	830	9.7346	4483993	4484014	UAGCCACCGCCGUUGUCUUUA	2927	34.3291
1598985	1599006	CAAGCCCAGGGAUCACCCGGA	828	9.71115	1598983	1599004	CGGGUGAUCCCUGGGCUUGCG	343	4.02285	lsrR
3448990	3449011	CAUCGGCAGGGUGUUACCUGG	821	9.62905	3448988	3449009	AGGUAACACCCUGCCGAUGCG	1138	13.347	rplB
16965	16986	AGGCCUCGGGUUGAUGGUAAA	820	9.61732	16963	16984	UACCAUCAACCCGAGGCCUCC	192	2.25186	sokC
4184944	4184965	AUGGUGCUGACUGGCCCGAAA	819	9.60559	4184942	4184963	UCGGGCCAGUCAGCACCAUGC	391	4.58582	rpoC
3339752	3339773	UUAGGGCUGGCACCGACCAGC	817	9.58213	3339750	3339771	UGGUCGGUGCCAGCCCUAACG	805	9.44139	kdsD
99269	99290	UAUCUGCCGGAAGCGCACACU	815	9.55868	99267	99288	UGUGCGCUUCCGGCAGAUACU	348	4.0815	ftsW
1239521	1239542	AAAGCAUCGCAACCGGCGAUA	811	9.51176	1239519	1239540	UCGCCGGUUGCGAUGCUUUGC	499	5.85249
1239576	1239597	UCAGCCACCCGUACGCCAAUC	800	9.38275	1239574	1239595	UUGGCGUACGGGUGGCUGAAG	357	4.18705	cvrA
3551799	3551820	AAUACCCACUCAGCCCAUAAG	800	9.38275	3551797	3551818	UAUGGGCUGAGUGGGUAUUCU	114	1.33704	malT
1740296	1740317	GAACGGUUGCCUGCCCUCUGU	799	9.37102	1740294	1740315	AGAGGGCAGGCAACCGUUCGG	347	4.06977	cfa
745109	745130	UGUCGCAGCAUAACCCCGAUU	798	9.35929	745107	745128	UCGGGGUUAUGCUGCGACAAC	149	1.74754	ybgL
174435	174456	CAGGCAGUCAGCGUGACCAUG	793	9.30065	174433	174454	UGGUCACGCUGACUGCCUGCU	896	10.5087	hemL
4018784	4018805	UUUGCUGCCGGAUGGUCGCCG	792	9.28892	4018782	4018803	GCGACCAUCCGGCAGCAAACG	1156	13.5581	ubiB
3561836	3561857	UGCGCCCAGCGCCAGCAUAAA	790	9.26547	3561834	3561855	UAUGCUGGCGCUGGGCGCAUU	687	8.05744	yzgL
4246345	4246366	AAUGGCUGCCAGGCUCCACCA	786	9.21855	4246343	4246364	GUGGAGCCUGGCAGCCAUUCG	96	1.12593	lamB
918217	918238	CUGUCCACGUGCCAGACUAAG	773	9.06608	918215	918236	UAGUCUGGCACGUGGACAGUG	536	6.28644	ybjX
2734182	2734203	UAUCUGGUGGCAGCCGCCACA	773	9.06608	2734180	2734201	UGGCGGCUGCCACCAGAUAUU	1976	23.1754	bamD
788616	788637	UCCCCAGUGAGCGGCAAUCGA	772	9.05435	788614	788635	GAUUGCCGCUCACUGGGGACC	2364	27.726	galK
2004428	2004449	CUGGCCGCCAUUGAUGCUCUG	769	9.01917	2004426	2004447	GAGCAUCAAUGGCGGCCAGCA	222	2.60371	amyA
3348440	3348461	UAGACGCCGCAUCCGCUCAGA	768	9.00744	3348438	3348459	UGAGCGGAUGCGGCGUCUAUG	220	2.58026	elbB
1940729	1940750	CCAACGCCGCGUCCUCUCUGA	767	8.99571	1940727	1940748	AGAGAGGACGCGGCGUUGGCC	156	1.82964	znuC
3166565	3166586	UAACCCCCGCCUCCCUGUUAC	767	8.99571	3166563	3166584	AACAGGGAGGCGGGGGUUAUG	1097	12.8661	mqsR
2869578	2869599	UCGCGGCUAUCGGCACCUUUA	765	8.97226	2869576	2869597	AAGGUGCCGAUAGCCGCGAGC	1464	17.1704	ispF
4158805	4158826	UGUGGCAUGGUAGGGCUUACC	760	8.91361	4158803	4158824	UAAGCCCUACCAUGCCACAUU	1076	12.6198	sthA
245069	245090	UUGCCUCGGGGAGCGUGUAGU	756	8.8667	245067	245088	UACACGCUCCCCGAGGCAAAA	1653	19.3871	yafJ yafK
2945950	2945971	ACGGCAAACCCGGCCUGUUCA	755	8.85497	2945948	2945969	AACAGGCCGGGUUUGCCGUAC	1417	16.6192	amiC
3831586	3831607	AAAGUCAGCGGGUCCCACUCA	754	8.84324	3831584	3831605	AGUGGGACCCGCUGACUUUCC	415	4.8673	yicI
1006668	1006689	GGAAACUGGCGAGCGGUAAUA	749	8.7846	1006666	1006687	UUACCGCUCGCCAGUUUCCCC	115	1.34877	ycbX
3786356	3786377	UCUCCCGAUGGCACCGUUGAG	747	8.76114	3786354	3786375	CAACGGUGCCAUCGGGAGAUG	2669	31.3032	yibQ
415736	415757	AUACCGUUAAGCCCCGCCUGG	746	8.74941	415734	415755	AGGCGGGGCUUAACGGUAUUG	515	6.04015	sbcD
460610	460631	ACUGCUGCGCGUUCGUACCUU	741	8.69077	460608	460629	GGUACGAACGCGCAGCAGUUA	723	8.47966
4014088	4014109	AUAGAGGUGAAGCCCGCCACA	741	8.69077	4014086	4014107	UGGCGGGCUUCACCUCUAUCC	1504	17.6396	ysgA
3291510	3291531	UACUCCCGAUCAGUCCACUGC	740	8.67904	3291508	3291529	AGUGGACUGAUCGGGAGUAUG	643	7.54139	yraM
3963533	3963554	AAGGGCCAGUGCCUGAAUGGG	738	8.65559	3963531	3963552	CAUUCAGGCACUGGCCCUUCC	600	7.03706	rhlB
3445611	3445632	CAACGAUGCCACCCGGUUGGU	737	8.64386	3445609	3445630	CAACCGGGUGGCAUCGUUGAA	392	4.59755	rplX
4151120	4151141	UAUUACCCCAGACACCCCAUC	734	8.60867	4151118	4151139	UGGGGUGUCUGGGGUAAUAUG	210	2.46297	ppc
1914270	1914291	UUUGGCACGUCAUGGCUCUUA	732	8.58522	1914268	1914289	AGAGCCAUGACGUGCCAAAUG	91	1.06729	yebS
2465691	2465712	UGGGCGGACUGGCUUGAUGAG	731	8.57349	2465689	2465710	CAUCAAGCCAGUCCGCCCACC	166	1.94692	intS
2707981	2708002	UCUCCCUUCUGGACCCGUUCA	731	8.57349	2707979	2708000	AACGGGUCCAGAAGGGAGAUC	13567	159.12	rpoE
1333270	1333291	UGGGUGGUUGUCGCACUGCUG	730	8.56176	1333268	1333289	GCAGUGCGACAACCACCCAGA	2581	30.2711	ymiA
4625872	4625893	AAGAAGCCGAUGCGCCACAGU	730	8.56176	4625870	4625891	UGUGGCGCAUCGGCUUCUUCC	106	1.24321	nadR
1682545	1682566	CAAGGCCGCUGUCCGUCUGCC	726	8.51485	1682543	1682564	CAGACGGACAGCGGCCUUGCU	2006	23.5272	tus
2634182	2634203	AGCGGCGGUUGGUGAUCUUCA	724	8.49139	2634180	2634201	AAGAUCACCAACCGCCGCUGG	92	1.07902	der
122225	122246	CGUCUCCCGUCCCUCCUUGCG	723	8.47966	122223	122244	CAAGGAGGGACGGGAGACGUC	136	1.59507	pdhR
4194785	4194806	UACUUCCUCUGACGCGCUCCG	723	8.47966	4194783	4194804	GAGCGCGUCAGAGGAAGUAAC	4885	57.2934	rsd
3706160	3706181	AAAUGCCAGGGCCAGCCAUAA	714	8.3741	3706158	3706179	AUGGCUGGCCCUGGCAUUUUC	212	2.48643
3070825	3070846	AAUGGCACUGUGCGGAUCGUG	711	8.33892	3070823	3070844	CGAUCCGCACAGUGCCAUUGU	288	3.37779	epd
3704418	3704439	UUAUCGCCAGUCCAGCCCAUC	709	8.31546	3704416	3704437	UGGGCUGGACUGGCGAUAACG	100	1.17284	dppA
2165175	2165196	GAACCACCUCCUUAGCCUGUG	707	8.29201	2165173	2165194	CAGGCUAAGGAGGUGGUUCCU	398	4.66792	cyaR
2528647	2528668	UGAUGCGCCGCGACGUUCAUG	707	8.29201	2528645	2528666	UGAACGUCGCGGCGCAUCACG	1048	12.2914	zipA
4254467	4254488	AAAUUCGUGGCCAGCCGGACA	707	8.29201	4254465	4254486	UCCGGCUGGCCACGAAUUUAC	966	11.3297	plsB
2192466	2192487	UCUGCGCCGACGAUGCCCACG	705	8.26855	2192464	2192485	UGGGCAUCGUCGGCGCAGAUG	146	1.71235	metG
2444585	2444606	UACGACCCGGCACGGUAAUGC	703	8.24509	2444583	2444604	AUUACCGUGCCGGGUCGUACC	159	1.86482	aroC
4263335	4263356	CACGGCGGCAUCGGGCUUAUC	702	8.23336	4263333	4263354	UAAGCCCGAUGCCGCCGUGUU	1306	15.3173	dnaB
4406133	4406154	CGACAAGCCGAGCACCGAAGC	700	8.20991	4406131	4406152	UUCGGUGCUCGGCUUGUCGUG	233	2.73273	rnr
4365499	4365520	AGCGCGCCGUGAACCAUAACA	699	8.19818	4365497	4365518	UUAUGGUUCACGGCGCGCUGA	456	5.34817	aspA
3793901	3793922	UGACGCUGCGGAGGGUUAUCA	698	8.18645	3793899	3793920	AUAACCCUCCGCAGCGUCACC	225	2.6389	rfaF
2392789	2392810	AGUGACCACCGAGAGCAUGGU	686	8.04571	2392787	2392808	CAUGCUCUCGGUGGUCACUGG	156	1.82964	nuoL
114494	114515	ACGCUGGCGUGGAGCAACACG	684	8.02225	114492	114513	UGUUGCUCCACGCCAGCGUUG	155	1.81791
1879118	1879139	CCUGCCCAUCGAGACACCACU	680	7.97534	1879116	1879137	UGGUGUCUCGAUGGGCAGGGG	119	1.39568	dmlR
1666346	1666367	UCAACCACCAGCCCCACCGCC	679	7.96361	1666344	1666365	CGGUGGGGCUGGUGGUUGAAA	912	10.6963	dgsA
4526063	4526084	ACGAAGGCGGCAGGGAUCGCA	677	7.94015	4526061	4526082	CGAUCCCUGCCGCCUUCGUCA	4423	51.8749	ryjB
2264025	2264046	UAUGGGGCGUGCUGACUAACU	676	7.92842	2264023	2264044	UUAGUCAGCACGCCCCAUAUA	122	1.43087	yeiP
2706655	2706676	GUGACUGACUGGCCAGGUUCA	675	7.9167	2706653	2706674	AACCUGGCCAGUCAGUCACUG	475	5.57101	rseB
3381430	3381451	AAUGCGCUCAGGGUACCGAUA	675	7.9167	3381428	3381449	UCGGUACCCUGAGCGCAUUUG	256	3.00248	mdh
439503	439524	CAGCGACUGACGGGCAUCGUC	671	7.86978	439501	439522	CGAUGCCCGUCAGUCGCUGAA	177	2.07593	ispA
3291448	3291469	AAAGCCGCGCGUUGUCUGCCU	667	7.82287	3291446	3291467	GCAGACAACGCGCGGCUUUCA	272	3.19014	yraM
4440124	4440145	UACGGGCAUCGGGGUGUUACG	667	7.82287	4440122	4440143	UAACACCCCGAUGCCCGUAGC	1286	15.0828	msrA
3590392	3590413	UAUGCUCGCGGGGUAACAUGA	665	7.79941	3590390	3590411	AUGUUACCCCGCGAGCAUAAA	143	1.67717
986231	986252	AUGACACCUGCCACUGCCGUC	662	7.76423	986229	986250	CGGCAGUGGCAGGUGUCAUAA	92	1.07902
2446286	2446307	AUAUCCAGCGGCAGGUAGAGC	661	7.7525	2446284	2446305	UCUACCUGCCGCUGGAUAUUC	345	4.04631	prmB
4176416	4176437	UAUAUCACGGGGAGCCUCUCA	661	7.7525	4176414	4176435	AGAGGCUCCCCGUGAUAUAAA	409	4.79693
105112	105133	ACGGCGGUGGGAUUGCUUCAC	658	7.71731	105110	105131	GAAGCAAUCCCACCGCCGUCG	1029	12.0686	ftsA
815708	815729	UGAACGGCGAAUACGCCCCGU	653	7.65867	815706	815727	GGGGCGUAUUCGCCGUUCAGA	417	4.89076	ybhK
1788318	1788339	UAGCUGUCCAGGGCCUCAUUC	653	7.65867	1788316	1788337	AUGAGGCCCUGGACAGCUAUC	278	3.26051	ydiU
3044096	3044117	AAAGGGGCGAGGGGACUGUCU	651	7.63521	3044094	3044115	ACAGUCCCCUCGCCCCUUUGG	135	1.58334
2660809	2660830	AGCGGAUACGGCGUCUCUUCA	646	7.57657	2660807	2660828	AAGAGACGCCGUAUCCGCUGG	1036	12.1507	trmJ
3553375	3553396	UGGCGAAUCGCACCGGAUUUA	645	7.56484	3553373	3553394	AAUCCGGUGCGAUUCGCCAGU	829	9.72288	malT
2294631	2294652	UAGGCGUUCCCAGCAGCAGCG	640	7.5062	2294629	2294650	CUGCUGCUGGGAACGCCUACG	471	5.52409	ccmB
3178747	3178768	UCUGGCGUGGGAUGGCACUGG	639	7.49447	3178745	3178766	AGUGCCAUCCCACGCCAGAUC	294	3.44816	ygiC
3442158	3442179	UAGCAGCACGAGCGCCUUUAG	635	7.44756	3442156	3442177	AAAGGCGCUCGUGCUGCUAUC	323	3.78829	rplO
1321324	1321345	UUGGUGCACCGUGCAGUCGAG	628	7.36546	1321322	1321343	CGACUGCACGGUGCACCAAUG	784	9.1951	yciV
2870833	2870854	UUUACCCAUCCUGCCCCCUGA	628	7.36546	2870831	2870852	AGGGGGCAGGAUGGGUAAACU	501	5.87595	ftsB
3340114	3340135	GAUGACGCCGGGGGGAAUACG	628	7.36546	3340112	3340133	UAUUCCCCCCGGCGUCAUCAC	238	2.79137	kdsD
3776831	3776852	CAAGCCACCGCAGCACAACAA	625	7.33027	3776829	3776850	GUUGUGCUGCGGUGGCUUGCA	196	2.29877	lldP
257874	257895	UUACCGCACUAGGCCCGUAUA	615	7.21299	257872	257893	UACGGGCCUAGUGCGGUAAAU	103	1.20803	crl
4120553	4120574	AACGCCAGCUGAGCACGUACC	614	7.20126	4120551	4120572	UACGUGCUCAGCUGGCGUUCG	101	1.18457	ftsN
1151141	1151162	UCCCUCCCUGGAGGACAAACG	613	7.18953	1151139	1151160	UUUGUCCUCCAGGGAGGGAAA	150	1.75927	fabF
2001951	2001972	UGAUAGCCUCACCGCCGCGCA	612	7.1778	2001949	2001970	CGCGGCGGUGAGGCUAUCAAG	605	7.09571	fliD
2465102	2465123	UAACCCGGCACCUGACCUUGC	611	7.16608	2465100	2465121	AAGGUCAGGUGCCGGGUUAUA	2005	23.5155	intS
447239	447260	ACGCGCCGCUGUGAUCGGUAG	609	7.14262	447237	447258	ACCGAUCACAGCGGCGCGUCC	1508	17.6865	cyoD
2232252	2232273	AAUGCCCUCGGUGCCGUUUGU	607	7.11916	2232250	2232271	AAACGGCACCGAGGGCAUUAU	1735	20.3488	yeiT
4440783	4440804	UCGAUACUCGCCCGGCUAUUG	603	7.07225	4440781	4440802	AUAGCCGGGCGAGUAUCGAGC	98	1.14939	ytfM
234839	234860	ACUGUCGUGGCUCCUGAUUGC	599	7.02533	234837	234858	AAUCAGGAGCCACGACAGUUU	253	2.96729	yafS
3634728	3634749	CAAGCCGCGGUGGGUGAAGAG	599	7.02533	3634726	3634747	CUUCACCCACCGCGGCUUGUC	88	1.0321	yhiN
2446264	2446285	CGCGGUGCGCAUAUCUUCCGG	592	6.94324	2446262	2446283	GGAAGAUAUGCGCACCGCGCG	803	9.41794	prmB
2711175	2711196	GAGCUGGCGAUGCAGGUGUCC	589	6.90805	2711173	2711194	ACACCUGCAUCGCCAGCUCGC	271	3.17841	srmB
2109955	2109976	UUCCCAACCUACCUGCCCUGU	588	6.89632	2109953	2109974	AGGGCAGGUAGGUUGGGAACU	271	3.17841	rfbD
700944	700965	CAAUCGCACGCGCCGGAUAGA	585	6.86114	700942	700963	UAUCCGGCGCGUGCGAUUGGC	88	1.0321	nagA
2798685	2798706	AGAGACAACCCGACGCGUAUC	578	6.77904	2798683	2798704	UACGCGUCGGGUUGUCUCUCU	129	1.51297
3053262	3053283	CAGUGCCUGUGCCAGCUCAUG	578	6.77904	3053260	3053281	UGAGCUGGCACAGGCACUGCG	350	4.10495	ygfB
4263377	4263398	AUGCGCGUACCGGCGCUUUCC	574	6.73212	4263375	4263396	AAAGCGCCGGUACGCGCAUCA	182	2.13458	dnaB
3444619	3444640	AGACCCGGGAUUUCACCGCGC	573	6.7204	3444617	3444638	GCGGUGAAAUCCCGGGUCUGA	4068	47.7113	rpsN
1129461	1129482	CAACGCCGCUGACUACCUGUC	570	6.68521	1129459	1129480	CAGGUAGUCAGCGGCGUUGUU	230	2.69754	flgA
4157440	4157461	GCAGCUACCCGAUAGGCUUCC	568	6.66175	4157438	4157459	AAGCCUAUCGGGUAGCUGCGU	2278	26.7174	sthA
2516591	2516612	AGGGUGGCAAAGCCCGACUGG	567	6.65002	2516589	2516610	AGUCGGGCUUUGCCACCCUGG	119	1.39568	yfeC
2020003	2020024	UGGUCGCUCCCGGUGCAGACG	562	6.59138	2020001	2020022	UCUGCACCGGGAGCGACCAGC	1032	12.1037	fliP
1025384	1025405	GAUCCUGGCGCGUUACCAUCA	561	6.57965	1025382	1025403	AUGGUAACGCGCCAGGAUCAG	246	2.8852	helD
1724108	1724129	CCUGCAACGUGGAUUCACCGG	558	6.54447	1724106	1724127	GGUGAAUCCACGUUGCAGGCA	166	1.94692	nemR
1921177	1921198	GGGAGAGAGCCGUGCGCUAAA	558	6.54447	1921175	1921196	UAGCGCACGGCUCUCUCCCAA	143	1.67717	ryeA ryeB
702796	702817	CCGACCUGUUCAGCGGUAGUC	556	6.52101	702794	702815	CUACCGCUGAACAGGUCGGCA	1831	21.4748	nagB
3326013	3326034	GCGAAACCGGCGCCUGUAAUG	554	6.49755	3326011	3326032	UUACAGGCGCCGGUUUCGCGC	162	1.90001	yhbY
118565	118586	ACCGCGCCGGGGAUAUCGAGA	551	6.46237	118563	118584	UCGAUAUCCCCGGCGCGGUGG	152	1.78272	nadC
2238484	2238505	CAUGCCCGGUAACGCUCCAGA	550	6.45064	2238482	2238503	UGGAGCGUUACCGGGCAUGGA	397	4.65619
2906278	2906299	ACGGUGACGAUGACGCUCAAC	550	6.45064	2906276	2906297	UGAGCGUCAUCGUCACCGUUA	349	4.09322	pyrG
692439	692460	AAUCGGACGGCCGGUCAGUUU	549	6.43891	692437	692458	ACUGACCGGCCGUCCGAUUUG	1115	13.0772	ybeZ
10343	10364	UUUGCGCGAUGCCGCCGUAGA	548	6.42718	10341	10362	UACGGCGGCAUCGCGCAAAUU	117	1.37223	yaaH
4466285	4466306	CGGUGAGUCUCUGCCCGUAGA	547	6.41546	4466283	4466304	UACGGGCAGAGACUCACCGGU	267	3.13149	mgtA
2293207	2293228	CAUCCCGCCAACGCGCAGACG	544	6.38027	2293205	2293226	UCUGCGCGUUGGCGGGAUGGU	102	1.1963	ccmE
4104026	4104047	UUAUGCAACAGGCCCGGCACG	544	6.38027	4104024	4104045	UGCCGGGCCUGUUGCAUAAGA	4021	47.1601	cpxP
4373857	4373878	UGCUGACCGGUACUCGCGUAG	544	6.38027	4373855	4373876	ACGCGAGUACCGGUCAGCAGA	448	5.25434	efp
1039731	1039752	UAUGGCUGGACCCGCGUCUGA	543	6.36854	1039729	1039750	AGACGCGGGUCCAGCCAUACC	128	1.50124	yccB
1157133	1157154	UCGCUGAUGCUGCCGGUAUCC	543	6.36854	1157131	1157152	AUACCGGCAGCAUCAGCGAUU	214	2.50989	ptsG
3970064	3970085	CGUGGGCGGUCACUGCAUUGC	543	6.36854	3970062	3970083	AAUGCAGUGACCGCCCACGCC	89	1.04383	rffD
4014022	4014043	GGCAGUGGGCCAUCGCUUUGC	543	6.36854	4014020	4014041	AAAGCGAUGGCCCACUGCCAG	334	3.9173	ysgA
1234536	1234557	AAGUGCUGGCUACCGCUAAUG	537	6.29817	1234534	1234555	UUAGCGGUAGCCAGCACUUCC	160	1.87655	fadR
630123	630144	CGCGGUGUCUGGCUUCCAUGC	536	6.28644	630121	630142	AUGGAAGCCAGACACCGCGCC	1247	14.6254	cstA
2812861	2812882	AGAUGAAAUUUUGGCCACUCA	535	6.27471	2812859	2812880	AGUGGCCAAAAUUUCAUCUCU	325	3.81174	micA
1292731	1292752	AUUGAGGGCCUGUGGCUGAUG	534	6.26299	1292729	1292750	UCAGCCACAGGCCCUCAAUGA	254	2.97902	tdk
2264420	2264441	GCGGCGACUGGGGGAUCUGUG	529	6.20434	2264418	2264439	CAGAUCCCCCAGUCGCCGCCC	300	3.51853	yeiQ
2666200	2666221	AAGUGACGCCCAGCCCCAUGC	524	6.1457	2666198	2666219	AUGGGGCUGGGCGUCACUUUG	531	6.2278	hcaR
2316843	2316864	AGUCGCAGGGCGUCGCUUUCC	523	6.13397	2316841	2316862	AAAGCGACGCCCUGCGACUGG	346	4.05804	rcsC
4597460	4597481	ACAACGGGCGAUCCUCACUAA	523	6.13397	4597458	4597479	AGUGAGGAUCGCCCGUUGUCA	935	10.9661	opgB
197186	197207	GAUUCGUCCUCGUGGGCCGCA	522	6.12224	197184	197205	CGGCCCACGAGGACGAAUCCC	694	8.13954	rseP
3961751	3961772	CCAGGUGACGCAGCCCAUCGA	522	6.12224	3961749	3961770	GAUGGGCUGCGUCACCUGGCU	294	3.44816	gpp
2529556	2529577	CAACCUGGGAUUCGGCGUUUC	521	6.11052	2529554	2529575	AACGCCGAAUCCCAGGUUGCG	157	1.84136	cysZ
1921179	1921200	GAGAGAGCCGUGCGCUAAAAG	520	6.09879	1921177	1921198	UUUAGCGCACGGCUCUCUCCC	727	8.52657	ryeA ryeB
1321322	1321343	CAUUGGUGCACCGUGCAGUCG	519	6.08706	1321320	1321341	ACUGCACGGUGCACCAAUGCU	2245	26.3303	yciV
4454850	4454871	UGGUGGUACGGCGCGCAUUAU	519	6.08706	4454848	4454869	AAUGCGCGCCGUACCACCAAC	100	1.17284	mpl
936203	936224	AAGGUGGUGCGGGUGGUUUCG	518	6.07533	936201	936222	AAACCACCCGCACCACCUUCG	724	8.49139	ftsK
426191	426212	UUCGUGACCGAUGGCGUGGUG	516	6.05187	426189	426210	CCACGCCAUCGGUCACGAACA	567	6.65002	tgt
1329209	1329230	AGUGCCGACUCUACCUCCACC	515	6.04015	1329207	1329228	UGGAGGUAGAGUCGGCACUCU	259	3.03767	topA
2959223	2959244	GAUGAUGUCGCGCGGAGUAAG	515	6.04015	2959221	2959242	UACUCCGCGCGACAUCAUCGU	177	2.07593	recC
2539398	2539419	UAACUGGCGUCCAGGGAAGUU	514	6.02842	2539396	2539417	CUUCCCUGGACGCCAGUUACU	218	2.5568	cysW
4447554	4447575	ACAGUGCGCCGCUCUCUUUGU	513	6.01669	4447552	4447573	AAAGAGAGCGGCGCACUGUUC	214	2.50989	ppa
3376583	3376604	AGUAGCCAGACGGCCCAGAGU	510	5.9815	3376581	3376602	UCUGGGCCGUCUGGCUACUGA	109	1.2784	rplM
1717531	1717552	UGUGCGACCCGGUGUUCAUCA	507	5.94632	1717529	1717550	AUGAACACCGGGUCGCACAGC	299	3.5068	anmK
4366037	4366058	AAGUACCUGCGCCGCCCUGGU	507	5.94632	4366035	4366056	CAGGGCGGCGCAGGUACUUCC	96	1.12593	aspA
3189040	3189061	AAGGGAGCCGGAACCUUCGGG	499	5.85249	3189038	3189059	CGAAGGUUCCGGCUCCCUUUA	2051	24.055	yqiI
4056203	4056224	AAAGGGCUGCACCACGAUGUG	498	5.84076	4056201	4056222	CAUCGUGGUGCAGCCCUUUUG	1011	11.8575
2983481	2983502	CAGGAACGCCGGUACGUUCUA	497	5.82903	2983479	2983500	GAACGUACCGGCGUUCCUGCA	463	5.43027	yqeF
2958540	2958561	AAUAGUGACAGCGGCACCGCG	496	5.81731	2958538	2958559	CGGUGCCGCUGUCACUAUUGC	1907	22.3661	recC
294759	294780	GCUGCCAGAGUGGGUUCUAUG	495	5.80558	294757	294778	UAGAACCCACUCUGGCAGCUA	2023	23.7266	yagN
3308909	3308930	AGACGCGCGAUCAGGGUUUCG	495	5.80558	3308907	3308928	AAACCCUGAUCGCGCGUCUGA	277	3.24878	pnp
2722450	2722471	UCUGGCAACUGACCCGUCACU	494	5.79385	2722448	2722469	UGACGGGUCAGUUGCCAGACG	1266	14.8482	kgtP yfiM
1226459	1226480	CCUGGCCCGAAGAGGUAAGUA	491	5.75866	1226457	1226478	CUUACCUCUUCGGGCCAGGAA	303	3.55372	ycgK
3530968	3530989	UAUGAGCGCGGGGUGUUAACU	491	5.75866	3530966	3530987	UUAACACCCCGCGCUCAUAAC	385	4.51545	pck
3963993	3964014	UAUGGCAUCCGUGGUAUCCCG	490	5.74693	3963991	3964012	GGAUACCACGGAUGCCAUAUU	196	2.29877	trxA
2660807	2660828	CCAGCGGAUACGGCGUCUCUU	489	5.73521	2660805	2660826	GAGACGCCGUAUCCGCUGGUC	939	11.013	trmJ
2446285	2446306	AAUAUCCAGCGGCAGGUAGAG	488	5.72348	2446283	2446304	CUACCUGCCGCUGGAUAUUCC	116	1.3605	prmB
4603466	4603487	AAUAGACCGCCAGCAGAGAAC	486	5.70002	4603464	4603485	UCUCUGCUGGCGGUCUAUUCC	164	1.92346	fhuF
112197	112218	AAAGCUGCAACAGCCGCCUGG	484	5.67656	112195	112216	AGGCGGCUGUUGCAGCUUUGA	439	5.14878	yacF
3193181	3193202	UACUGGUUGUGUUGUUACUGU	483	5.66484	3193179	3193200	AGUAACAACACAACCAGUAUG	207	2.42779	ibsE sibE
1138163	1138184	CGUGGGGGCAGGGGCGUCACC	482	5.65311	1138161	1138182	UGACGCCCCUGCCCCCACGCC	802	9.40621	flgK
1946910	1946931	CGGUGCCGGUCAGCAGCAUGG	482	5.65311	1946908	1946929	AUGCUGCUGACCGGCACCGAC	741	8.69077	aspS
499944	499965	CAAGCCGGGUGAACCCAUGCC	480	5.62965	499942	499963	CAUGGGUUCACCCGGCUUGCA	1146	13.4408	gsk
1386706	1386727	AAACUGACCGAGGGUGACGUC	480	5.62965	1386704	1386725	CGUCACCCUCGGUCAGUUUGC	159	1.86482	tpx
3210444	3210465	UUCUCGCCCUGUUCCGCAGCU	480	5.62965	3210442	3210463	CUGCGGAACAGGGCGAGAAAC	226	2.65063	dnaG
3332020	3332041	CUACCGCCAACGCCGCAUUUG	479	5.61792	3332018	3332039	AAUGCGGCGUUGGCGGUAGCU	411	4.82039	ispB
3387210	3387231	AACAACGCCGGAUGCCAGACA	477	5.59447	3387208	3387229	UCUGGCAUCCGGCGUUGUUCA	672	7.88151	aaeX
4120309	4120330	CGAGCUGACCCCUUGGUUACG	477	5.59447	4120307	4120328	UAACCAAGGGGUCAGCUCGUG	560	6.56793	hslV
4248494	4248515	UAAUUACGCCCCACAGUGCUG	477	5.59447	4248492	4248513	GCACUGUGGGGCGUAAUUACC	524	6.1457	malM
1960792	1960813	UGAAGGUGUCGGGCCGAUAAG	475	5.57101	1960790	1960811	UAUCGGCCCGACACCUUCAGG	364	4.26915	flhE
4638571	4638592	AAGAGGGGCCGGACACCCAAU	472	5.53582	4638569	4638590	UGGGUGUCCGGCCCCUCUUAG	468	5.48891
1017151	1017172	UCUACCCAGUCGGCAGCGACA	471	5.52409	1017149	1017170	UCGCUGCCGACUGGGUAGAAG	615	7.21299	ycbZ
1893081	1893102	AGGUGCUGGAUCGCGCAGACA	471	5.52409	1893079	1893100	UCUGCGCGAUCCAGCACCUGC	269	3.15495	pabB
3919168	3919189	ACAGCGGCAGCCAUGUACAGC	467	5.47718	3919166	3919187	UGUACAUGGCUGCCGCUGUGA	583	6.83768	atpE
3794272	3794293	UCGACGCUCAGGGGCUGGUAA	466	5.46545	3794270	3794291	ACCAGCCCCUGAGCGUCGAUA	1574	18.4606	rfaC
712137	712158	CUAUCCGCUGCCGGGAUUUAU	464	5.442	712135	712156	AAAUCCCGGCAGCGGAUAGCG	167	1.95865
1665741	1665762	UAAGACGCAGCUGUGCCAGCU	462	5.41854	1665739	1665760	CUGGCACAGCUGCGUCUUAAU	411	4.82039	dgsA
1321226	1321247	CAGAACGGGAGUGCGCCUUGA	461	5.40681	1321224	1321245	AAGGCGCACUCCCGUUCUGGA	109	1.2784	yciV
2997692	2997713	UAAGGGGGGGAAAUGCCGUUC	454	5.32471	2997690	2997711	ACGGCAUUUCCCCCCCUUACA	96	1.12593	ygeR
3477396	3477417	AAAACGCCCGAAGCCCACGAC	452	5.30125	3477394	3477415	CGUGGGCUUCGGGCGUUUUGG	147	1.72408	kefB
1441185	1441206	CUACCGCUCGGGACACGUAUU	451	5.28953	1441183	1441204	UACGUGUCCCGAGCGGUAGCC	379	4.44508	ydbH
1717452	1717473	UGUAAGCUGCUGGCCCUGGCA	449	5.26607	1717450	1717471	CCAGGGCCAGCAGCUUACACU	137	1.6068	anmK
1934845	1934866	CAUGGACACGCGCGGUUUUCC	441	5.17224	1934843	1934864	AAAACCGCGCGUGUCCAUGCU	613	7.18953	yebK
2734192	2734213	CAGCCGCCACACUAAGCCUGU	438	5.13706	2734190	2734211	AGGCUUAGUGUGGCGGCUGCC	265	3.10804	bamD
4265461	4265482	AAGUGGGCGCGGAUUUCCUGA	437	5.12533	4265459	4265480	AGGAAAUCCGCGCCCACUUUC	108	1.26667	tyrB
4050790	4050811	UACGCGCAUCUGCCGACCAUU	434	5.09014	4050788	4050809	UGGUCGGCAGAUGCGCGUAGU	121	1.41914	hemN
3082683	3082704	AGAGAACGGCGAGUUCCCGGU	433	5.07841	3082681	3082702	CGGGAACUCGCCGUUCUCUGC	360	4.22224	speA
4221512	4221533	UGAGUGCCACACUGCCAUUGG	433	5.07841	4221510	4221531	AAUGGCAGUGUGGCACUCACG	656	7.69386	iclR
4630330	4630351	CCUGGUACAGCGACCCAUACG	432	5.06669	4630328	4630349	UAUGGGUCGCUGUACCAGGCA	285	3.3426	slt
675598	675619	CAGCGGCCAGCUUCAGCCAGU	431	5.05496	675596	675617	UGGCUGAAGCUGGCCGCUGAG	396	4.64446	ybeQ
3534559	3534580	AGGCGCAUGUCGUCAUCGACC	431	5.05496	3534557	3534578	UCGAUGACGACAUGCGCCUGC	150	1.75927	ompR
3551755	3551776	GUUGGGCGACGGCACUACAGC	431	5.05496	3551753	3551774	UGUAGUGCCGUCGCCCAACCG	719	8.43275	malT
3192868	3192889	AAUCCUCCCUCACCCUUGUUC	430	5.04323	3192866	3192887	ACAAGGGUGAGGGAGGAUUUC	345	4.04631	sibD
1950991	1951012	CAACUCCCCGGCGAUGAUUGA	429	5.0315	1950989	1951010	AAUCAUCGCCGGGGAGUUGUC	1052	12.3383	cmoA
2938381	2938402	UUAACCAGCCACUGCGCCAUC	427	5.00804	2938379	2938400	UGGCGCAGUGGCUGGUUAAUG	410	4.80866	rlmM
3082682	3082703	CAGAGAACGGCGAGUUCCCGG	425	4.98459	3082680	3082701	GGGAACUCGCCGUUCUCUGCG	2119	24.8526	speA
195779	195800	UCUGCAUGCUGGCAGCGUGGG	424	4.97286	195777	195798	CACGCUGCCAGCAUGCAGACC	1712	20.0791	cdsA
3348684	3348705	AUUCGCGCACCCCGGUCUAGC	423	4.96113	3348682	3348703	UAGACCGGGGUGCGCGAAUAC	349	4.09322	arcZ
1822198	1822219	CAAGGGGCGGUGGCGCUGAAA	421	4.93767	1822196	1822217	UCAGCGCCACCGCCCCUUGCC	164	1.92346	cho
2041525	2041546	GUUGCCCCUACUCCGGUUUUC	421	4.93767	2041523	2041544	AAACCGGAGUAGGGGCAACUC	582	6.82595	serU
4488997	4489018	GGGAGCGCGAUUAGGGAUAUA	419	4.91422	4488995	4489016	UAUCCCUAAUCGCGCUCCCGG	1787	20.9587	idnR
2835350	2835371	AUUGCUGUGCCAGCUGCCAGA	418	4.90249	2835348	2835369	UGGCAGCUGGCACAGCAAUUA	134	1.57161	hypF
1489488	1489509	CGACCCGUGGUACAGGCGAAG	414	4.85557	1489486	1489507	UCGCCUGUACCACGGGUCGGU	610	7.15435	rydC
2445592	2445613	CACACCAUCGCCGCCGUUAUC	413	4.84384	2445590	2445611	UAACGGCGGCGAUGGUGUGUU	560	6.56793	prmB
2658112	2658133	UAGCGGAACCGCAGCCGUAAG	413	4.84384	2658110	2658131	UACGGCUGCGGUUCCGCUAUC	589	6.90805	iscU
2340620	2340641	GUUCCGCUGCUGCCACUGACU	412	4.83212	2340618	2340639	UCAGUGGCAGCAGCGGAACGG	118	1.38396	yfaL
2083477	2083498	AAAACGCCCACGCUGCAUGAC	411	4.82039	2083475	2083496	CAUGCAGCGUGGGCGUUUUUG	234	2.74445	yeeE
2734218	2734239	GCGGGUUGCUCGGGGUCAAAG	410	4.80866	2734216	2734237	UUGACCCCGAGCAACCCGCCA	113	1.32531	bamD
3325240	3325261	UCUAGCGCCAGUUCCACCAGA	409	4.79693	3325238	3325259	UGGUGGAACUGGCGCUAGAAA	415	4.8673	rlmE
3361342	3361363	ACUACUCCCAGGCUGCACUUG	408	4.7852	3361340	3361361	AGUGCAGCCUGGGAGUAGUCC	910	10.6729	yhcD
4126507	4126528	AGGCGUUACCGUGACAUCGUG	408	4.7852	4126505	4126526	CGAUGUCACGGUAACGCCUGU	259	3.03767
833280	833301	AGGAGGCAGAGCACCGUUUUG	404	4.73829	833278	833299	AAACGGUGCUCUGCCUCCUGC	104	1.21976	dinG
3346201	3346222	AAGAGGAAGCACUGGCCGCCG	403	4.72656	3346199	3346220	GCGGCCAGUGCUUCCUCUUCC	404	4.73829	npr
1151237	1151258	AAGCUCUGCUUGCCGGUCAGA	402	4.71483	1151235	1151256	UGACCGGCAAGCAGAGCUUUC	207	2.42779	fabF
4328019	4328040	CGGCACCGACCACGCGUCACU	402	4.71483	4328017	4328038	UGACGCGUGGUCGGUGCCGCA	120	1.40741	yjcZ
159022	159043	UCACGCGGGAUCACCGUCACC	401	4.7031	159020	159041	UGACGGUGAUCCCGCGUGAGC	1143	13.4056	pcnB
3246071	3246092	UGGGCAAUACCCGCACCGUAC	401	4.7031	3246069	3246090	ACGGUGCGGGUAUUGCCCAGC	512	6.00496	yqjA
1017332	1017353	GGGCCUUCGCCAGCAUAAAAG	400	4.69138	1017330	1017351	UUUAUGCUGGCGAAGGCCCCG	101	1.18457	ycbZ
961174	961195	CAUGGAGCCAGGUGGACGUUA	399	4.67965	961172	961193	ACGUCCACCUGGCUCCAUGCC	2447	28.6995
758261	758282	CUGGGACUGUGGCAGCAAGAU	398	4.66792	758259	758280	CUUGCUGCCACAGUCCCAGCG	110	1.29013	sucA
872157	872178	CAGCGGCACAGCGUUCAGAUA	398	4.66792	872155	872176	UCUGAACGCUGUGCCGCUGCA	908	10.6494
2456146	2456167	UAUGCCCUGCGGGUUGAUAUC	398	4.66792	2456144	2456165	UAUCAACCCGCAGGGCAUAAA	464	5.442	fadJ
2909761	2909782	AAUCGGCGCGGUGUACUGAAA	398	4.66792	2909759	2909780	UCAGUACACCGCGCCGAUUGC	408	4.7852	relA
1682719	1682740	UUUGCCGGGGCUGAUCACCCU	397	4.65619	1682717	1682738	GGUGAUCAGCCCCGGCAAAUG	393	4.60928	tus
1386361	1386382	AUCCGGCUCGGUGGUGAUUUC	396	4.64446	1386359	1386380	AAUCACCACCGAGCCGGAUUA	636	7.45929	tpx
365713	365734	CGCGGGGAGAGGCGGUUUGCG	395	4.63273	365711	365732	CAAACCGCCUCUCCCCGCGCG	93	1.09074	lacI
2276924	2276945	CAACCCCGAGCGGAACAUAUU	395	4.63273	2276922	2276943	UAUGUUCCGCUCGGGGUUGUG	174	2.04075	bcr
2594672	2594693	AAAACCGGGACCGCCCAUAGA	395	4.63273	2594670	2594691	UAUGGGCGGUCCCGGUUUUCG	131	1.53643	ypfJ
2640966	2640987	AAGACCGUCUGUGUGCUCGUG	395	4.63273	2640964	2640985	CGAGCACACAGACGGUCUUAU	162	1.90001
1654844	1654865	UUAGCUGACAGUCCACCGGAU	394	4.621	1654842	1654863	CCGGUGGACUGUCAGCUAAUC	181	2.12285	ynfC
3919755	3919776	UCAGGGCCAGCGGAGCAAUCA	394	4.621	3919753	3919774	AUUGCUCCGCUGGCCCUGACG	292	3.4247	atpB
321018	321039	UCGCCGCACUGGAGGAUAACG	392	4.59755	321016	321037	UUAUCCUCCAGUGCGGCGAUC	87	1.02037	ykgE
4254472	4254493	CGUGGCCAGCCGGACAUAAAC	391	4.58582	4254470	4254491	UUAUGUCCGGCUGGCCACGAA	1424	16.7013	plsB
2550793	2550814	AAAGCUGCCGGUGCUUCGGUA	390	4.57409	2550791	2550812	CCGAAGCACCGGCAGCUUUCG	592	6.94324	amiA
2510309	2510330	AAAGUCGCGAUCCCCGUCAGC	389	4.56236	2510307	2510328	UGACGGGGAUCGCGACUUUCC	775	9.08954	mntH
2441157	2441178	UACUGGCGAACGGGCAUCAAA	388	4.55063	2441155	2441176	UGAUGCCCGUUCGCCAGUACC	213	2.49816	mnmC
2702205	2702226	CGUGUGCCGUGGCAACCUGGA	388	4.55063	2702203	2702224	CAGGUUGCCACGGCACACGAA	240	2.81483
2313629	2313650	UAUUGUCACUCGCCAGUUAGA	387	4.53891	2313627	2313648	UAACUGGCGAGUGACAAUAUU	110	1.29013	rcsD
16963	16984	GGAGGCCUCGGGUUGAUGGUA	384	4.50372	16961	16982	CCAUCAACCCGAGGCCUCCUA	44064	516.802	sokC	mokC.5UTR	EG10373.5UTR	16961	-
850368	850389	UUUAAUCCCCGUCCACUGGGA	383	4.49199	850366	850387	CCAGUGGACGGGGAUUAAAGC	100	1.17284	ybiP
3989694	3989715	UGUGGCUCCACCCAGCAUAUA	383	4.49199	3989692	3989713	UAUGCUGGGUGGAGCCACAAU	727	8.52657	cyaA
322818	322839	AUGAUGGCCGGUGCUCAUGCG	382	4.48026	322816	322837	CAUGAGCACCGGCCAUCAUCC	145	1.70062	ykgF
4427604	4427625	AGAGGGGAGCAGGCAUUCAGC	382	4.48026	4427602	4427623	UGAAUGCCUGCUCCCCUCUCG	134	1.57161
4528892	4528913	CAGGUGAUCCCAACGCCCUGA	380	4.45681	4528890	4528911	AGGGCGUUGGGAUCACCUGCC	195	2.28705	sgcX
1620782	1620803	UCACCUAACCGGCCCCUUGUU	379	4.44508	1620780	1620801	CAAGGGGCCGGUUAGGUGAGG	621	7.28336
788577	788598	UGACGACAGCCACACCUUUGG	378	4.43335	788575	788596	AAAGGUGUGGCUGUCGUCAUC	156	1.82964	galK
1242841	1242862	CUAACGGGGCAGGUGCGCUGC	377	4.42162	1242839	1242860	AGCGCACCUGCCCCGUUAGCG	3451	40.4748	emtA
2103285	2103306	CAAGGGCGGCUUUAUCCCAUA	375	4.39816	2103283	2103304	UGGGAUAAAGCCGCCCUUGCG	176	2.06421	wbbI
2397986	2398007	ACAGGACAUCACCAGGCGACC	374	4.38644	2397984	2398005	UCGCCUGGUGAUGUCCUGUAU	475	5.57101	nuoG
3970324	3970345	UGAUCGCCCAGUGGCAUAGCG	373	4.37471	3970322	3970343	CUAUGCCACUGGGCGAUCAGU	310	3.63582	rffD
1705413	1705434	UUGCAGGGUGGCGGAGAUAAG	370	4.33952	1705411	1705432	UAUCUCCGCCACCCUGCAAUU	397	4.65619	rsxC
4591435	4591456	AGUGCCCCCGCUGCGGUGACG	370	4.33952	4591433	4591454	UCACCGCAGCGGGGGCACUGG	320	3.7531	yjjL
3039959	3039980	UUAUCCCACAGGCGACCAAUC	368	4.31607	3039957	3039978	UUGGUCGCCUGUGGGAUAAAC	289	3.38952	ygfZ
744047	744068	CGUUCGCCCUGGCAGCUUAGC	365	4.28088	744045	744066	UAAGCUGCCAGGGCGAACGCC	136	1.59507	ybgK
2735214	2735235	CCGGCCAUCCGCCAACAUGUC	365	4.28088	2735212	2735233	CAUGUUGGCGGAUGGCCGGAG	560	6.56793	raiA
1653423	1653444	ACGCACCCGUCCAGUCAUAAA	364	4.26915	1653421	1653442	UAUGACUGGACGGGUGCGUUG	1046	12.2679	ynfA
3382791	3382812	UUAGCUCCCAGGGCGAAAUCG	362	4.24569	3382789	3382810	AUUUCGCCCUGGGAGCUAAAU	1038	12.1741	argR
3606735	3606756	UGAGGGGAAAAGGCGGCAUCG	362	4.24569	3606733	3606754	AUGCCGCCUUUUCCCCUCACC	813	9.53522
3988867	3988888	ACGCCUGCGCAAACCGUAAAA	362	4.24569	3988865	3988886	UUACGGUUUGCGCAGGCGUCU	304	3.56545
1017149	1017170	CUUCUACCCAGUCGGCAGCGA	360	4.22224	1017147	1017168	GCUGCCGACUGGGUAGAAGCG	5607	65.7614	ycbZ
1766437	1766458	UUAGUGCCGGUGCCGCCGCCG	358	4.19878	1766435	1766456	GCGGCGGCACCGGCACUAACG	141	1.65371	ydiJ
3551776	3551797	UAAUCGCCCUCUCCGCCCGGC	357	4.18705	3551774	3551795	CGGGCGGAGAGGGCGAUUAGC	3684	43.2076	malT
906779	906800	AAUCCAGCGGGUGGGGAGGGG	356	4.17532	906777	906798	CCUCCCCACCCGCUGGAUUUC	574	6.73212	ybjT
3732766	3732787	GAAGCGUUGCCGGAGCAGUAA	356	4.17532	3732764	3732785	ACUGCUCCGGCAACGCUUCCC	830	9.7346	xylH
1157134	1157155	CGCUGAUGCUGCCGGUAUCCG	354	4.15187	1157132	1157153	GAUACCGGCAGCAUCAGCGAU	151	1.77099	ptsG
2551546	2551567	UAUGUUCCCACCAGCCACGCG	354	4.15187	2551544	2551565	CGUGGCUGGUGGGAACAUACG	767	8.99571	hemF
1008219	1008240	ACAGCAAACCGGCGAUGGUAG	352	4.12841	1008217	1008238	ACCAUCGCCGGUUUGCUGUCU	108	1.26667	rlmL
4483998	4484019	ACAACGGCGGUGGCUACAGAU	352	4.12841	4483996	4484017	CUGUAGCCACCGCCGUUGUCU	100	1.17284
2795416	2795437	UGCGGGACGAAGGGCUUAUCG	351	4.11668	2795414	2795435	AUAAGCCCUUCGUCCCGCAUA	1201	14.0859	ygaV
4160223	4160244	AUAUGGUGCGUGUAGGGGAAC	350	4.10495	4160221	4160242	UCCCCUACACGCACCAUAUGG	239	2.8031	trmA
2280493	2280514	UGUUGCUGGGUCGCCUGUAGC	349	4.09322	2280491	2280512	UACAGGCGACCCAGCAACAGG	2074	24.3248
4110116	4110137	UAGGGGCUCCAGCCAGCAGAU	348	4.0815	4110114	4110135	CUGCUGGCUGGAGCCCCUACU	242	2.83828	yiiQ
1299130	1299151	CCUGUGCAGGGUCCCAAUCCG	347	4.06977	1299128	1299149	GAUUGGGACCCUGCACAGGCU	3782	44.357
2712212	2712233	AAGCGGAACGGGCGUGCCACC	347	4.06977	2712210	2712231	UGGCACGCCCGUUCCGCUUGG	335	3.92903	srmB
3475275	3475296	GCGAGGCACCCAGUGCAUAAG	347	4.06977	3475273	3475294	UAUGCACUGGGUGCCUCGCUG	123	1.4426	fkpA
2028906	2028927	UUUGCUGCGAGUGGCCUUAUC	342	4.01113	2028904	2028925	UAAGGCCACUCGCAGCAAAAA	432	5.06669	dcm vsr
233809	233830	UCGUCCAUCCAUCGUGCCUGA	341	3.9994	233807	233828	AGGCACGAUGGAUGGACGAUG	155	1.81791	mltD
2576765	2576786	CAUCCCCAGGAUGCCACCACC	341	3.9994	2576763	2576784	UGGUGGCAUCCUGGGGAUGAU	419	4.91422	talA
3484131	3484152	AUAACCGCGCAUGGUGCUUGG	340	3.98767	3484129	3484150	AAGCACCAUGCGCGGUUAUCC	319	3.74137	crp
1620856	1620877	AAACCGGCGGUGAAUGCUUGC	339	3.97594	1620854	1620875	AAGCAUUCACCGCCGGUUUAC	117	1.37223	mgrR
4391971	4391992	AGUUUGGGCUCGGACUCGCUG	339	3.97594	4391969	4391990	GCGAGUCCGAGCCCAAACUGC	232	2.721	yjeS
933459	933480	ACCUGUGACUCAGACGCCGCC	337	3.95248	933457	933478	CGGCGUCUGAGUCACAGGUUC	99	1.16112	ftsK
4482116	4482137	UUUCUGCCGGACGCGCCCACA	337	3.95248	4482114	4482135	UGGGCGCGUCCGGCAGAAAGC	140	1.64198	holC
710905	710926	GCGCGACUCCGCCAGCUCGUU	336	3.94076	710903	710924	CGAGCUGGCGGAGUCGCGCAA	1108	12.9951	ybfE
3346490	3346511	ACAAAGUCCCCUGGGCACCGG	336	3.94076	3346488	3346509	GGUGCCCAGGGGACUUUGUUC	318	3.72964	yrbL
4047993	4048014	UAGCCGCCCCAGUCAGUAAUG	334	3.9173	4047991	4048012	UUACUGACUGGGGCGGCUAAA	10729	125.834	spf
437440	437461	UAAGCUCCUGGGGCUUCACUC	332	3.89384	437438	437459	GUGAAGCCCCAGGAGCUUACA	411	4.82039
2193084	2193105	UGGACGCACCGAUUGGCUACA	332	3.89384	2193082	2193103	UAGCCAAUCGGUGCGUCCAGC	135	1.58334	metG
3342005	3342026	AAGGCCGUCGCGUGGUAGAAG	329	3.85866	3342003	3342024	UCUACCACGCGACGGCCUUUA	765	8.97226	lptB
1147434	1147455	GAUGCCUCAGCGGUGCUUAAA	328	3.84693	1147432	1147453	UAAGCACCGCUGAGGCAUCCC	128	1.50124	plsX
2059110	2059131	CUGCCUGUGCCUGUGGCGAUA	328	3.84693	2059108	2059129	UCGCCACAGGCACAGGCAGUG	265	3.10804	nac
3175096	3175117	CUGAUCGCGGGCGCAGUCUGU	328	3.84693	3175094	3175115	AGACUGCGCCCGCGAUCAGUU	1402	16.4433	yqiB
4194373	4194394	CGGGCGGCGUCAAGCACCAGC	328	3.84693	4194371	4194392	UGGUGCUUGACGCCGCCCGCG	3509	41.1551	rsd
4254466	4254487	UAAAUUCGUGGCCAGCCGGAC	327	3.8352	4254464	4254485	CCGGCUGGCCACGAAUUUACU	133	1.55988	plsB
702690	702711	GGUGGUCAUCGGCGUGCCGCC	326	3.82347	702688	702709	CGGCACGCCGAUGACCACCUA	134	1.57161	nagB
889186	889207	UUAGGUAUCAACGGCUAUAUG	326	3.82347	889184	889205	UAUAGCCGUUGAUACCUAAUG	90	1.05556
4484142	4484163	UUAGCGACGAUUUCGACGACU	326	3.82347	4484140	4484161	UCGUCGAAAUCGUCGCUAAGA	266	3.11976
201876	201897	UCAGGCAUUCCGCUGCAACCC	325	3.81174	201874	201895	GUUGCAGCGGAAUGCCUGAGG	732	8.58522	lpxD
1892967	1892988	AUAUUGUGGUCGCCGAGCCGA	324	3.80001	1892965	1892986	GGCUCGGCGACCACAAUAUCA	821	9.62905	pabB
3437740	3437761	UAACCACCGGCACGGCUCGCG	324	3.80001	3437738	3437759	CGAGCCGUGCCGGUGGUUACA	92	1.07902	rplQ
4161120	4161141	UCAUCGCCAUCGUGCCAGAUG	324	3.80001	4161118	4161139	UCUGGCACGAUGGCGAUGACC	129	1.51297	trmA
204167	204188	CGUCGGGUACGGCAGCCCUGG	323	3.78829	204165	204186	AGGGCUGCCGUACCCGACGCC	838	9.82843	lpxB
201334	201355	CGGUGAUUGAGUCCGGCGUUG	322	3.77656	201332	201353	ACGCCGGACUCAAUCACCGCG	228	2.67408	lpxD
4216950	4216971	UGACCACCGCUCGCUUACUCC	322	3.77656	4216948	4216969	AGUAAGCGAGCGGUGGUCAAA	88	1.0321	aceK
712138	712159	UAUCCGCUGCCGGGAUUUAUU	321	3.76483	712136	712157	UAAAUCCCGGCAGCGGAUAGC	173	2.02902
2400790	2400811	GAACCACGCCGGGUGCAUACG	321	3.76483	2400788	2400809	UAUGCACCCGGCGUGGUUCCG	126	1.47778	nuoC
3215893	3215914	UUAGCGCUGCGGCUGGCUAAA	321	3.76483	3215891	3215912	UAGCCAGCCGCAGCGCUAAUG	182	2.13458	aer
3950093	3950114	AAGCGGCACUCGACACCAUGC	321	3.76483	3950091	3950112	AUGGUGUCGAGUGCCGCUUCA	137	1.6068	ilvG
1110691	1110712	UGUUGGGUGUCCGCCGGAUUC	320	3.7531	1110689	1110710	AUCCGGCGGACACCCAACAGA	315	3.69446	opgH
1742661	1742682	UUACUGGGUGCUGGGCUUGCC	319	3.74137	1742659	1742680	CAAGCCCAGCACCCAGUAAGC	112	1.31359	mdtK
1003569	1003590	UGGCGAUGCGCUCGGUAUUUA	318	3.72964	1003567	1003588	AAUACCGAGCGCAUCGCCACU	117	1.37223	ycbF
1224213	1224234	CCUGCCGGGGAGUCACAAACG	318	3.72964	1224211	1224232	UUUGUGACUCCCCGGCAGGGA	135	1.58334	minD
3988899	3988920	AGUGGAUCCUGACAGGCGUUU	318	3.72964	3988897	3988918	ACGCCUGUCAGGAUCCACUGC	1490	17.4754
1129867	1129888	AUUGCCCCACAGGCGGGAAUU	317	3.71791	1129865	1129886	UUCCCGCCUGUGGGGCAAUGU	1035	12.1389	flgA
1923256	1923277	UGAACAGCCUGAACAUUUGCG	317	3.71791	1923254	1923275	CAAAUGUUCAGGCUGUUCACG	234	2.74445	holE
3149894	3149915	AGGUGACUACGGAGGCCAAAA	317	3.71791	3149892	3149913	UUGGCCUCCGUAGUCACCUGG	132	1.54815	exbB
2764124	2764145	UAACGGGGACGGUUCGACUAC	316	3.70619	2764122	2764143	AGUCGAACCGUCCCCGUUAUA	429	5.0315	rnlA
4373856	4373877	CUGCUGACCGGUACUCGCGUA	316	3.70619	4373854	4373875	CGCGAGUACCGGUCAGCAGAC	1369	16.0562	efp
1148151	1148172	AGCGGCGACACGCGCAAUUGA	315	3.69446	1148149	1148170	AAUUGCGCGUGUCGCCGCUUC	262	3.07285	fabH
1959951	1959972	CGGCCCCAGGGAAACGAUAAC	315	3.69446	1959949	1959970	UAUCGUUUCCCUGGGGCCGGA	124	1.45433
1963709	1963730	UGCGGCCAGUGAUGCCAGAGA	315	3.69446	1963707	1963728	UCUGGCAUCACUGGCCGCAGA	951	11.1537	flhB
2923782	2923803	AGGCCAGCCGAUAGGUCAUUU	315	3.69446	2923780	2923801	AUGACCUAUCGGCUGGCCUUC	200	2.34569	queF
3992682	3992703	CAAUCCACGGUGCCGGAUAAA	314	3.68273	3992680	3992701	UAUCCGGCACCGUGGAUUGCG	674	7.90497	yifL
415601	415622	UUACUGGCCCCCACGGUCGUU	312	3.65927	415599	415620	CGACCGUGGGGGCCAGUAAAA	95	1.1142	sbcD
1948562	1948583	UAGCUGCCGGCGGAUGCCCCC	310	3.63582	1948560	1948581	GGGCAUCCGCCGGCAGCUAAG	554	6.49755
2444584	2444605	GUACGACCCGGCACGGUAAUG	310	3.63582	2444582	2444603	UUACCGUGCCGGGUCGUACCA	98	1.14939	aroC
2498869	2498890	UAUUACGCCGAAGCGCACGAG	306	3.5889	2498867	2498888	CGUGCGCUUCGGCGUAAUAGA	399	4.67965	ypdB
63303	63324	ACCCGCUACCGUGCUUAUGAG	304	3.56545	63301	63322	CAUAAGCACGGUAGCGGGUGG	120	1.40741
2649957	2649978	ACAGCUCCCAGGCACCAUCCA	304	3.56545	2649955	2649976	GAUGGUGCCUGGGAGCUGUCA	119	1.39568	yfhM
1617345	1617366	UGGGAGCACUGACCCGUAUGC	303	3.55372	1617343	1617364	AUACGGGUCAGUGCUCCCAGG	432	5.06669	marR
2026618	2026639	CGUGAUGCAGCGGCGCAAUUC	303	3.55372	2026616	2026637	AUUGCGCCGCUGCAUCACGCC	600	7.03706	yedI
4483993	4484014	UAAAGACAACGGCGGUGGCUA	303	3.55372	4483991	4484012	GCCACCGCCGUUGUCUUUAAG	235	2.75618
4396338	4396359	ACGUGCACCCCGCCAAACACG	302	3.54199	4396336	4396357	UGUUUGGCGGGGUGCACGUUG	990	11.6112	mutL
1893138	1893159	GCGGCGCACUGGGGUUGUUUG	300	3.51853	1893136	1893157	AACAACCCCAGUGCGCCGCCC	256	3.00248	pabB
142180	142201	UAAUGGUGGAGUGGCCCAGGU	299	3.5068	142178	142199	CUGGGCCACUCCACCAUUAUG	1617	18.9649	can
395191	395212	UUCACGGUCCCCUGGUCGAGC	299	3.5068	395189	395210	UCGACCAGGGGACCGUGAAGU	418	4.90249	ampH
1793872	1793893	UCGCGCGCCUGAGGCACCACG	299	3.5068	1793870	1793891	UGGUGCCUCAGGCGCGCGAGA	566	6.6383	pheT
415579	415600	AAUGUCACGCACGGCGUCACU	297	3.48335	415577	415598	UGACGCCGUGCGUGACAUUUA	2098	24.6063	sbcD
1139868	1139889	AUAGUGCCAUCGCAGCCCUGA	296	3.47162	1139866	1139887	AGGGCUGCGAUGGCACUAUCC	120	1.40741	flgL
1892791	1892812	CAUGCUACCCGGCACAUAGCC	296	3.47162	1892789	1892810	CUAUGUGCCGGGUAGCAUGAA	128	1.50124
3429582	3429603	ACACUCCGGGUAGCGAUCACA	296	3.47162	3429580	3429601	UGAUCGCUACCCGGAGUGUCA	208	2.43952	yrdD
4197917	4197938	AAAUGACUCAGGCUGGUCGCG	296	3.47162	4197915	4197936	CGACCAGCCUGAGUCAUUUCC	135	1.58334	yjaG
878832	878853	UGAGCGGCAUGGCCUUCUAUA	294	3.44816	878830	878851	UAGAAGGCCAUGCCGCUCACA	98	1.14939	yliI
3886511	3886532	AUUGUCGAUCACCGCCCUUGA	294	3.44816	3886509	3886530	AAGGGCGGUGAUCGACAAUUU	271	3.17841	tnaC
1106201	1106222	UUACCCGCCUCCUGGCAUAAC	293	3.43643	1106199	1106220	UAUGCCAGGAGGCGGGUAACU	658	7.71731	ymdC
2112053	2112074	UAAUGGUCACGCCCGGCGGAC	293	3.43643	2112051	2112072	CCGCCGGGCGUGACCAUUAUG	98	1.14939	galF
104958	104979	UCACCUGGCGGCAGGCAUUGU	292	3.4247	104956	104977	AAUGCCUGCCGCCAGGUGAUG	517	6.0636	ftsA
3338636	3338657	UGGCCGGUUCCGUACUCUAUG	292	3.4247	3338634	3338655	UAGAGUACGGAACCGGCCACC	135	1.58334	yrbG
3825272	3825293	GAACGCUGGAUGCCGGAGACG	292	3.4247	3825270	3825291	UCUCCGGCAUCCAGCGUUCUA	503	5.8994	recG
2702259	2702280	UACACAACGACGGGGGAUGUC	291	3.41298	2702257	2702278	CAUCCCCCGUCGUUGUGUAUA	1558	18.2729
2763104	2763125	UAAGCGGCUACGCAGUCCUGA	291	3.41298	2763102	2763123	AGGACUGCGUAGCCGCUUACC	1744	20.4544	yfjL
2700290	2700311	UUUGACUUCGCCACGCCCGCC	290	3.40125	2700288	2700309	CGGGCGUGGCGAAGUCAAAAC	167	1.95865	recO
3079418	3079439	UAACCGGUGAGGUGCAGCAGG	289	3.38952	3079416	3079437	UGCUGCACCUCACCGGUUACG	1256	14.7309	tktA
3174820	3174841	UCACCAGCCAGAGGAAGGGUU	289	3.38952	3174818	3174839	CCCUUCCUCUGGCUGGUGAGG	127	1.48951	cpdA
696181	696202	UGAAUGGUGCGGGAGGCGAGA	288	3.37779	696179	696200	UCGCCUCCCGCACCAUUCACC	129	1.51297	leuW
3291495	3291516	CGGUUGUGGCACCCAUACUCC	288	3.37779	3291493	3291514	AGUAUGGGUGCCACAACCGGC	391	4.58582	yraM
3160308	3160329	GGUGCCCAGUCAGCGUUUGGC	285	3.3426	3160306	3160327	CAAACGCUGACUGGGCACCCG	378	4.43335	ftsP
2779390	2779411	AAAGCACUGCCCGUCUCCUGG	284	3.33088	2779388	2779409	AGGAGACGGGCAGUGCUUUAG	94	1.10247	ypjA
3676184	3676205	UUGCCGCUCCCACACCACGCC	284	3.33088	3676182	3676203	CGUGGUGUGGGAGCGGCAAAA	94	1.10247	yhjG
2748924	2748945	AUGCUCUACCGCUGGCUGUGC	283	3.31915	2748922	2748943	ACAGCCAGCGGUAGAGCAUUU	487	5.71175	nadK
1386359	1386380	UAAUCCGGCUCGGUGGUGAUU	281	3.29569	1386357	1386378	UCACCACCGAGCCGGAUUACG	613	7.18953	tpx
2623775	2623796	AUGGGCGCUUCCGGUACCAUA	281	3.29569	2623773	2623794	UGGUACCGGAAGCGCCCAUUG	315	3.69446	ppx
3923074	3923095	AACGCGCAGCGGCAGUUCACG	281	3.29569	3923072	3923093	UGAACUGCCGCUGCGCGUUGG	193	2.26359	mnmG
3919748	3919769	AAGAUCGUCAGGGCCAGCGGA	280	3.28396	3919746	3919767	CGCUGGCCCUGACGAUCUUCG	751	8.80806	atpB
2634891	2634912	UCCACGGCAGCAGCACAUGCU	279	3.27223	2634889	2634910	CAUGUGCUGCUGCCGUGGAUG	131	1.53643	der
815717	815738	AAUACGCCCCGUCGAGCCACC	278	3.26051	815715	815736	UGGCUCGACGGGGCGUAUUCG	495	5.80558	ybhK
4181354	4181375	UAAGCCGCUGGUUGGUACUGG	278	3.26051	4181352	4181373	AGUACCAACCAGCGGCUUAUC	186	2.18149	rpoB
3325809	3325830	CGAUGAAUCUGAGUACUAAAC	276	3.23705	3325807	3325828	UUAGUACUCAGAUUCAUCGUA	1903	22.3192	yhbY
3212946	3212967	ACUAGGCCCUCUGCACAAACG	275	3.22532	3212944	3212965	UUUGUGCAGAGGGCCUAGUGC	138	1.61852	REP227 (repetitive extragenic palindromic) element; contains 1 REP sequences
3344379	3344400	UGCCAGCGCGGAAGGUCAGGA	275	3.22532	3344377	3344398	CUGACCUUCCGCGCUGGCAUG	2221	26.0489	hpf
3553792	3553813	UGAUGGGGUACGGCGUGUAAG	275	3.22532	3553790	3553811	UACACGCCGUACCCCAUCAUC	92	1.07902	malT
4391895	4391916	AGGGCGAGCGCGCAGCAUACC	275	3.22532	4391893	4391914	UAUGCUGCGCGCUCGCCCUCA	4310	50.5496	yjeS
3441174	3441195	CGGUUGCCCAGGCUGCAAAUA	274	3.21359	3441172	3441193	UUUGCAGCCUGGGCAACCGCU	533	6.25126	secY
4393300	4393321	UAUGGCGGCGUAGCGGUGCUG	274	3.21359	4393298	4393319	GCACCGCUACGCCGCCAUAAC	112	1.31359	yjeF
1680722	1680743	AUGGACCGCGAUGCAUUGCUG	272	3.19014	1680720	1680741	GCAAUGCAUCGCGGUCCAUGA	194	2.27532	rstA
4023011	4023032	UGGACGCCAUGAAAUAUAACG	272	3.19014	4023009	4023030	UUAUAUUUCAUGGCGUCCAUU	125	1.46605	ubiD
2762105	2762126	UGGUGCUGCCGGAUCGUUGCG	270	3.16668	2762103	2762124	CAACGAUCCGGCAGCACCACG	416	4.87903	yfjL
4398637	4398658	UACACGGGGAGCCAGCGAUCC	270	3.16668	4398635	4398656	AUCGCUGGCUCCCCGUGUAAA	254	2.97902
2378746	2378767	ACGGCGUGCCAGCAACAGUCC	269	3.15495	2378744	2378765	ACUGUUGCUGGCACGCCGUUA	98	1.14939	elaB
2589990	2590011	UACGGGGCGACUGGCAUUUCU	269	3.15495	2589988	2590009	AAAUGCCAGUCGCCCCGUAUG	546	6.40373	dapE
2937392	2937413	AAAGCGGCACGCCAGCAAGCG	269	3.15495	2937390	2937411	CUUGCUGGCGUGCCGCUUUCA	1273	14.9303	fucR
494157	494178	UUGGCGGCGAGCUGGAAAUGG	268	3.14322	494155	494176	AUUUCCAGCUCGCCGCCAACC	103	1.20803	recR
3080691	3080712	AAAGCCUGGUGGUGUCGAACG	267	3.13149	3080689	3080710	UUCGACACCACCAGGCUUUAC	670	7.85805	REP214 (repetitive extragenic palindromic) element; contains 3 REP sequences yggG
4398173	4398194	AGAACAGGCGCGUGACGAAGU	267	3.13149	4398171	4398192	UUCGUCACGCGCCUGUUCUGG	97	1.13766	miaA
4495476	4495497	ACCGGAGCGGGAGCCUAUUCC	266	3.11976	4495474	4495495	AAUAGGCUCCCGCUCCGGUGG	4855	56.9416	intB
3430484	3430505	AUGGCAUGCCCUCCUCAAUCG	265	3.10804	3430482	3430503	AUUGAGGAGGGCAUGCCAUGU	2153	25.2513	smf smg
3775643	3775664	UACGGGUUGUGGCCCAUCGCG	265	3.10804	3775641	3775662	CGAUGGGCCACAACCCGUAGA	880	10.321	lldP
2819894	2819915	ACUGGUUCAUCCCGGCGUUGG	264	3.09631	2819892	2819913	AACGCCGGGAUGAACCAGUUC	342	4.01113	alaS
1261644	1261665	AAACGCGGCAUGCCCCCGAAC	263	3.08458	1261642	1261663	UCGGGGGCAUGCCGCGUUUGC	269	3.15495	ispE
4214365	4214386	ACUAUCCCGAUCGCGUCCUGC	263	3.08458	4214363	4214384	AGGACGCGAUCGGGAUAGUUU	304	3.56545	aceB
426442	426463	UUACCAGCGUCAGGGGCGAGA	262	3.07285	426440	426461	UCGCCCCUGACGCUGGUAAAA	328	3.84693	tgt
3713191	3713212	UAUGCGCCACCAGGGUUUUCC	261	3.06112	3713189	3713210	AAAACCCUGGUGGCGCAUAUC	170	1.99383	bisC
4081030	4081051	CGGUAUCGCCCUGGGCAAUGC	261	3.06112	4081028	4081049	AUUGCCCAGGGCGAUACCGUG	1240	14.5433	fdoG
237314	237335	AGGCGAGGGAGUGUCCAAUUA	260	3.04939	237312	237333	AUUGGACACUCCCUCGCCUGU	154	1.80618	yafT
1066851	1066872	CUUGCACCCUCAGCGACUGCG	260	3.04939	1066849	1066870	CAGUCGCUGAGGGUGCAAGCA	482	5.65311	wrbA
1261188	1261209	AGAGCGCGAUGCAACGUCUGG	260	3.04939	1261186	1261207	AGACGUUGCAUCGCGCUCUUU	98	1.14939
2618386	2618407	CCAGCGCAGCGAUACCUUCUG	259	3.03767	2618384	2618405	GAAGGUAUCGCUGCGCUGGAA	147	1.72408	upp
630201	630222	UAUCGGCUACGGUGGGAUGUU	257	3.01421	630199	630220	CAUCCCACCGUAGCCGAUAAA	209	2.45124	cstA
2283161	2283182	UAUGGGCACCGGGCAGAAUGU	257	3.01421	2283159	2283180	AUUCUGCCCGGUGCCCAUAUC	365	4.28088	yejM
3408589	3408610	AAUAUGGGUUGCCCGGCUAAA	257	3.01421	3408587	3408608	UAGCCGGGCAACCCAUAUUGA	112	1.31359	dusB
1125126	1125147	UGGCAGGGCAAAGGACUCAUG	256	3.00248	1125124	1125145	UGAGUCCUUUGCCCUGCCAUU	260	3.04939	rimJ
980620	980641	CAACAGCUGGCAGAGGUGGCG	255	2.99075	980618	980639	CCACCUCUGCCAGCUGUUGCU	466	5.46545	ycbB
2041451	2041472	AAAGCAAGGCGGGAAGUCGGG	255	2.99075	2041449	2041470	CGACUUCCCGCCUUGCUUUUC	2819	33.0625
2230953	2230974	ACUGUGCUCGGCCUCGAUCGC	255	2.99075	2230951	2230972	GAUCGAGGCCGAGCACAGUCA	1050	12.3149	sanA
4292468	4292489	ACGGGGAACGGCGCUCCAUUG	254	2.97902	4292466	4292487	AUGGAGCGCCGUUCCCCGUUC	89	1.04383
244344	244365	AUGAGCGCCAACGUCCCUACC	253	2.96729	244342	244363	UAGGGACGUUGGCGCUCAUCC	235	2.75618	yafJ
1788317	1788338	AUAGCUGUCCAGGGCCUCAUU	253	2.96729	1788315	1788336	UGAGGCCCUGGACAGCUAUCA	164	1.92346	ydiU
1967058	1967079	UGCGUGAUCCGCGAGCAGAGG	253	2.96729	1967056	1967077	UCUGCUCGCGGAUCACGCACG	1788	20.9704	cheR
3121378	3121399	UGCGGGAUGAUGUCGCUGCCG	252	2.95557	3121376	3121397	GCAGCGACAUCAUCCCGCAGG	521	6.11052	glcB
4391850	4391871	CAUCCGCACGCUGAUCACGCG	252	2.95557	4391848	4391869	CGUGAUCAGCGUGCGGAUGAA	119	1.39568	yjeS
2557551	2557572	AGGGCCGGGAGCGUCCAGAUU	250	2.93211	2557549	2557570	UCUGGACGCUCCCGGCCCUCU	769	9.01917	intZ
4461162	4461183	CAAGCUGCCAGUUGCCGCGCA	250	2.93211	4461160	4461181	CGCGGCAACUGGCAGCUUGUG	385	4.51545	treC
707580	707601	AGUACGCUGGCGCUGGCUAUC	248	2.90865	707578	707599	UAGCCAGCGCCAGCGUACUAC	172	2.01729	chiP
4466493	4466514	CAAGGGAUCAGCCGCGUCAGU	248	2.90865	4466491	4466512	UGACGCGGCUGAUCCCUUGCU	333	3.90557	mgtA
899737	899758	CUGCGGCAGAAGCACCGAAAG	247	2.89692	899735	899756	UUCGGUGCUUCUGCCGCAGAG	273	3.20186	artJ
961004	961025	UCCGGCAGCCGAUGCUUUAGU	247	2.89692	961002	961023	UAAAGCAUCGGCUGCCGGAAC	575	6.74385	cmk
1639941	1639962	ACCCCAUCCGAUGGUCGUAUC	247	2.89692	1639939	1639960	UACGACCAUCGGAUGGGGUGA	194	2.27532	ydfJ
965156	965177	AUUAUCCCCUGGCUCCACUGG	245	2.87347	965154	965175	AGUGGAGCCAGGGGAUAAUCA	173	2.02902	ycaI
1967545	1967566	UCUACCAGCGAGGCGUUCUGC	245	2.87347	1967543	1967564	AGAACGCCUCGCUGGUAGAAG	271	3.17841	tap
4055530	4055551	ACUGCCGGACGGUGACCUUUG	245	2.87347	4055528	4055549	AAGGUCACCGUCCGGCAGUGA	355	4.1636	glnA
4633349	4633370	UUCAACAACGAGCACCUGACA	245	2.87347	4633347	4633368	UCAGGUGCUCGUUGUUGAAAG	3316	38.8915
144771	144792	GAUAUAGCCGGAGCGCCACCG	244	2.86174	144769	144790	GUGGCGCUCCGGCUAUAUCGG	677	7.94015	yadI
3380276	3380297	UGCUGGUUGCCAUGCCUUCGC	244	2.86174	3380274	3380295	GAAGGCAUGGCAACCAGCAGA	673	7.89324	degS
439348	439369	UGGGUGGAGUCGACCAGUGCC	243	2.85001	439346	439367	CACUGGUCGACUCCACCCAGG	147	1.72408	dxs
1515093	1515114	CAGUACGUGCUGCGUGCAAAA	243	2.85001	1515091	1515112	UUGCACGCAGCACGUACUGUC	113	1.32531
1715620	1715641	GCUAUCACGCGGGCGGCUAUG	243	2.85001	1715618	1715639	UAGCCGCCCGCGUGAUAGCCA	166	1.94692	pdxH
3441227	3441248	UACCGCCCCCGAACCAUGACG	241	2.82655	3441225	3441246	UCAUGGUUCGGGGGCGGUACU	568	6.66175	secY
3440656	3440677	UAUGCUUCGGCUCGGCACUGC	240	2.81483	3440654	3440675	AGUGCCGAGCCGAAGCAUAAA	125	1.46605	rpmJ
3615615	3615636	AAUGCUGCUGGUGACCCAUGA	240	2.81483	3615613	3615634	AUGGGUCACCAGCAGCAUUCC	132	1.54815	nikD
774868	774889	AAAUGGUUGCGCCCGGUAUCG	239	2.8031	774866	774887	AUACCGGGCGCAACCAUUUGC	1775	20.818	tolQ
1487795	1487816	UAUCGUACCAGGCGACCGUUU	239	2.8031	1487793	1487814	ACGGUCGCCUGGUACGAUAAC	560	6.56793	gapC
2340518	2340539	UCGCUCGCAUCGACCACCACG	239	2.8031	2340516	2340537	UGGUGGUCGAUGCGAGCGACG	142	1.66544	yfaL
3238128	3238149	AAGCCGUUGCCCCCAUCCUGG	238	2.79137	3238126	3238147	AGGAUGGGGGCAACGGCUUUC	118	1.38396	sstT
1892790	1892811	UCAUGCUACCCGGCACAUAGC	237	2.77964	1892788	1892809	UAUGUGCCGGGUAGCAUGAAA	127	1.48951
3342590	3342611	UCGUCAGUCAGGGGCAUUUGA	236	2.76791	3342588	3342609	AAAUGCCCCUGACUGACGAUA	2281	26.7526	lptB
3398018	3398039	UAUCAGACCAGGCAGGGUAAA	236	2.76791	3398016	3398037	UACCCUGCCUGGUCUGAUACG	721	8.4562
198597	198618	AAACCCUGCGCAGCUACUAUC	235	2.75618	198595	198616	UAGUAGCUGCGCAGGGUUUCA	1051	12.3266	bamA
1642771	1642792	UCCGUGACCCGAGCAUCCACA	235	2.75618	1642769	1642790	UGGAUGCUCGGGUCACGGACG	313	3.671	ydfJ
2666201	2666222	AGUGACGCCCAGCCCCAUGCC	235	2.75618	2666199	2666220	CAUGGGGCUGGGCGUCACUUU	261	3.06112	hcaR
4229290	4229311	ACAGUCCCCUCGCCCCUUCGG	235	2.75618	4229288	4229309	GAAGGGGCGAGGGGACUGUCC	1002	11.7519
3493152	3493173	UGGGCGAUACCAGCGACUACG	234	2.74445	3493150	3493171	UAGUCGCUGGUAUCGCCCACC	189	2.21667	nirB
4054532	4054553	UCAUCACCGUGUAGGCCGGAU	234	2.74445	4054530	4054551	CCGGCCUACACGGUGAUGAUG	1628	19.0939	REP295 (repetitive extragenic palindromic) element; contains 2 REP sequences
926948	926969	UAACAGCGCACGGGCGAUAGC	233	2.73273	926946	926967	UAUCGCCCGUGCGCUGUUACA	231	2.70927	cydC
461026	461047	UCUGCGUCUUGUGGGCUGACA	232	2.721	461024	461045	UCAGCCCACAAGACGCAGAAA	123	1.4426
657039	657060	UUUGCUGUCAGCGUCCCCAAC	232	2.721	657037	657058	UGGGGACGCUGACAGCAAACC	183	2.1463	crcB
905621	905642	AGUACAGGGAGGGGGAAGAGA	232	2.721	905619	905640	UCUUCCCCCUCCCUGUACUUC	90	1.05556	ybjS
1288187	1288208	AGAGGGAUGCCAGGUCUUUAU	231	2.70927	1288185	1288206	AAAGACCUGGCAUCCCUCUUG	347	4.06977	ychJ
1682717	1682738	CAUUUGCCGGGGCUGAUCACC	231	2.70927	1682715	1682736	UGAUCAGCCCCGGCAAAUGAC	144	1.6889	tus
4391973	4391994	UUUGGGCUCGGACUCGCUGAG	231	2.70927	4391971	4391992	CAGCGAGUCCGAGCCCAAACU	134	1.57161	yjeS
4539058	4539079	CCGGGCCUCAUGCAGCACGUA	231	2.70927	4539056	4539077	CGUGCUGCAUGAGGCCCGGUA	448	5.25434	fimB
1666347	1666368	CAACCACCAGCCCCACCGCCG	230	2.69754	1666345	1666366	GCGGUGGGGCUGGUGGUUGAA	174	2.04075	dgsA
2456207	2456228	UAAGCAAUACCGCCGCCCAUC	229	2.68581	2456205	2456226	UGGGCGGCGGUAUUGCUUAUG	119	1.39568	fadJ
4033129	4033150	UCGCCCGAGAAAUCGCCCAUU	229	2.68581	4033127	4033148	UGGGCGAUUUCUCGGGCGAAA	147	1.72408	hemG
2739504	2739525	AUAUCGGGCAGCGCCAUAAAA	228	2.67408	2739502	2739523	UUAUGGCGCUGCCCGAUAUCG	109	1.2784	yfiL
3313191	3313212	ACUGCUGCGCGUGCUUCUUCA	228	2.67408	3313189	3313210	AAGAAGCACGCGCAGCAGUAC	138	1.61852	infB
4596887	4596908	UCAACGCGCCCAGUUCAGGCG	228	2.67408	4596885	4596906	CCUGAACUGGGCGCGUUGAAA	91	1.06729	opgB
1326968	1326989	UAUGUGGCUGGCUACCUGACG	227	2.66236	1326966	1326987	UCAGGUAGCCAGCCACAUAAA	365	4.28088	yciK
1354943	1354964	UGGGCGGCAAGGGUAUCGACA	227	2.66236	1354941	1354962	UCGAUACCCUUGCCGCCCAGU	1054	12.3618	sapA
669120	669141	ACAGUCGCAUCAUGCCCUCCG	226	2.65063	669118	669139	GAGGGCAUGAUGCGACUGUGG	1668	19.563	cobC
2597135	2597156	UGGGCCAUAUCACGCGCUGCG	226	2.65063	2597133	2597154	CAGCGCGUGAUAUGGCCCAGA	377	4.42162	dapA
3878852	3878873	UAUUUGGGGCCGCCGUUGAGU	226	2.65063	3878850	3878871	UCAACGGCGGCCCCAAAUACA	400	4.69138	recF
4025273	4025294	ACAGGCGGGAAGAACGGCAAC	226	2.65063	4025271	4025292	UGCCGUUCUUCCCGCCUGUCA	787	9.23028
1995172	1995193	UAUCCGCCCCUGGUCCAUAAA	225	2.6389	1995170	1995191	UAUGGACCAGGGGCGGAUAGU	609	7.14262	yecC
2722338	2722359	UCUGUCAGUUUGGGGGCGUCA	225	2.6389	2722336	2722357	ACGCCCCCAAACUGACAGAGA	840	9.85189	yfiM
2084667	2084688	AAGGCCACCAGCGCCACCACA	224	2.62717	2084665	2084686	UGGUGGCGCUGGUGGCCUUUA	113	1.32531	yeeF
2997891	2997912	UAUUCAGGCGUCCCGCACUCA	224	2.62717	2997889	2997910	AGUGCGGGACGCCUGAAUAAA	95	1.1142	ygeR
573715	573736	CAACGCCUCCCGCAACAUAUC	223	2.61544	573713	573734	UAUGUUGCGGGAGGCGUUGCC	1693	19.8562
4105174	4105195	UAGCGGCGCUCACGAUCUUCG	223	2.61544	4105172	4105193	AAGAUCGUGAGCGCCGCUAAC	405	4.75002	fieF
1436859	1436880	AGCCCGGCGAGCAUCGCAGCG	221	2.59198	1436857	1436878	CUGCGAUGCUCGCCGGGCUUG	97	1.13766	ydbK
3989601	3989622	UGGGCCGCCUCGCUGGGUGUG	221	2.59198	3989599	3989620	CACCCAGCGAGGCGGCCCAGU	495	5.80558	cyaA
440244	440265	AAAGGGCAGUGGGGCGAUAAA	219	2.56853	440242	440263	UAUCGCCCCACUGCCCUUUCA	703	8.24509	ispA
881812	881833	CGGGCGCACUGUGGUUGUUCA	219	2.56853	881810	881831	AACAACCACAGUGCGCCCGUC	198	2.32223	deoR
1703140	1703161	UUUGACCUCGGCCAGGUACCG	219	2.56853	1703138	1703159	GUACCUGGCCGAGGUCAAACA	321	3.76483	cnu
4597461	4597482	CAACGGGCGAUCCUCACUAAA	219	2.56853	4597459	4597480	UAGUGAGGAUCGCCCGUUGUC	142	1.66544	opgB
4622387	4622408	AGAUAGCCGAGCGGUCCGUUU	219	2.56853	4622385	4622406	ACGGACCGCUCGGCUAUCUGC	310	3.63582	ytjB
3391624	3391645	CCAGCCACUCGGCACCAUUCA	218	2.5568	3391622	3391643	AAUGGUGCCGAGUGGCUGGCC	164	1.92346	yhdP
778225	778246	AAAUUCCCUGCCUGGUCGCCG	217	2.54507	778223	778244	GCGACCAGGCAGGGAAUUUGA	321	3.76483	tolB
1110803	1110824	CGGAGCAUCGCACGGCGUUGA	217	2.54507	1110801	1110822	AACGCCGUGCGAUGCUCCGGG	641	7.51793	opgH
663447	663468	AGUUACGCGACCGGGGACGCC	216	2.53334	663445	663466	CGUCCCCGGUCGCGUAACUCA	483	5.66484	rlpA
3082707	3082728	UGCAUCUCCUGCCAGGUUUCC	216	2.53334	3082705	3082726	AAACCUGGCAGGAGAUGCACG	818	9.59386	speA
3039863	3039884	UGCGCGGUGAAGCGGAACUGA	214	2.50989	3039861	3039882	AGUUCCGCUUCACCGCGCAGU	139	1.63025	ygfZ
3432693	3432714	UAAGCUCUCCUGCCCGAUUAC	214	2.50989	3432691	3432712	AAUCGGGCAGGAGAGCUUAUA	461	5.40681	fmt
148072	148093	AUCGGCGCGGAAGCCUUUUUC	213	2.49816	148070	148091	AAAAGGCUUCCGCGCCGAUGA	361	4.23397	panC
1266353	1266374	GGGCAGGCACAGUGGCUGACU	213	2.49816	1266351	1266372	UCAGCCACUGUGCCUGCCCGG	483	5.66484	ychQ
2721196	2721217	AUAGCGGUGCCAGCCUGAACG	213	2.49816	2721194	2721215	UUCAGGCUGGCACCGCUAUAA	121	1.41914	pssA
2020754	2020775	AGGCCGCCACGCAGAUUAACG	211	2.4747	2020752	2020773	UUAAUCUGCGUGGCGGCCUGC	99	1.16112	fliQ
2278338	2278359	UGCGCCAGCGGGUUGCCAUCG	211	2.4747	2278336	2278357	AUGGCAACCCGCUGGCGCAGC	810	9.50003	rsuA
982648	982669	AAUGAACUACGCGCCCGCAGC	210	2.46297	982646	982667	UGCGGGCGCGUAGUUCAUUGU	275	3.22532	ycbK
1006814	1006835	UGUCGCCACGGUGCGGUCCUC	210	2.46297	1006812	1006833	GGACCGCACCGUGGCGACAUU	309	3.62409	ycbX
2423978	2423999	UCUCCCUCCGGUUACCCGAAG	210	2.46297	2423976	2423997	UCGGGUAACCGGAGGGAGACA	382	4.48026
3710899	3710920	UUACCACGCUCGCCAGCAGGC	210	2.46297	3710897	3710918	CUGCUGGCGAGCGUGGUAAUC	90	1.05556	yhjY
427474	427495	UUAGCAGCCAGGGCAGCAACC	208	2.43952	427472	427493	UUGCUGCCCUGGCUGCUAAUC	250	2.93211	secD
2310738	2310759	UGGGACCAGGAGGGACAGUAC	208	2.43952	2310736	2310757	ACUGUCCCUCCUGGUCCCAGC	175	2.05248	ompC
3440053	3440074	UAUGAGCCACGCCGUCAGAGA	208	2.43952	3440051	3440072	UCUGACGGCGUGGCUCAUAUC	1346	15.7865	rpsK
234903	234924	AGCGCCAGCUCAACCCGUGGU	207	2.42779	234901	234922	CACGGGUUGAGCUGGCGCUCC	116	1.3605	yafS
4023002	4023023	AGGCUACAAUGGACGCCAUGA	207	2.42779	4023000	4023021	AUGGCGUCCAUUGUAGCCUCU	136	1.59507	ubiD
4484084	4484105	UACGGCAUUGGCACGUCAGAA	207	2.42779	4484082	4484103	CUGACGUGCCAAUGCCGUAAU	114	1.33704
1388418	1388439	AGGUGUCAACGUCCGCAGAGC	205	2.40433	1388416	1388437	UCUGCGGACGUUGACACCUUC	160	1.87655	mpaA
3819449	3819470	CAUGGCUCAAGGCACGCUUUA	205	2.40433	3819447	3819468	AAGCGUGCCUUGAGCCAUGAG	537	6.29817	gmk
4228920	4228941	UGCAGGGGCUGAACCGUCAGA	205	2.40433	4228918	4228939	UGACGGUUCAGCCCCUGCACC	154	1.80618	rluF
158716	158737	GAGGUCGUGCGGUCGCUGACG	204	2.3926	158714	158735	UCAGCGACCGCACGACCUCCC	2091	24.5242	pcnB
426525	426546	UCUGAUGCGGUAGCGGCAACG	204	2.3926	426523	426544	UUGCCGCUACCGCAUCAGAAA	89	1.04383	yajC
3054023	3054044	AAGCGGGCCAGUCCCCUGAGC	204	2.3926	3054021	3054042	UCAGGGGACUGGCCCGCUUGC	143	1.67717	ssrS
2278271	2278292	AGGGUCGUCCGUGGAGCAAAC	202	2.36914	2278269	2278290	UUGCUCCACGGACGACCCUGA	108	1.26667	rsuA
3483332	3483353	UAUGCUGCCGCUGGUGCAACG	202	2.36914	3483330	3483351	UUGCACCAGCGGCAGCAUAAU	149	1.74754	prkB
3513606	3513627	AGUACCGCCCGACGGAACGGA	202	2.36914	3513604	3513625	CGUUCCGUCGGGCGGUACUGU	425	4.98459	dam
103272	103293	UGAGCGGCUGGGUCGUGUUGG	201	2.35742	103270	103291	AACACGACCCAGCCGCUCACC	207	2.42779	ftsQ
1706449	1706470	AACAGGCCCAGGCUACACAGC	201	2.35742	1706447	1706468	UGUGUAGCCUGGGCCUGUUUC	728	8.5383	rsxC
2112052	2112073	AUAAUGGUCACGCCCGGCGGA	201	2.35742	2112050	2112071	CGCCGGGCGUGACCAUUAUGA	224	2.62717	galF
3398043	3398064	CACUUCCCCUGCCUGCAUCCG	201	2.35742	3398041	3398062	GAUGCAGGCAGGGGAAGUGUC	184	2.15803
3399512	3399533	CAGGGUCUGCCACUCGCUUCG	201	2.35742	3399510	3399531	AAGCGAGUGGCAGACCCUGAU	90	1.05556	csrD
1924231	1924252	UCAACCCCAUGAGCCACCUGG	200	2.34569	1924229	1924250	AGGUGGCUCAUGGGGUUGACG	270	3.16668	exoX
489406	489427	ACGGUACUGGCAGGGAUCUGA	199	2.33396	489404	489425	AGAUCCCUGCCAGUACCGUGC	123	1.4426	ybaM
983357	983378	CUUCCCGCGUGGCGAUCAUAA	199	2.33396	983355	983376	AUGAUCGCCACGCGGGAAGUC	94	1.10247	ycbL
1266462	1266483	UUGCCUUCCCGCUGGCGUUGG	199	2.33396	1266460	1266481	AACGCCAGCGGGAAGGCAAUA	321	3.76483	ychQ
4622712	4622733	UAAACCAUGACGCUCCCUGCA	199	2.33396	4622710	4622731	CAGGGAGCGUCAUGGUUUAGU	389	4.56236	ytjB
4257732	4257753	UGACGUAUGGGUGGGCUGAUC	198	2.32223	4257730	4257751	UCAGCCCACCCAUACGUCAGC	321	3.76483	zur
4467199	4467220	AAUACCUGCCAGCGCGUGAAG	198	2.32223	4467197	4467218	UCACGCGCUGGCAGGUAUUUC	88	1.0321	mgtA
2515918	2515939	AAGCAAACAGGGGGCCAGCCU	197	2.3105	2515916	2515937	GCUGGCCCCCUGUUUGCUUCG	90	1.05556
3196145	3196166	AUGGUCGAGCACCUGACGUCC	197	2.3105	3196143	3196164	ACGUCAGGUGCUCGACCAUCU	115	1.34877	glnE
54625	54646	UCGACUACCUGGGGGGCAGCG	196	2.29877	54623	54644	CUGCCCCCCAGGUAGUCGAUA	93	1.09074	surA
903646	903667	AGCAGUGCGCAGGGGAUAAGC	196	2.29877	903644	903665	UUAUCCCCUGCGCACUGCUCC	212	2.48643	ybjP
2399281	2399302	UAGGUGCCCGGCUCCAUUUCA	196	2.29877	2399279	2399300	AAAUGGAGCCGGGCACCUAUA	1189	13.9451	nuoF
3382324	3382345	UGUUGCUCCGCUGCCGCGACC	196	2.29877	3382322	3382343	UCGCGGCAGCGGAGCAACAUA	187	2.19322
4020600	4020621	GCUGCGCAUGAGGGCGUAACG	196	2.29877	4020598	4020619	UUACGCCCUCAUGCGCAGCUU	87	1.02037	tatB
2316495	2316516	UGGCUCGCCUGUUCCGCUGCU	194	2.27532	2316493	2316514	CAGCGGAACAGGCGAGCCAGU	107	1.25494	rcsC
4447104	4447125	AACCGAAGCCCGGCGUUCAGG	194	2.27532	4447102	4447123	UGAACGCCGGGCUUCGGUUAG	117	1.37223
1104759	1104780	UGUGACGUCAGCACCCAGUCA	193	2.26359	1104757	1104778	ACUGGGUGCUGACGUCACAUG	188	2.20495	ymdA
2770193	2770214	AAGUGACAGAGAGCCGCCACG	193	2.26359	2770191	2770212	UGGCGGCUCUCUGUCACUUUG	108	1.26667	yfjV
3395969	3395990	AACGGUUCAUCGCUGGCGACA	193	2.26359	3395967	3395988	UCGCCAGCGAUGAACCGUUAG	2907	34.0946	yhdE
3523643	3523664	CACGAGGAACAGCGCACUGAC	193	2.26359	3523641	3523662	CAGUGCGCUGUUCCUCGUGCG	158	1.85309	nudE
1844280	1844301	CGCUCAUCGGCAGGUGUCACG	192	2.25186	1844278	1844299	UGACACCUGCCGAUGAGCGGU	123	1.4426	topB
2392475	2392496	CGGAAGUUCAGGGUGCCCAGU	192	2.25186	2392473	2392494	UGGGCACCCUGAACUUCCGCG	212	2.48643	nuoL
2764040	2764061	UGGUCCUAUGCCAGGGUCAAG	192	2.25186	2764038	2764059	UGACCCUGGCAUAGGACCAAU	141	1.65371	rnlA
3517039	3517060	CCGGCACCCAUAGGCCCAACC	192	2.25186	3517037	3517058	UUGGGCCUAUGGGUGCCGGAA	317	3.71791	aroK
198531	198552	AAGUGCCGUGGUGGAACGUGG	190	2.2284	198529	198550	ACGUUCCACCACGGCACUUCG	123	1.4426	bamA
921643	921664	UUUGGCCCCUGGUGGACAUCA	190	2.2284	921641	921662	AUGUCCACCAGGGGCCAAAAG	17204	201.776	cspD
3476418	3476439	UAGUCCAGCGGCGCACUCACC	190	2.2284	3476416	3476437	UGAGUGCGCCGCUGGACUACC	167	1.95865	slyD
3309116	3309137	CGAGCCAUCAUGCCGGUUUCC	189	2.21667	3309114	3309135	AAACCGGCAUGAUGGCUCGUC	373	4.37471	pnp
3325931	3325952	UUAGAGCACCAUGAACUCAUC	189	2.21667	3325929	3325950	UGAGUUCAUGGUGCUCUAACG	217	2.54507	yhbY
3397788	3397809	UCACGCGAGGCCAGCGUCUGC	189	2.21667	3397786	3397807	AGACGCUGGCCUCGCGUGACC	142	1.66544	mreC
3988836	3988857	AGAGUGAUGUCAGUGUUGUGG	189	2.21667	3988834	3988855	ACAACACUGACAUCACUCUGG	446	5.23088
500411	500432	GAGCGGGGGAUGGCGCAUUGG	188	2.20495	500409	500430	AAUGCGCCAUCCCCCGCUCCA	647	7.5883	gsk
4053020	4053041	UAGGCGCUGACGGCAGCAUCC	188	2.20495	4053018	4053039	AUGCUGCCGUCAGCGCCUAUC	115	1.34877	glnG
2621927	2621948	UCGUCCCCGGCGGUCGUUAUC	187	2.19322	2621925	2621946	UAACGACCGCCGGGGACGAUG	137	1.6068	ppk
1237992	1238013	UCGCACGCCAGCGAUCCCAUA	186	2.18149	1237990	1238011	UGGGAUCGCUGGCGUGCGACC	129	1.51297	dadA
1620876	1620897	CAUGGAUAGAUUUGUGUUUUG	184	2.15803	1620874	1620895	AAACACAAAUCUAUCCAUGCA	376	4.40989	mgrR
2283542	2283563	GCUGGGACGCUACGCACAAGA	184	2.15803	2283540	2283561	UUGUGCGUAGCGUCCCAGCCA	91	1.06729	yejM
3052172	3052193	AUAGGACGGAUAGCGCGCACC	184	2.15803	3052170	3052191	UGCGCGCUAUCCGUCCUAUAA	158	1.85309	pepP
3712082	3712103	AUUAUGAGCUGGCCGGUGGUU	184	2.15803	3712080	3712101	CCACCGGCCAGCUCAUAAUCC	90	1.05556	bisC yiaC
2683225	2683246	UAGCCUGGGAGCCGGAGUGCG	183	2.1463	2683223	2683244	CACUCCGGCUCCCAGGCUAAC	257	3.01421	glyA
4083123	4083144	AACCCGACCGGGUGAGCUUCA	183	2.1463	4083121	4083142	AAGCUCACCCGGUCGGGUUCC	212	2.48643	fdoG
30713	30734	AAGCCAGCCCUGGUCCACACG	182	2.13458	30711	30732	UGUGGACCAGGGCUGGCUUCA	115	1.34877	carA
247933	247954	GAGCACGCCAUCCGCAAUACC	182	2.13458	247931	247952	UAUUGCGGAUGGCGUGCUCCC	275	3.22532	yafM
3090721	3090742	AUCGGCGACCGUCUGACUGAA	182	2.13458	3090719	3090740	CAGUCAGACGGUCGCCGAUGA	140	1.64198	gshB
4633260	4633281	CGAGCGACAGGGGCUGAUCCA	182	2.13458	4633258	4633279	GAUCAGCCCCUGUCGCUCGAC	126	1.47778	rob
3430143	3430164	UAUCCAGCGCGAGCACUCGCU	181	2.12285	3430141	3430162	CGAGUGCUCGCGCUGGAUAAC	1337	15.6809	smg
4178285	4178306	GGCGCUGCUGCUCGUCUGUUC	181	2.12285	4178283	4178304	ACAGACGAGCAGCAGCGCCCG	254	2.97902	rplJ
4212536	4212557	AACACGCCCGCAGAGCAUCUG	181	2.12285	4212534	4212555	GAUGCUCUGCGGGCGUGUUGC	159	1.86482	metA
405823	405844	GAAGCGGUAACUGCGCCAUCC	180	2.11112	405821	405842	AUGGCGCAGUUACCGCUUCCA	284	3.33088	aroL
1017093	1017114	AGGCUGCAGGGUAAUGUCGCC	180	2.11112	1017091	1017112	CGACAUUACCCUGCAGCCUGG	320	3.7531	ycbZ
4607187	4607208	GUUGGCGACACUGCCGAGUCC	180	2.11112	4607185	4607206	ACUCGGCAGUGUCGCCAACCA	143	1.67717	yjjG
702498	702519	CGGGGCGUUGCCGUUGAGAAG	179	2.09939	702496	702517	UCUCAACGGCAACGCCCCGGA	128	1.50124	nagB
3922441	3922462	ACGUGCCGGAGCCCAACCUUC	179	2.09939	3922439	3922460	AGGUUGGGCUCCGGCACGUUC	169	1.98211	mnmG
4366036	4366057	GAAGUACCUGCGCCGCCCUGG	179	2.09939	4366034	4366055	AGGGCGGCGCAGGUACUUCCG	484	5.67656	aspA
4402812	4402833	AGGGCGGUCACAACGCAGGCC	179	2.09939	4402810	4402831	CCUGCGUUGUGACCGCCCUGG	92	1.07902	purA
193759	193780	UGGGCAACAAGCCGCUUGCGA	178	2.08766	193757	193778	GCAAGCGGCUUGUUGCCCACU	251	2.94384	dxr
2111835	2111856	AGAGAGGUCACCCGGCAUACG	178	2.08766	2111833	2111854	UAUGCCGGGUGACCUCUCUGA	630	7.38892	galF
3680154	3680175	GGAAGGGAGUGCGGGCAUAAG	178	2.08766	3680152	3680173	UAUGCCCGCACUCCCUUCCCC	140	1.64198
4268249	4268270	AGGAGCAGCACAUGUGGUAUC	178	2.08766	4268247	4268268	UACCACAUGUGCUGCUCCUUG	1391	16.3143	yjbQ
4388283	4388304	UCAGCCAUCCUGCCCGCUUGC	178	2.08766	4388281	4388302	AAGCGGGCAGGAUGGCUGACA	186	2.18149	psd
159413	159434	AUUAAGCGCCAGCGGCAGAUG	177	2.07593	159411	159432	UCUGCCGCUGGCGCUUAAUCC	380	4.45681	yadB
4020606	4020627	CAUGAGGGCGUAACGCCUGCC	177	2.07593	4020604	4020625	CAGGCGUUACGCCCUCAUGCG	277	3.24878	tatB
141534	141555	UAUGGUGCUGGUGGGUCUGCU	176	2.06421	141532	141553	CAGACCCACCAGCACCAUAUC	235	2.75618	hpt
464951	464972	GCGUCAGCGUCGCAUCUGUCA	176	2.06421	464949	464970	ACAGAUGCGACGCUGACGCCG	165	1.93519	ybaE
2498982	2499003	CCGCUGCCAUCGCUCAUUUUG	176	2.06421	2498980	2499001	AAAUGAGCGAUGGCAGCGGAA	93	1.09074	ypdB
2649285	2649306	CAUGCCCCUGAGCGUCACUGG	176	2.06421	2649283	2649304	AGUGACGCUCAGGGGCAUGUG	300	3.51853	yfhM
3175039	3175060	UCAGCCACCAUCGCGUCAUGA	175	2.05248	3175037	3175058	AUGACGCGAUGGUGGCUGAAG	557	6.53274	yqiB
3962066	3962087	UUGCCAACCGCGCUCCAUUGC	175	2.05248	3962064	3962085	AAUGGAGCGCGGUUGGCAAUG	221	2.59198	gpp
1840196	1840217	ACGGUAGCCGGGUGGCAAAAC	174	2.04075	1840194	1840215	UUUGCCACCCGGCUACCGUUA	112	1.31359
1923192	1923213	CGGCGGCCGGGGUGGCAUUUA	174	2.04075	1923190	1923211	AAUGCCACCCCGGCCGCCGCC	3368	39.5014	holE
4254471	4254492	UCGUGGCCAGCCGGACAUAAA	173	2.02902	4254469	4254490	UAUGUCCGGCUGGCCACGAAU	656	7.69386	plsB
466134	466155	UAGCGGUUCGAGCGGGCGAUA	172	2.01729	466132	466153	UCGCCCGCUCGAACCGCUACA	90	1.05556	ybaE
1666032	1666053	UAUGCUGCUCCAGCGCCUCGC	172	2.01729	1666030	1666051	GAGGCGCUGGAGCAGCAUACC	203	2.38087	dgsA
3775532	3775553	AAAGGAUACGUCGCCGCCUCG	172	2.01729	3775530	3775551	AGGCGGCGACGUAUCCUUUCA	410	4.80866	lldP
1946808	1946829	UCAGCUCAGCCAGUGCAGUCG	171	2.00556	1946806	1946827	ACUGCACUGGCUGAGCUGAGC	2365	27.7378	aspS
1686441	1686462	GGGUGUUCCGUUGCCCUGUUA	170	1.99383	1686439	1686460	ACAGGGCAACGGAACACCCGC	329	3.85866
1712421	1712442	GGUGCCUGCUCUCUCGCUUCC	170	1.99383	1712419	1712440	AAGCGAGAGAGCAGGCACCCG	283	3.31915	gst
3342611	3342632	UCGCCCACGGCACGCCUACAG	170	1.99383	3342609	3342630	GUAGGCGUGCCGUGGGCGAUC	109	1.2784	lptB
1975582	1975603	UCACCGCAUCGACGCCAUUAC	169	1.98211	1975580	1975601	AAUGGCGUCGAUGCGGUGAUC	364	4.26915	flhC
376643	376664	GCAGUCGUGCGCCAUGCCUGA	168	1.97038	376641	376662	AGGCAUGGCGCACGACUGCCG	287	3.36606	REP32 (repetitive extragenic palindromic) element; contains 4 REP sequences
929613	929634	UUAGCAUCGGCAGCCCCCAUU	168	1.97038	929611	929632	UGGGGGCUGCCGAUGCUAACC	544	6.38027	cydD
1143483	1143504	UGCUCGUGCCCUGGACUUUCG	168	1.97038	1143481	1143502	AAAGUCCAGGGCACGAGCAGA	593	6.95496	rne
2555421	2555442	AACUCCGGUGACGGGCGCAGG	168	1.97038	2555419	2555440	UGCGCCCGUCACCGGAGUUUG	9275	108.781	eutB
3338262	3338283	GGACCGGCGAGUAUACCUGAA	168	1.97038	3338260	3338281	CAGGUAUACUCGCCGGUCCGC	125	1.46605
744180	744201	ACGGGCAGCCGAUUGUGUUGA	167	1.95865	744178	744199	AACACAAUCGGCUGCCCGUUA	270	3.16668	ybgK
3052456	3052477	CAUAUUCGCCCUGGGCAUGGU	167	1.95865	3052454	3052475	CAUGCCCAGGGCGAAUAUGCA	509	5.96978	pepP
4183090	4183111	UGUGGGCGCUGGAAGCAUACG	167	1.95865	4183088	4183109	UAUGCUUCCAGCGCCCACACU	197	2.3105	rpoB
1991882	1991903	AAAUAGCUGCGGCUGCCGAGC	166	1.94692	1991880	1991901	UCGGCAGCCGCAGCUAUUUCC	117	1.37223	uvrC
2615465	2615486	AGUAGCGCCAGUUCGCAGGUG	166	1.94692	2615463	2615484	CCUGCGAACUGGCGCUACUCA	2703	31.702	yfgC
4460119	4460140	AAAGCCCUGGGUCAGCAUGCC	166	1.94692	4460117	4460138	CAUGCUGACCCAGGGCUUUAA	197	2.3105	nrdD
1461464	1461485	UAUCGUCUGGCCCUGGUGGGG	165	1.93519	1461462	1461483	CCACCAGGGCCAGACGAUACG	111	1.30186	paaK
1619420	1619441	ACGCGGCGCUACGCUGCCAUU	165	1.93519	1619418	1619439	UGGCAGCGUAGCGCCGCGUCC	1884	22.0964	ydeE
3704441	3704462	UACCGUCUGGUGCUCGCCAUC	165	1.93519	3704439	3704460	UGGCGAGCACCAGACGGUAAU	798	9.35929	dppA
3989693	3989714	UUGUGGCUCCACCCAGCAUAU	165	1.93519	3989691	3989712	AUGCUGGGUGGAGCCACAAUC	414	4.85557	cyaA
606983	607004	UCAACCCUGGGGCUGCCACUC	164	1.92346	606981	607002	GUGGCAGCCCCAGGGUUGAUA	216	2.53334	sokE
764334	764355	UUUCGACAUGGUUGGCCAUCG	164	1.92346	764332	764353	AUGGCCAACCAUGUCGAAACC	4700	55.1237
1017226	1017247	AUGGAGUGGCCGGAAACCUCA	164	1.92346	1017224	1017245	AGGUUUCCGGCCACUCCAUCC	517	6.0636	ycbZ
702496	702517	UCCGGGGCGUUGCCGUUGAGA	163	1.91174	702494	702515	UCAACGGCAACGCCCCGGAUA	221	2.59198	nagB
1289221	1289242	CAGGUGAUCCGCCCGAUAUUC	163	1.91174	1289219	1289240	AUAUCGGGCGGAUCACCUGCC	674	7.90497	rssA
2151356	2151377	CCUCCCCCUGGUGUUCUUAGU	163	1.91174	2151354	2151375	UAAGAACACCAGGGGGAGGGG	732	8.58522	ibsA sibA
2411412	2411433	UAAAUGUCGGUGUCAUCAUGC	163	1.91174	2411410	2411431	AUGAUGACACCGACAUUUAUG	113	1.32531
3344551	3344572	CUCCGAGCCUGUUCCACUGUU	163	1.91174	3344549	3344570	CAGUGGAACAGGCUCGGAGCA	88	1.0321
3395888	3395909	ACUACGGCGUGAUAGCUGCCA	163	1.91174	3395886	3395907	GCAGCUAUCACGCCGUAGUCG	105	1.23149	yhdE
3551251	3551272	UUUCCCAGUGGGCGGCAGGCA	163	1.91174	3551249	3551270	CCUGCCGCCCACUGGGAAAUG	5533	64.8934	malT
4328147	4328168	UGGUCAGUGACCCAACGCUGG	162	1.90001	4328145	4328166	AGCGUUGGGUCACUGACCAGC	25984	304.752	yjcZ
4453909	4453930	UAUCCGCCGAUGAGCACCUUA	162	1.90001	4453907	4453928	AGGUGCUCAUCGGCGGAUACA	160	1.87655	mpl
4484112	4484133	UGAGAGGUGAAUCCGUUGAGU	162	1.90001	4484110	4484131	UCAACGGAUUCACCUCUCAGA	109	1.2784
4632767	4632788	UCCUGACUCGGACGCGUUUCA	162	1.90001	4632765	4632786	AAACGCGUCCGAGUCAGGAUA	2957	34.681	rob
65001	65022	AAGCCGUGCUCGCGCCACUCC	161	1.88828	64999	65020	AGUGGCGCGAGCACGGCUUUA	346	4.05804	polB
1680627	1680648	UCAACCGCGUAGUCACCCUGG	161	1.88828	1680625	1680646	AGGGUGACUACGCGGUUGAUG	218	2.5568	rstA
1948673	1948694	UAAGAGCCUGGCCCGCGCUGG	161	1.88828	1948671	1948692	AGCGCGGGCCAGGCUCUUACG	1151	13.4994
2019928	2019949	UGGCUGAUUACGCCCCUCGCC	161	1.88828	2019926	2019947	CGAGGGGCGUAAUCAGCCAGA	568	6.66175	fliP
2283975	2283996	UGGGUUACCGCAGCGGAUAAC	161	1.88828	2283973	2283994	UAUCCGCUGCGGUAACCCAGU	715	8.38583	yejM
3082695	3082716	GUUCCCGGUUCGUGCAUCUCC	161	1.88828	3082693	3082714	AGAUGCACGAACCGGGAACUC	212	2.48643	speA
3484815	3484836	UUUCCCCCGAUGUGGCGCAGA	161	1.88828	3484813	3484834	UGCGCCACAUCGGGGGAAACA	217	2.54507	yhfK
4402211	4402232	UCCGUAGCCUGCGUGCUUAUG	161	1.88828	4402209	4402230	UAAGCACGCAGGCUACGGAUG	303	3.55372	hflC
3348925	3348946	CCUGCGCCGUCAGAUUCGACU	160	1.87655	3348923	3348944	UCGAAUCUGACGGCGCAGGAU	96	1.12593	arcB
905754	905775	GGAGCAGUGCCACAGCGUAUC	159	1.86482	905752	905773	UACGCUGUGGCACUGCUCCAG	371	4.35125	ybjS
1994270	1994291	UUUUCCCUUCCGCCGUCCACC	159	1.86482	1994268	1994289	UGGACGGCGGAAGGGAAAACA	323	3.78829	sdiA
2720836	2720857	UUUACGCUCCCGCCGACUUCC	159	1.86482	2720834	2720855	AAGUCGGCGGGAGCGUAAAAG	151	1.77099	pssA
3966662	3966683	UCAGCCCGGUUACCGCUUUGU	159	1.86482	3966660	3966681	AAAGCGGUAACCGGGCUGAUG	863	10.1216	rfe
55336	55357	GCCAGUGCGAGACUCCGUGAA	158	1.85309	55334	55355	CACGGAGUCUCGCACUGGCGA	1165	13.6636	lptD
1894106	1894127	AUUGUCGCCGAUAGCCAGGAA	158	1.85309	1894104	1894125	CCUGGCUAUCGGCGACAAUUC	116	1.3605	pabB
4194808	4194829	AGGUUAUCGAGCUGGUUAAGC	158	1.85309	4194806	4194827	UUAACCAGCUCGAUAACCUGA	114	1.33704	rsd
790275	790296	CCUGUGGAUGGCGUGACUGCC	157	1.84136	790273	790294	CAGUCACGCCAUCCACAGGGA	253	2.96729	galE
880896	880917	AGCGGGCUCAGUGACCAUACC	157	1.84136	880894	880915	UAUGGUCACUGAGCCCGCUUC	125	1.46605	dacC
1183832	1183853	ACUCCAGCGUCAUGCCUUUGU	157	1.84136	1183830	1183851	AAAGGCAUGACGCUGGAGUCG	502	5.88768	potA
2718984	2719005	UAACCCGCUCGAUCUACGCGA	157	1.84136	2718982	2719003	GCGUAGAUCGAGCGGGUUAGA	191	2.24013	yfiQ
2734107	2734128	UUAACCGGGAGCAGGAACAGA	157	1.84136	2734105	2734126	UGUUCCUGCUCCCGGUUAAGA	336	3.94076
3173266	3173287	UGACCCGCCAGUGCUUCAUCC	157	1.84136	3173264	3173285	AUGAAGCACUGGCGGGUCACG	1057	12.397	parE
778231	778252	CCUGCCUGGUCGCCGUAUCUG	156	1.82964	778229	778250	GAUACGGCGACCAGGCAGGGA	91	1.06729	tolB
2983248	2983269	UGGUGCGCGGCUCAUGUUUUC	156	1.82964	2983246	2983267	AAACAUGAGCCGCGCACCACA	105	1.23149	yqeF
3329227	3329248	UUUAGCCGCCGAUACCGCACG	156	1.82964	3329225	3329246	UGCGGUAUCGGCGGCUAAACC	92	1.07902	obgE
3392766	3392787	UCGGUACUGAUGCCAGCCAGA	156	1.82964	3392764	3392785	UGGCUGGCAUCAGUACCGAUG	118	1.38396	yhdP
656650	656671	AAGGUCAGCGCGUAGAGUUCG	155	1.81791	656648	656669	AACUCUACGCGCUGACCUUCA	88	1.0321	cspE
722230	722251	CGUGCCGCGUGGGGCGAUAAA	155	1.81791	722228	722249	UAUCGCCCCACGCGGCACGCU	222	2.60371	kdpD
2997422	2997443	CCUGCACCCGCGGCGUAAAUA	155	1.81791	2997420	2997441	UUUACGCCGCGGGUGCAGGAA	120	1.40741	ygeR
1342461	1342482	AAAUCUCCCACGGUGCCUUCG	154	1.80618	1342459	1342480	AAGGCACCGUGGGAGAUUUAA	121	1.41914	yciZ
3093757	3093778	GGCAGGUAGCACGAUGGUUCG	154	1.80618	3093755	3093776	AACCAUCGUGCUACCUGCCGC	131	1.53643	yggS
208924	208945	UCGGUGGUAUCGCCCGUCUCG	153	1.79445	208922	208943	AGACGGGCGAUACCACCGACG	2552	29.931	accA
1015326	1015347	UCGCUGUCGGCAGUACCUGAC	153	1.79445	1015324	1015345	CAGGUACUGCCGACAGCGAAA	111	1.30186	fabA
2938026	2938047	AUCGUUCAGGGGAAGCCCGCA	153	1.79445	2938024	2938045	CGGGCUUCCCCUGAACGAUUA	129	1.51297	fucR
1514988	1515009	AUUACACCGUCGUCCGCCACG	152	1.78272	1514986	1515007	UGGCGGACGACGGUGUAAUCC	780	9.14818	prr
1788503	1788524	AAGCGUCAGCCCCAGCAGCGA	152	1.78272	1788501	1788522	GCUGCUGGGGCUGACGCUUGA	142	1.66544	ydiU
2705866	2705887	UUUGCGGCGGCAGUUCACCGA	152	1.78272	2705864	2705885	GGUGAACUGCCGCCGCAAACG	134	1.57161	rseB
3210618	3210639	UCUGACCACCGGGCAACUUUU	152	1.78272	3210616	3210637	AAGUUGCCCGGUGGUCAGACC	852	9.99263	dnaG
3570503	3570524	AAGUGGCCUGGCACCCAGUCG	152	1.78272	3570501	3570522	ACUGGGUGCCAGGCCACUUCC	495	5.80558	glgB
668858	668879	UGUCGCAUCUCCCAGUCGCCA	151	1.77099	668856	668877	GCGACUGGGAGAUGCGACAUC	932	10.9309	cobC
1135033	1135054	AGGAGAACGUCAGCGCCAGCA	151	1.77099	1135031	1135052	CUGGCGCUGACGUUCUCCUGC	185	2.16976	flgH
2946761	2946782	UUUGUGCCGCCAUCCCCUUGA	151	1.77099	2946759	2946780	AAGGGGAUGGCGGCACAAAUU	87	1.02037	amiC
2073	2094	AAGGCCAACACCUCGUCGAUG	150	1.75927	2071	2092	UCGACGAGGUGUUGGCCUUUU	93	1.09074	thrA
22261	22282	UUUGCGUCGCUGGACGAACUG	150	1.75927	22259	22280	GUUCGUCCAGCGACGCAAAUC	272	3.19014	ribF
3634947	3634968	CAGCCCACCAGUCGCGAUGAC	150	1.75927	3634945	3634966	CAUCGCGACUGGUGGGCUGUC	178	2.08766	yhiN
3999431	3999452	CAUUGGGAGUCCCGGUCAUGC	150	1.75927	3999429	3999450	AUGACCGGGACUCCCAAUGCU	501	5.87595	corA
4396450	4396471	GCUGGACGAUGAACCCCAACC	150	1.75927	4396448	4396469	UUGGGGUUCAUCGUCCAGCGG	197	2.3105	mutL
3989776	3989797	AUAUGGUGCCGUGCGACGAAG	149	1.74754	3989774	3989795	UCGUCGCACGGCACCAUAUUC	965	11.3179	cyaA
518933	518954	AGGACCAGGAACAGGAAGGGC	148	1.73581	518931	518952	CCUUCCUGUUCCUGGUCCUGU	89	1.04383	tesA
1017330	1017351	CGGGGCCUUCGCCAGCAUAAA	148	1.73581	1017328	1017349	UAUGCUGGCGAAGGCCCCGGA	652	7.64694	ycbZ
2945262	2945283	AAAUGAGCAGCCUCUCCCUGA	148	1.73581	2945260	2945281	AGGGAGAGGCUGCUCAUUUCA	239	2.8031
4268613	4268634	GCUGGGGGAACAUCGCAUCCA	148	1.73581	4268611	4268632	GAUGCGAUGUUCCCCCAGCCA	152	1.78272	yjbQ
1005762	1005783	AUGGUGCCAUCAUCGCCCAUU	147	1.72408	1005760	1005781	UGGGCGAUGAUGGCACCAUUC	218	2.5568	ycbX
1912838	1912859	AUGCCUGGCCCGGCCUCCGUU	147	1.72408	1912836	1912857	CGGAGGCCGGGCCAGGCAUGA	759	8.90188	prc
664778	664799	AGCUGUGACUGAGUGCCGUGC	146	1.71235	664776	664797	ACGGCACUCAGUCACAGCUUG	191	2.24013	mrdB
1297932	1297953	AGACAGCGGCAGCGCGAAACA	146	1.71235	1297930	1297951	UUUCGCGCUGCCGCUGUCUGA	429	5.0315	ychE
2213821	2213842	AUGAUCGCCGCCAGUGCCACC	146	1.71235	2213819	2213840	UGGCACUGGCGGCGAUCAUCG	311	3.64754	yehW
2514428	2514449	UAUCCAGCGCCAGCACAUGAU	146	1.71235	2514426	2514447	CAUGUGCUGGCGCUGGAUAGC	198	2.32223	yfeA
3529508	3529529	AAGCGGUCGACAGUCCAGCCG	146	1.71235	3529506	3529527	GCUGGACUGUCGACCGCUUGC	142	1.66544	yhgE
2401368	2401389	UACGCAGCGGGUGACCUUUCC	145	1.70062	2401366	2401387	AAAGGUCACCCGCUGCGUAAA	4187	49.107	nuoC
4051278	4051299	CAAGCUGCUCGCCCCGUUAGC	145	1.70062	4051276	4051297	UAACGGGGCGAGCAGCUUGAG	98	1.14939	hemN
4455456	4455477	AUCGGCAUCGGGCCACAGAUU	145	1.70062	4455454	4455475	UCUGUGGCCCGAUGCCGAUCG	281	3.29569	yjgA
231548	231569	CAUUACCUGACACCCGCCUGU	144	1.6889	231546	231567	AGGCGGGUGUCAGGUAAUGGA	90	1.05556	yafD
3037315	3037336	AGAGACACGCAGCCCGGUAGC	144	1.6889	3037313	3037334	UACCGGGCUGCGUGUCUCUGA	492	5.77039	xerD
3968178	3968199	UACGCGCCCGGAAGCCAUCAA	144	1.6889	3968176	3968197	GAUGGCUUCCGGGCGCGUACC	169	1.98211	rffE
772616	772637	UGUGGGACUGGGGCAUCUUCA	143	1.67717	772614	772635	AAGAUGCCCCAGUCCCACAUG	199	2.33396	cydB
982821	982842	UACCGGGCCAGCACGGCACUG	143	1.67717	982819	982840	GUGCCGUGCUGGCCCGGUAUC	155	1.81791	ycbK
2950711	2950732	UGUGCCUGCAUUGCCGCUGCC	143	1.67717	2950709	2950730	CAGCGGCAAUGCAGGCACACC	181	2.12285	recB
3437686	3437707	UAAGCCAUCGGCGCGUUGUCG	143	1.67717	3437684	3437705	ACAACGCGCCGAUGGCUUACA	1016	11.9161	rplQ
3530967	3530988	UUAUGAGCGCGGGGUGUUAAC	143	1.67717	3530965	3530986	UAACACCCCGCGCUCAUAACC	195	2.28705	pck
56324	56345	UGCGGCGUGAUGGUGGCAUCC	142	1.66544	56322	56343	AUGCCACCAUCACGCCGCAUU	1766	20.7124	lptD
469838	469859	AAAAUCGCGAGGAGGCCGUCG	142	1.66544	469836	469857	ACGGCCUCCUCGCGAUUUUCC	983	11.5291	mdlA
1499233	1499254	GUGCCUGGCUGAGCGUCAACG	142	1.66544	1499231	1499252	UUGACGCUCAGCCAGGCACUA	123	1.4426	tehA
2808585	2808606	UGGUCGGCUUCGCGGUACUGG	142	1.66544	2808583	2808604	AGUACCGCGAAGCCGACCAGC	151	1.77099	ygaH
4122391	4122412	AUGCUCGGGAGACGGUCGCUG	142	1.66544	4122389	4122410	GCGACCGUCUCCCGAGCAUUA	98	1.14939	cytR
3215383	3215404	UGAUCGACCGCGCCGCUUUUG	141	1.65371	3215381	3215402	AAAGCGGCGCGGUCGAUCACC	1074	12.5963	yqjI
1386644	1386665	GAUGCGGCGCAAACACCGGUA	139	1.63025	1386642	1386663	CCGGUGUUUGCGCCGCAUCAG	139	1.63025	tpx
1686021	1686042	UCACCACCACCGGUCCAUACA	139	1.63025	1686019	1686040	UAUGGACCGGUGGUGGUGAUG	136	1.59507	fumA
2866915	2866936	UAAGCCAGCUCACCCUUCACU	139	1.63025	2866913	2866934	UGAAGGGUGAGCUGGCUUAAA	356	4.17532	pcm
2941106	2941127	AACAGGCGCUCAGGGCAAAAG	139	1.63025	2941104	2941125	UUUGCCCUGAGCGCCUGUUCC	193	2.26359	ygdI
3440902	3440923	AGUGAGGUCCCACCGAAGUAG	139	1.63025	3440900	3440921	ACUUCGGUGGGACCUCACUGC	451	5.28953	secY
3987937	3987958	UUCGGCAUCUUGCGGCGCACC	139	1.63025	3987935	3987956	UGCGCCGCAAGAUGCCGAACA	212	2.48643	hemC
815743	815764	CGGUGGUGGUGACGAUACCCG	138	1.61852	815741	815762	GGUAUCGUCACCACCACCGAU	963	11.2945	ybhK
1893160	1893181	CUACGAUCUGGGCCGCCGUUU	138	1.61852	1893158	1893179	ACGGCGGCCCAGAUCGUAGCC	677	7.94015	pabB
2997424	2997445	UGCACCCGCGGCGUAAAUAGG	138	1.61852	2997422	2997443	UAUUUACGCCGCGGGUGCAGG	193	2.26359	ygeR
3473705	3473726	UAUGCUGGCCCGGUCACCACG	138	1.61852	3473703	3473724	UGGUGACCGGGCCAGCAUACG	163	1.91174	yheN
3483904	3483925	AAGGCGACCUGGGUCAUGCUG	138	1.61852	3483902	3483923	GCAUGACCCAGGUCGCCUUCC	390	4.57409
682913	682934	UCAUGCAGUGGUGCGCCGACA	137	1.6068	682911	682932	UCGGCGCACCACUGCAUGACC	722	8.46793	rihA
758411	758432	CAAACCUACUGCGGCCCGAUU	137	1.6068	758409	758430	UCGGGCCGCAGUAGGUUUGCU	311	3.64754	sucA
180982	181003	ACAGCCCAGCAGAUGCCAAGC	136	1.59507	180980	181001	UUGGCAUCUGCUGGGCUGUCG	165	1.93519	degP
1175749	1175770	UAUUGCGCUGGUGGCGAUGGC	136	1.59507	1175747	1175768	CAUCGCCACCAGCGCAAUAAC	99	1.16112	lolC
1264019	1264040	AAAGCGUUAGCGGCCCUUGAG	136	1.59507	1264017	1264038	CAAGGGCCGCUAACGCUUUGG	129	1.51297	hemA
1753655	1753676	CUUUCCGGCAGUGCGCCCAGA	136	1.59507	1753653	1753674	UGGGCGCACUGCCGGAAAGCG	253	2.96729
2763105	2763126	AAGCGGCUACGCAGUCCUGAA	136	1.59507	2763103	2763124	CAGGACUGCGUAGCCGCUUAC	101	1.18457	yfjL
91138	91159	GAAGCUGCCACUCUGCCUGUU	135	1.58334	91136	91157	CAGGCAGAGUGGCAGCUUCCC	236	2.76791	ftsL
1620878	1620899	UGGAUAGAUUUGUGUUUUGCU	135	1.58334	1620876	1620897	CAAAACACAAAUCUAUCCAUG	655	7.68213	mgrR
1796060	1796081	CAGACGCUCCAUCCCCAUCCC	135	1.58334	1796058	1796079	GAUGGGGAUGGAGCGUCUGAC	492	5.77039	pheS
2293058	2293079	AGUUCGCCCUGCACCACAACG	135	1.58334	2293056	2293077	UUGUGGUGCAGGGCGAACUGG	141	1.65371	ccmE
4482342	4482363	UAUACACCGCAGCGCCUGAUG	135	1.58334	4482340	4482361	UCAGGCGCUGCGGUGUAUACC	172	2.01729	REP342 (repetitive extragenic palindromic) element; contains 2 REP sequences
2618163	2618184	CGAUAGCACGGCGCGUCAUAG	134	1.57161	2618161	2618182	AUGACGCGCCGUGCUAUCGGG	242	2.83828	uraA
439600	439621	UCGGCACCCUGGCGUUUUCCC	133	1.55988	439598	439619	GAAAACGCCAGGGUGCCGACC	478	5.60619	ispA
699671	699692	CGAGCGGUGAUCCAGCUCAGA	133	1.55988	699669	699690	UGAGCUGGAUCACCGCUCGGC	724	8.49139	nagC
4194762	4194783	UAGCCAGCGAUCAACCAGUUU	133	1.55988	4194760	4194781	ACUGGUUGAUCGCUGGCUACA	553	6.48583	rsd
491747	491768	GAGCCGCCGGAGCACGUUAAG	132	1.54815	491745	491766	UAACGUGCUCCGGCGGCUCUU	386	4.52718	dnaX
1261826	1261847	UAUUCGCACCGCUUCCCGUCG	132	1.54815	1261824	1261845	ACGGGAAGCGGUGCGAAUAUC	146	1.71235	ispE
1353368	1353389	AUUCCACAGUGACGCGCCUUG	132	1.54815	1353366	1353387	AGGCGCGUCACUGUGGAAUGC	326	3.82347	sapB
2013731	2013752	AAUAUGUCGCAGCGUGCCGCC	132	1.54815	2013729	2013750	CGGCACGCUGCGACAUAUUGC	664	7.78768	fliG
2112034	2112055	UCGCCCUGACGCACGUUCAUA	132	1.54815	2112032	2112053	UGAACGUGCGUCAGGGCGAAC	268	3.14322	galF
2958750	2958771	AGUGAAGCCAGAUGCCCCACC	132	1.54815	2958748	2958769	UGGGGCAUCUGGCUUCACUGC	336	3.94076	recC
3405490	3405511	UAUCUGGCGUUGCCCCCGGUU	132	1.54815	3405488	3405509	CCGGGGGCAACGCCAGAUAAG	152	1.78272	yhdT
159020	159041	GCUCACGCGGGAUCACCGUCA	131	1.53643	159018	159039	ACGGUGAUCCCGCGUGAGCAG	193	2.26359	pcnB
1007632	1007653	AGGAACACCGCUGCUCGAUCC	131	1.53643	1007630	1007651	AUCGAGCAGCGGUGUUCCUGG	105	1.23149	rlmL
2871157	2871178	CGACGGGCAUCAGCGCCAGAA	131	1.53643	2871155	2871176	CUGGCGCUGAUGCCCGUCGCG	91	1.06729	ygbE
4398205	4398226	UUGGUGCUAUCGCAGGCUGAA	131	1.53643	4398203	4398224	CAGCCUGCGAUAGCACCAACA	132	1.54815	miaA
4524154	4524175	ACUGACAUCCGGCUCGCUGAU	131	1.53643	4524152	4524173	CAGCGAGCCGGAUGUCAGUUG	87	1.02037	sgcR
1665743	1665764	AGACGCAGCUGUGCCAGCUCA	130	1.5247	1665741	1665762	AGCUGGCACAGCUGCGUCUUA	179	2.09939	dgsA
1940824	1940845	UACGGGUAGUGCUCGGGCUGG	130	1.5247	1940822	1940843	AGCCCGAGCACUACCCGUACC	116	1.3605	znuC
4126715	4126736	AUCGCAGUGCGUAGCGGGUUA	130	1.5247	4126713	4126734	ACCCGCUACGCACUGCGAUGG	153	1.79445	metB
588012	588033	UCUGGGGUCAGUGGGGUUAUC	129	1.51297	588010	588031	UAACCCCACUGACCCCAGAAC	98	1.14939	nfrA
837541	837562	GAUGGGGGCACCGCACUCUUC	129	1.51297	837539	837560	AGAGUGCGGUGCCCCCAUCCC	572	6.70867	ybiI
1121653	1121674	AUACGCCACGGCAGCCUCAAC	129	1.51297	1121651	1121672	UGAGGCUGCCGUGGCGUAUCG	140	1.64198	pyrC
1665796	1665817	GCAGCCGUGAUUCCCGCAAUA	129	1.51297	1665794	1665815	UUGCGGGAAUCACGGCUGCCU	126	1.47778	dgsA
3879826	3879847	UCGGUUGCCACGGUGCGCAGU	129	1.51297	3879824	3879845	UGCGCACCGUGGCAACCGACG	197	2.3105	dnaN
433699	433720	AAUUAGCCGACGCCCCCCAAU	128	1.50124	433697	433718	UGGGGGGCGUCGGCUAAUUUC	106	1.24321	ribD
933873	933894	UGUGGAGCCUGAACCCGUUGU	128	1.50124	933871	933892	AACGGGUUCAGGCUCCACAAC	102	1.1963	ftsK
1675802	1675823	AGUUGACCCGCGCCGCUCUCU	128	1.50124	1675800	1675821	AGAGCGGCGCGGGUCAACUGG	98	1.14939	pntA
2937923	2937944	AGCGGCGCACUGUGGGACUCC	128	1.50124	2937921	2937942	AGUCCCACAGUGCGCCGCUGC	402	4.71483	fucR
174514	174535	AUGGCGCUCAUGGUCGCUUCA	127	1.48951	174512	174533	AAGCGACCAUGAGCGCCAUCC	94	1.10247	hemL
1062318	1062339	UUAGCACCCAGCGCCGCUUCC	127	1.48951	1062316	1062337	AAGCGGCGCUGGGUGCUAAAG	752	8.81979	cbpA
1077943	1077964	AGGUAGCUCCGGCAGAGUAUC	127	1.48951	1077941	1077962	UACUCUGCCGGAGCUACCUGC	138	1.61852	putA
2659859	2659880	GCAGCCGCCUUUACCCUGACA	127	1.48951	2659857	2659878	UCAGGGUAAAGGCGGCUGCCA	484	5.67656	iscR
3461281	3461302	UCUGACGACCCGCUGGCUUCC	127	1.48951	3461279	3461300	AAGCCAGCGGGUCGUCAGAGA	191	2.24013	gspK
3615554	3615575	UGGUAGCACAGGCGCGCAUCC	127	1.48951	3615552	3615573	AUGCGCGCCUGUGCUACCACG	134	1.57161	nikD
989582	989603	UGCGCAGUAGCGUCCUCGUAC	126	1.47778	989580	989601	ACGAGGACGCUACUGCGCACC	366	4.29261
1796277	1796298	AAGUCGUGCAGCGUGCCUUUC	126	1.47778	1796275	1796296	AAGGCACGCUGCACGACUUCC	334	3.9173	pheS
2109998	2110019	AUUACUGGCGGCCCUCAUAGU	126	1.47778	2109996	2110017	UAUGAGGGCCGCCAGUAAUGA	138	1.61852	rfbB rfbD
2163776	2163797	CGGGCCAGCCGCGUUAUUCCC	126	1.47778	2163774	2163795	GAAUAACGCGGCUGGCCCGCA	309	3.62409	yegQ
3430228	3430249	ACGGCAGCUGGCAUCCAGUCG	126	1.47778	3430226	3430247	ACUGGAUGCCAGCUGCCGUGG	383	4.49199	smg
3566215	3566236	AGACGGCACGAGCGACCUACC	126	1.47778	3566213	3566234	UAGGUCGCUCGUGCCGUCUGC	87	1.02037	glgC
872155	872176	UGCAGCGGCACAGCGUUCAGA	125	1.46605	872153	872174	UGAACGCUGUGCCGCUGCAAA	152	1.78272
1640112	1640133	CAGGCCCCAUCGGAUCACACA	125	1.46605	1640110	1640131	UGUGAUCCGAUGGGGCCUGAA	129	1.51297	ydfJ
1888194	1888215	AUUGGCCCGACUACCGUAACC	125	1.46605	1888192	1888213	UUACGGUAGUCGGGCCAAUCA	88	1.0321	yeaY
1891187	1891208	CUGUGGUUCUCGCGGCUUAAA	125	1.46605	1891185	1891206	UAAGCCGCGAGAACCACAGCG	386	4.52718	yoaA
4053985	4054006	UGGGCGUGCUGUAGCUGUUCC	125	1.46605	4053983	4054004	AACAGCUACAGCACGCCCAGC	218	2.5568	glnL
1946863	1946884	CGCUGCCGCCGUGGUUUUCGG	124	1.45433	1946861	1946882	GAAAACCACGGCGGCAGCGUG	261	3.06112	aspS
3193224	3193245	ACUCAUCAGAGGGGGGAGAAA	124	1.45433	3193222	3193243	UCUCCCCCCUCUGAUGAGUUG	305	3.57717	ibsE sibE
3486154	3486175	UUACCACCCUCGCCAGCUACC	124	1.45433	3486152	3486173	UAGCUGGCGAGGGUGGUAAUC	615	7.21299	yhfK
3992122	3992143	CAUGGGGUCAGGGCUUCAAAG	124	1.45433	3992120	3992141	UUGAAGCCCUGACCCCAUGCC	98	1.14939
4150708	4150729	UGAGCCGUGAGGACCAGUUCC	124	1.45433	4150706	4150727	AACUGGUCCUCACGGCUCACC	302	3.54199	ppc
1354694	1354715	UAGGGGAAGUUGCUGCCGUUG	123	1.4426	1354692	1354713	ACGGCAGCAACUUCCCCUACU	166	1.94692	sapA
3677094	3677115	UGAUAGAUCGGCUGCCAGGUG	123	1.4426	3677092	3677113	CCUGGCAGCCGAUCUAUCAAA	779	9.13645	yhjH
29700	29721	UCGGGCCAUAGGGGCAACAGG	122	1.43087	29698	29719	UGUUGCCCCUAUGGCCCGACC	193	2.26359	carA
1140602	1140623	UUCGACCGCAGCUACCGUUUC	122	1.43087	1140600	1140621	AACGGUAGCUGCGGUCGAACC	172	2.01729	rne
2212264	2212285	AGUGCGCCCGCGGCGGAUCAG	122	1.43087	2212262	2212283	GAUCCGCCGCGGGCGCACUGA	342	4.01113	yehU
3782547	3782568	UAAGUCGCUGGGGGCCUAAUU	122	1.43087	3782545	3782566	UUAGGCCCCCAGCGACUUAUU	239	2.8031
774669	774690	CAUGCGCCGGAAGCCGUAGUG	121	1.41914	774667	774688	CUACGGCUUCCGGCGCAUGGC	1078	12.6433	tolQ
1231901	1231922	UAUCCAGCGGCAGCCAUUCCG	121	1.41914	1231899	1231920	GAAUGGCUGCCGCUGGAUAAG	252	2.95557	dsbB
1573888	1573909	CGCGCUGUCGGUACGACUGCU	121	1.41914	1573886	1573907	CAGUCGUACCGACAGCGCGAC	226	2.65063	yddB
2012039	2012060	UUACGGCGCAGCUGGACUUCG	121	1.41914	2012037	2012058	AAGUCCAGCUGCGCCGUAACC	343	4.02285	fliF
3704410	3704431	GAUCCCCGUUAUCGCCAGUCC	121	1.41914	3704408	3704429	ACUGGCGAUAACGGGGAUCCG	130	1.5247	dppA
1746	1767	AUUGGCGUCGGUGGCGUUGGC	120	1.40741	1744	1765	CAACGCCACCGACGCCAAUCA	1363	15.9859	thrA
1949065	1949086	GAUGCGCCCUCACCGGCUAAA	120	1.40741	1949063	1949084	UAGCCGGUGAGGGCGCAUCGA	93	1.09074	yecD
4074627	4074648	GCAGGGGCCAGUCUGGCGAUC	120	1.40741	4074625	4074646	UCGCCAGACUGGCCCCUGCCA	214	2.50989	yihY
702776	702797	UAUGGCGAGCAGCCCAUUUGC	119	1.39568	702774	702795	AAAUGGGCUGCUCGCCAUAUC	436	5.1136	nagB
1012270	1012291	UUUGUAGGCCGCUGGUCGAUG	119	1.39568	1012268	1012289	UCGACCAGCGGCCUACAAACU	144	1.6889	pqiA
3881382	3881403	CCGGGGCCGGGACGUUAUCCC	119	1.39568	3881380	3881401	GAUAACGUCCCGGCCCCGGCA	917	10.755	dnaA
1665794	1665815	AGGCAGCCGUGAUUCCCGCAA	118	1.38396	1665792	1665813	GCGGGAAUCACGGCUGCCUCG	180	2.11112	dgsA
2498981	2499002	UCCGCUGCCAUCGCUCAUUUU	118	1.38396	2498979	2499000	AAUGAGCGAUGGCAGCGGAAA	1485	17.4167	ypdB
3139863	3139884	AUAUUAGCCAGUGGCCCCACU	118	1.38396	3139861	3139882	UGGGGCCACUGGCUAAUAUGC	100	1.17284	hybC
3445538	3445559	CCUACACGGUCAGCCUUGCCG	118	1.38396	3445536	3445557	GCAAGGCUGACCGUGUAGGCU	263	3.08458	rplX
3820229	3820250	AAAGGAUCCGCUGGUACCGGA	118	1.38396	3820227	3820248	CGGUACCAGCGGAUCCUUUCC	211	2.4747	rpoZ
1337927	1337948	UCUGGGCAACGGGAGUCAUGG	117	1.37223	1337925	1337946	AUGACUCCCGUUGCCCAGACC	93	1.09074	pgpB
2377432	2377453	CUCGGGGUCGGAACCACGGAC	117	1.37223	2377430	2377451	CCGUGGUUCCGACCCCGAGCA	1081	12.6784	menF
2956655	2956676	UGGUACGCCUCGGGAUCUUCC	117	1.37223	2956653	2956674	AAGAUCCCGAGGCGUACCAGG	227	2.66236	ptrA
3276091	3276112	UGUGUGCUGACGCCGCGCUCC	117	1.37223	3276089	3276110	AGCGCGGCGUCAGCACACAUA	291	3.41298	agaR
3715423	3715444	UCAGCCCACAAACCGUCGAAC	117	1.37223	3715421	3715442	UCGACGGUUUGUGGGCUGAGG	150	1.75927	ghrB
3962568	3962589	UCACACGCCAGGCUGAUAGAG	117	1.37223	3962566	3962587	CUAUCAGCCUGGCGUGUGAAG	244	2.86174	rhlB
4620211	4620232	GAUGUGCUCUACGCCCUGACC	117	1.37223	4620209	4620230	UCAGGGCGUAGAGCACAUCUU	268	3.14322	yjjJ
1672296	1672317	GUUGACCAGCUGGCGCAUUAU	116	1.3605	1672294	1672315	AAUGCGCCAGCUGGUCAACUG	117	1.37223	tqsA
2400291	2400312	CAGGCAUCACCGGACCCCACG	115	1.34877	2400289	2400310	UGGGGUCCGGUGAUGCCUGCC	368	4.31607	nuoC
3448010	3448031	AUGCUCGGGCCUUCGUCUACG	115	1.34877	3448008	3448029	UAGACGAAGGCCCGAGCAUGA	379	4.44508	rplV
3479172	3479193	UGAGACAUCAUCCCCCUCCCG	115	1.34877	3479170	3479191	GGAGGGGGAUGAUGUCUCAGC	110	1.29013	kefG
3485235	3485256	UAUGCGUUGGGCACUCUCUGG	115	1.34877	3485233	3485254	AGAGAGUGCCCAACGCAUAGA	178	2.08766	yhfK
1950990	1951011	ACAACUCCCCGGCGAUGAUUG	114	1.33704	1950988	1951009	AUCAUCGCCGGGGAGUUGUCG	156	1.82964	cmoA
2169476	2169497	ACUGCCGCCUGCGCUAUUCUG	114	1.33704	2169474	2169495	GAAUAGCGCAGGCGGCAGUCA	181	2.12285	gatR
3472503	3472524	AGCGCAGGCACGUUGCUUUUC	114	1.33704	3472501	3472522	AAAGCAACGUGCCUGCGCUGG	1906	22.3544	rpsL
2555451	2555472	UGACGCACAGUGGCGGUAUCG	113	1.32531	2555449	2555470	AUACCGCCACUGUGCGUCAGU	110	1.29013	eutB
3319955	3319976	UAAGGCGUACCGGCACCAUCG	113	1.32531	3319953	3319974	AUGGUGCCGGUACGCCUUAGU	125	1.46605
3683893	3683914	UAAUGCCCGCGCCGUGUAGCC	113	1.32531	3683891	3683912	CUACACGGCGCGGGCAUUACU	225	2.6389	bcsC
268369	268390	UGAGAGUAUGAGCCGCCGUGA	112	1.31359	268367	268388	ACGGCGGCUCAUACUCUCAAU	524	6.1457
450850	450871	CACGGGAUCUGGUGGCGUUUA	112	1.31359	450848	450869	AACGCCACCAGAUCCCGUGGA	113	1.32531
961566	961587	AGGGCGGCUUCACUGUUGAGC	112	1.31359	961564	961585	UCAACAGUGAAGCCGCCCUUA	1007	11.8105	rpsA
973502	973523	UCAUGUCACCGCGCGCAAACC	112	1.31359	973500	973521	UUUGCGCGCGGUGACAUGAAU	153	1.79445	smtA
1612636	1612657	UAUCGUCAGCGCCAGCCCACG	112	1.31359	1612634	1612655	UGGGCUGGCGCUGACGAUAUC	1354	15.8803	sad
1924175	1924196	UUUGCAGGGAGGGAUCGUUGA	112	1.31359	1924173	1924194	AACGAUCCCUCCCUGCAAACC	212	2.48643	exoX
1985588	1985609	AUUGCCCGCAUGGUGACCGGG	112	1.31359	1985586	1985607	CGGUCACCAUGCGGGCAAUCC	3727	43.7119	yecJ
3294033	3294054	AACGGAGCGGCCCAGCUUACC	112	1.31359	3294031	3294052	UAAGCUGGGCCGCUCCGUUUC	115	1.34877	diaA
3823277	3823298	GGCGUUGGCGCAGCACUUAGU	112	1.31359	3823275	3823296	UAAGUGCUGCGCCAACGCCCG	108	1.26667	recG
4457295	4457316	UCUGUGCUGUUGCCGGAGAUG	112	1.31359	4457293	4457314	UCUCCGGCAACAGCACAGAAC	197	2.3105	pmbA
1407169	1407190	CAAGCGAUGGGCGUUGCGCUC	111	1.30186	1407167	1407188	GCGCAACGCCCAUCGCUUGAC	300	3.51853	fnrS
2499083	2499104	AAGUGCCGGUCAGCCGCAGCA	111	1.30186	2499081	2499102	CUGCGGCUGACCGGCACUUCA	215	2.52161	ypdB
2866755	2866776	UUUGGGCUUCCCGCGCUCAUU	111	1.30186	2866753	2866774	UGAGCGCGGGAAGCCCAAAAU	165	1.93519	nlpD
3178876	3178897	GGAGGGCAGCGACCAGUUUAA	111	1.30186	3178874	3178895	AAACUGGUCGCUGCCCUCCGG	670	7.85805	ygiC
4153063	4153084	GCGCAGAGCUAGUGACCUAUG	111	1.30186	4153061	4153082	UAGGUCACUAGCUCUGCGCCA	104	1.21976	argC
691918	691939	UAGGCCAGCGGUGCGACUUCA	110	1.29013	691916	691937	AAGUCGCACCGCUGGCCUAUA	367	4.30434	ybeZ
1698481	1698502	UGUGCUCGGCGUCACCAUCGG	110	1.29013	1698479	1698500	GAUGGUGACGCCGAGCACAGA	236	2.76791	malX
1743320	1743341	CGGUGCGCGAUCUUCCUCUAC	110	1.29013	1743318	1743339	AGAGGAAGAUCGCGCACCGGU	99	1.16112	ydhQ
2390486	2390507	CCAGCGCCAGGAUGGCAAUCA	110	1.29013	2390484	2390505	AUUGCCAUCCUGGCGCUGGUU	116	1.3605	nuoM
2722298	2722319	GAUGAGCCGGGAUCGCAGUGC	110	1.29013	2722296	2722317	ACUGCGAUCCCGGCUCAUCCC	396	4.64446	yfiM
3231341	3231362	CCGUAGCCCACGGCAGAUUGU	110	1.29013	3231339	3231360	AAUCUGCCGUGGGCUACGGGG	126	1.47778	fadH
4160673	4160694	GUUACGUCCAGCGCCCAUUCC	110	1.29013	4160671	4160692	AAUGGGCGCUGGACGUAACCA	223	2.61544	trmA
4194734	4194755	AAGCCACGAGCAGAUGCUUAC	110	1.29013	4194732	4194753	AAGCAUCUGCUCGUGGCUUAC	185	2.16976	rsd
98286	98307	CGUGUUCAGCCGGGCGAUAUG	109	1.2784	98284	98305	UAUCGCCCGGCUGAACACGCG	136	1.59507	murD
121025	121046	AUAGCAGCCAGCCGCCGAAGA	109	1.2784	121023	121044	UUCGGCGGCUGGCUGCUAUUC	245	2.87347	aroP
159027	159048	CGGGAUCACCGUCACCUGUGG	109	1.2784	159025	159046	ACAGGUGACGGUGAUCCCGCG	4364	51.1829	pcnB
195717	195738	CGUCGUCAUCGCGGCGUUGUU	109	1.2784	195715	195736	CAACGCCGCGAUGACGACGGG	209	2.45124	cdsA
443307	443328	UUGCCGUGCCGGGCCAAUAUG	109	1.2784	443305	443326	UAUUGGCCCGGCACGGCAACA	92	1.07902	panE
1299269	1299290	AUGUCGCGCUGGCAGCUGAUG	109	1.2784	1299267	1299288	UCAGCUGCCAGCGCGACAUUC	113	1.32531	oppA
2411440	2411461	UCUAUGGCUCCCUGACGUUUU	109	1.2784	2411438	2411459	AACGUCAGGGAGCCAUAGAGC	714	8.3741
2555503	2555524	UGUCAUCACCCAGCGGCAUCC	109	1.2784	2555501	2555522	AUGCCGCUGGGUGAUGACAUC	125	1.46605	eutB
394959	394980	AGAGUACGCCGCCUGACUGCC	108	1.26667	394957	394978	CAGUCAGGCGGCGUACUCUAA	137	1.6068	ampH
2213787	2213808	CGCCUGCACCAGCCUUUCAAA	108	1.26667	2213785	2213806	UGAAAGGCUGGUGCAGGCGCU	430	5.04323	yehW yohO
2909656	2909677	CUACCACGCGGACCACCAGCG	108	1.26667	2909654	2909675	CUGGUGGUCCGCGUGGUAGCU	90	1.05556	relA
3429643	3429664	AGAUGGCCCGUCCGACAUUGG	108	1.26667	3429641	3429662	AAUGUCGGACGGGCCAUCUGG	158	1.85309	yrdD
3738417	3738438	AGUGAAGCGCGCCCGCUAUGG	108	1.26667	3738415	3738436	AUAGCGGGCGCGCUUCACUGA	212	2.48643	avtA
4041059	4041080	UCUGGCGCGAUGGUCCAAUGU	108	1.26667	4041057	4041078	AUUGGACCAUCGCGCCAGAGA	447	5.24261	rdoA
116521	116542	UCCAGUGCCUGACCCACCUGC	107	1.25494	116519	116540	AGGUGGGUCAGGCACUGGAUG	206	2.41606	hofB
443755	443776	CAACCACUCCGGGUGUUCAAU	107	1.25494	443753	443774	UGAACACCCGGAGUGGUUGCG	302	3.54199
828784	828805	CAACCCUUGCUGGCGGUUAUA	107	1.25494	828782	828803	UAACCGCCAGCAAGGGUUGUG	112	1.31359	ybhG
2400131	2400152	UCAGACACCAGGCUGCCGCGG	107	1.25494	2400129	2400150	GCGGCAGCCUGGUGUCUGACC	294	3.44816	nuoC
2911376	2911397	GACGCUCUCACGCAGCACAUC	107	1.25494	2911374	2911395	UGUGCUGCGUGAGAGCGUCGG	1022	11.9865	relA
3100328	3100349	UUCCCAGUCGGUCGCCAUAUG	107	1.25494	3100326	3100347	UAUGGCGACCGACUGGGAACC	115	1.34877	trmI
4254520	4254541	AAUGCGCGGCAAGGAUAGCAG	107	1.25494	4254518	4254539	GCUAUCCUUGCCGCGCAUUUG	275	3.22532
92638	92659	CAUAGAGAGGGCCACCUUCUC	106	1.24321	92636	92657	GAAGGUGGCCCUCUCUAUGUC	202	2.36914	ftsI
973481	973502	UAUUACCCUGGGGCGUUAUAU	106	1.24321	973479	973500	AUAACGCCCCAGGGUAAUAUA	265	3.10804	smtA
991253	991274	AGCCACGCCGGAUCAGGCAGA	106	1.24321	991251	991272	UGCCUGAUCCGGCGUGGCUGG	114	1.33704	pepN
2264471	2264492	UGAGCCAGCUCCGCGCACAGA	106	1.24321	2264469	2264490	UGUGCGCGGAGCUGGCUCAUC	137	1.6068	yeiQ
2734180	2734201	AAUAUCUGGUGGCAGCCGCCA	106	1.24321	2734178	2734199	GCGGCUGCCACCAGAUAUUUC	272	3.19014	bamD
3070803	3070824	CCCGGGUUUGGGUGCCAUCGA	106	1.24321	3070801	3070822	GAUGGCACCCAAACCCGGGUC	216	2.53334	epd
3190327	3190348	CAUGCUCUCCGGUGCUCUUGA	106	1.24321	3190325	3190346	AAGAGCACCGGAGAGCAUGUG	429	5.0315	yqiJ
3713224	3713245	AUGCGGGCAACAGGGAUUUUA	106	1.24321	3713222	3713243	AAAUCCCUGUUGCCCGCAUUG	124	1.45433	bisC
3962778	3962799	UGCGCGACAUCGCCUGUCAAU	106	1.24321	3962776	3962797	UGACAGGCGAUGUCGCGCAGA	210	2.46297	rhlB
4431967	4431988	UGGCUGGCAGGAACCGUUUUC	106	1.24321	4431965	4431986	AAACGGUUCCUGCCAGCCAAA	153	1.79445	qorB
3708549	3708570	AGGCCCGGCAGGGAAAAAGUG	105	1.23149	3708547	3708568	CUUUUUCCCUGCCGGGCCUGA	157	1.84136
1386636	1386657	UACGUACUGAUGCGGCGCAAA	104	1.21976	1386634	1386655	UGCGCCGCAUCAGUACGUAAG	199	2.33396	tpx
1626512	1626533	UGUGUCACGCCAGCCGGUUCG	104	1.21976	1626510	1626531	AACCGGCUGGCGUGACACAUU	123	1.4426	ydfH
1702632	1702653	UUGGCGUGGCGAGUCACAUUG	104	1.21976	1702630	1702651	AUGUGACUCGCCACGCCAAGA	217	2.54507	blr
1888041	1888062	UAGGGCCAGCCACGACCGCCA	104	1.21976	1888039	1888060	GCGGUCGUGGCUGGCCCUAUG	124	1.45433	yeaY
2983929	2983950	UUGGUGCAGGCACGCUCUUCC	104	1.21976	2983927	2983948	AAGAGCGUGCCUGCACCAACG	444	5.20743	yqeG
3194326	3194347	GAAAGCACCAGCGCGCCAAUC	104	1.21976	3194324	3194345	UUGGCGCGCUGGUGCUUUCUG	171	2.00556	rfaE
3344519	3344540	UGCGGCACAACGGGCCAUUUG	104	1.21976	3344517	3344538	AAUGGCCCGUUGUGCCGCACA	92	1.07902
329946	329967	UAUGUGACCUCGGCGGACUCC	103	1.20803	329944	329965	AGUCCGCCGAGGUCACAUAAA	266	3.11976	betT
1935020	1935041	UCUGCCAUCAACCGCGCCGUC	103	1.20803	1935018	1935039	CGGCGCGGUUGAUGGCAGAUU	101	1.18457	yebK
1975415	1975436	AGGCUGGUGAGCGUGGGUAAU	103	1.20803	1975413	1975434	UACCCACGCUCACCAGCCUGU	95	1.1142	flhC
2815060	2815081	CAUACGCUGCGCGCACAACAA	103	1.20803	2815058	2815079	GUUGUGCGCGCAGCGUAUGGG	138	1.61852	yqaB
3163417	3163438	AUUGCCGCCUGAGCCACUUCA	103	1.20803	3163415	3163436	AAGUGGCUCAGGCGGCAAUCG	158	1.85309	parC
4263717	4263738	ACAACUAUGCGGGGCCGCAGU	103	1.20803	4263715	4263736	UGCGGCCCCGCAUAGUUGUCG	476	5.58274	dnaB
1155765	1155786	GUGCUGCGCAGGUGACCAAUG	102	1.1963	1155763	1155784	UUGGUCACCUGCGCAGCACCA	278	3.26051	holB
1260911	1260932	UAGGGGCACAAGUGGACUGGA	102	1.1963	1260909	1260930	CAGUCCACUUGUGCCCCUACU	286	3.35433	prs
1288335	1288356	CAGGGACAAAGCUGAGACACA	102	1.1963	1288333	1288354	UGUCUCAGCUUUGUCCCUGUG	160	1.87655	ychJ
2660161	2660182	UCACCUCAAACUCGCCCCUGC	102	1.1963	2660159	2660180	AGGGGCGAGUUUGAGGUGAAG	153	1.79445
3161404	3161425	UUUCGGGUUACGCGGGCUGAA	102	1.1963	3161402	3161423	CAGCCCGCGUAACCCGAAACA	220	2.58026	plsC
3344498	3344519	CAUGUGCAUGGCGGUCUGUUG	102	1.1963	3344496	3344517	ACAGACCGCCAUGCACAUGCU	242	2.83828
4050192	4050213	ACAAGCCGUGGCGCGCUAUCC	102	1.1963	4050190	4050211	AUAGCGCGCCACGGCUUGUAA	99	1.16112	hemN
91175	91196	ACGGCGGUGACUGUGGUAACC	101	1.18457	91173	91194	UUACCACAGUCACCGCCGUCA	166	1.94692	ftsL
1949364	1949385	UAUCUACCCGCGCAUCGCCCG	101	1.18457	1949362	1949383	GGCGAUGCGCGGGUAGAUAUG	111	1.30186	yecD
3680825	3680846	UGUGCCGACGCCGUAUUUACC	101	1.18457	3680823	3680844	UAAAUACGGCGUCGGCACACU	109	1.2784	dctA
4632387	4632408	UGGCGUCUGGCUGGGUCGUUG	101	1.18457	4632385	4632406	ACGACCCAGCCAGACGCCAGC	141	1.65371	ytjC
977910	977931	AAAGCCUCCAUGCCGAGCGUG	100	1.17284	977908	977929	CGCUCGGCAUGGAGGCUUUCA	1145	13.4291	mukB
1129462	1129483	AACGCCGCUGACUACCUGUCC	99	1.16112	1129460	1129481	ACAGGUAGUCAGCGGCGUUGU	474	5.55928	flgA
1242842	1242863	UAACGGGGCAGGUGCGCUGCU	99	1.16112	1242840	1242861	CAGCGCACCUGCCCCGUUAGC	441	5.17224	emtA
1441146	1441167	ACGCUCGGGCUGUGGGUUCCC	99	1.16112	1441144	1441165	GAACCCACAGCCCGAGCGUCA	200	2.34569	ydbH
198280	198301	UGUGCGUGUGGGCGAAUCCCU	98	1.14939	198278	198299	GGAUUCGCCCACACGCACACC	599	7.02533	bamA
1128886	1128907	AGGUAAUCCAGCGUCGCCAGC	98	1.14939	1128884	1128905	UGGCGACGCUGGAUUACCUCG	796	9.33584	flgN
2316140	2316161	UAAACGCAUCGGGUCGCCAUU	98	1.14939	2316138	2316159	UGGCGACCCGAUGCGUUUACA	362	4.24569	rcsC
90064	90085	GGAGCGACUGCAGGACUUGUC	97	1.13766	90062	90083	CAAGUCCUGCAGUCGCUCCGA	174	2.04075	mraZ
685154	685175	UUUGCCCCCCAUGUUGCCAGG	97	1.13766	685152	685173	UGGCAACAUGGGGGGCAAAUA	1681	19.7155	gltJ gltK
762053	762074	AGGCCUACGGGACCACCAAUG	97	1.13766	762051	762072	UUGGUGGUCCCGUAGGCCUGA	160	1.87655	REP68 (repetitive extragenic palindromic) element; contains 4 REP sequences
1098297	1098318	UAGGGAUCCUGCGCGGCAUCG	97	1.13766	1098295	1098316	AUGCCGCGCAGGAUCCCUACC	148	1.73581	ycdX
1137017	1137038	AUGAUUCGCUGCCGGGUGACA	97	1.13766	1137015	1137036	UCACCCGGCAGCGAAUCAUCG	101	1.18457	flgJ
1950823	1950844	GCGUUCCGUACCCGGCUAUUC	97	1.13766	1950821	1950842	AUAGCCGGGUACGGAACGCUG	88	1.0321	cmoA
2312969	2312990	CAACGCCCCGGAAAGCAAACA	97	1.13766	2312967	2312988	UUUGCUUUCCGGGGCGUUGAG	113	1.32531	rcsD
2631403	2631424	UUACCCGCACCUGCGCCAACC	97	1.13766	2631401	2631422	UUGGCGCAGGUGCGGGUAACG	205	2.40433	guaB
2764052	2764073	AGGGUCAAGGGCUGGGCUUCG	97	1.13766	2764050	2764071	AAGCCCAGCCCUUGACCCUGG	363	4.25742	rnlA
3758271	3758292	AGCGCCGCGAGGGUCAUUUUA	97	1.13766	3758269	3758290	AAAUGACCCUCGCGGCGCUGG	272	3.19014	selA
3977144	3977165	UCUGCGCCAGGACAGCAAAGC	97	1.13766	3977142	3977163	UUUGCUGUCCUGGCGCAGAAA	165	1.93519	wzyE
1019232	1019253	AAACCAGCCAGUGCCACUGCA	96	1.12593	1019230	1019251	CAGUGGCACUGGCUGGUUUCG	136	1.59507	ompA
1486237	1486258	AAAUCACAGGAGUCGCCCAUG	96	1.12593	1486235	1486256	UGGGCGACUCCUGUGAUUUAU	194	2.27532	aldA
2061520	2061541	AGAGCUGCGCCACUCCCCUCA	96	1.12593	2061518	2061539	AGGGGAGUGGCGCAGCUCUGG	130	1.5247	cobT
2337646	2337667	UUGAAGCCGUCGCCUCCCGCU	96	1.12593	2337644	2337665	CGGGAGGCGACGGCUUCAAAU	139	1.63025	ubiG
3054886	3054907	AUUGCUCCUCCCCUGAGACUG	96	1.12593	3054884	3054905	GUCUCAGGGGAGGAGCAAUCC	247	2.89692	sibC
3553687	3553708	AAGUCGCGGCAACCACCAUCA	96	1.12593	3553685	3553706	AUGGUGGUUGCCGCGACUUCC	229	2.68581	malT
3919166	3919187	UCACAGCGGCAGCCAUGUACA	96	1.12593	3919164	3919185	UACAUGGCUGCCGCUGUGAUG	147	1.72408	atpE
223362	223383	AGACCUGCCGCAAGCGAUAAA	95	1.1142	223360	223381	UAUCGCUUGCGGCAGGUCUGC	125	1.46605	gmhB
1888019	1888040	CCAGCCCCAUCCGCCGUAGCC	95	1.1142	1888017	1888038	CUACGGCGGAUGGGGCUGGUA	387	4.53891	yeaY
2002102	2002123	UUUUCCGCCACCAGCACCACC	95	1.1142	2002100	2002121	UGGUGCUGGUGGCGGAAAAAA	176	2.06421	fliD
2047060	2047081	AUACAGUCUCCGCAGGCGAGA	95	1.1142	2047058	2047079	UCGCCUGCGGAGACUGUAUCA	87	1.02037	yeeJ
2658219	2658240	AUGCCGCUGCCGACGUUCUCG	95	1.1142	2658217	2658238	AGAACGUCGGCAGCGGCAUGG	249	2.92038	iscU
2723395	2723416	CCGGAGCCCACGUACCUAUAG	95	1.1142	2723393	2723414	AUAGGUACGUGGGCUCCGGCA	110	1.29013	kgtP
3200009	3200030	AGAUGCUCGACGCGGGCUACC	95	1.1142	3200007	3200028	UAGCCCGCGUCGAGCAUCUCC	338	3.96421	cca
3513164	3513185	UGUGCCGCCGUUGCUGCUUAU	95	1.1142	3513162	3513183	AAGCAGCAACGGCGGCACACG	1230	14.426	dam
4263726	4263747	CGGGGCCGCAGUACGACGACG	95	1.1142	4263724	4263745	UCGUCGUACUGCGGCCCCGCA	416	4.87903	dnaB
4348513	4348534	UUACCCAGCAGAGAGCCAAUC	95	1.1142	4348511	4348532	UUGGCUCUCUGCUGGGUAAGA	99	1.16112	dcuS
2212375	2212396	UAAGCCGCCGGUCAGCCCAAC	94	1.10247	2212373	2212394	UGGGCUGACCGGCGGCUUACA	155	1.81791	yehU
2371750	2371771	UAGCCAGCGCACCGGUUGUUG	94	1.10247	2371748	2371769	ACAACCGGUGCGCUGGCUAAC	730	8.56176	menE
2666703	2666724	AGGAUUGCCAGCGCGUCCUGG	94	1.10247	2666701	2666722	AGGACGCGCUGGCAAUCCUCG	443	5.1957	hcaR
2734034	2734055	UAUACUGCUUCUUCGUUUAUC	94	1.10247	2734032	2734053	UAAACGAAGAAGCAGUAUAUA	145	1.70062	rluD
3054016	3054037	UGUUCGCAAGCGGGCCAGUCC	94	1.10247	3054014	3054035	ACUGGCCCGCUUGCGAACAUC	97	1.13766	ssrS
4126368	4126389	UUGCCGUGCUCAGCGUAUGGG	94	1.10247	4126366	4126387	CAUACGCUGAGCACGGCAAGA	234	2.74445	metJ
437731	437752	UCUACGGUGACCAGCGCUUCA	93	1.09074	437729	437750	AAGCGCUGGUCACCGUAGAAG	444	5.20743	dxs
1005157	1005178	GGGUAGGGGAGAGGCAGAUGC	93	1.09074	1005155	1005176	AUCUGCCUCUCCCCUACCCUA	582	6.82595	ycbW
1157581	1157602	CUGGCGUUGUGCUGUCCUUCA	93	1.09074	1157579	1157600	AAGGACAGCACAACGCCAGUA	542	6.35681	ptsG
2474459	2474480	CGGGCGAGCAAGAUGGUUAUA	93	1.09074	2474457	2474478	UAACCAUCUUGCUCGCCCGUG	195	2.28705	torI
3429751	3429772	AAGCGUCCCUGGCGUAAUACC	93	1.09074	3429749	3429770	UAUUACGCCAGGGACGCUUUG	459	5.38335	yrdD
3710960	3710981	CACGACUCCAGGGAAGAGCCG	93	1.09074	3710958	3710979	GCUCUUCCCUGGAGUCGUGUU	241	2.82655
500378	500399	UGGGCGGGCCGGAAAAAAUCA	92	1.07902	500376	500397	AUUUUUUCCGGCCCGCCCAUG	176	2.06421	gsk
792468	792489	UAACGAGGCGAGUCGCUCAGC	92	1.07902	792466	792487	UGAGCGACUCGCCUCGUUACA	89	1.04383	modF
2983267	2983288	UCCUGGCCACCGGCGAUGACA	92	1.07902	2983265	2983286	UCAUCGCCGGUGGCCAGGAAA	1699	19.9266	yqeF
3680155	3680176	GAAGGGAGUGCGGGCAUAAGU	92	1.07902	3680153	3680174	UUAUGCCCGCACUCCCUUCCC	203	2.38087
3712258	3712279	AGAUCCGGCCAUGCCCCUUCG	92	1.07902	3712256	3712277	AAGGGGCAUGGCCGGAUCUGG	123	1.4426	bisC
4178360	4178381	GGUGAGCUGAUCCCGGCGUCU	92	1.07902	4178358	4178379	ACGCCGGGAUCAGCUCACCUU	177	2.07593	rplJ
4570577	4570598	CAGCUACUCCGUGCAGUCGGU	92	1.07902	4570575	4570596	CGACUGCACGGAGUAGCUGCG	110	1.29013	yjiT
1302674	1302695	UGUUCCCAGCGGGAUUCCUCG	91	1.06729	1302672	1302693	AGGAAUCCCGCUGGGAACAAC	386	4.52718	oppC
1437811	1437832	CCUGGGCACCGGGUUCUUUGG	91	1.06729	1437809	1437830	AAAGAACCCGGUGCCCAGGCA	204	2.3926	ydbK
2419813	2419834	GUAGUGACGCGUAACCCGCAG	91	1.06729	2419811	2419832	GCGGGUUACGCGUCACUACCG	115	1.34877	yfcH
3961799	3961820	ACCCGUGCCGGUUACCAGUUC	91	1.06729	3961797	3961818	ACUGGUAACCGGCACGGGUGC	453	5.31298	gpp
4028965	4028986	AGGUACAGGGUGUCGCCUUUG	91	1.06729	4028963	4028984	AAGGCGACACCCUGUACCUUG	120	1.40741	fadB
4096660	4096681	UAGCCACGGUGGCGCAUCAGU	91	1.06729	4096658	4096679	UGAUGCGCCACCGUGGCUACC	115	1.34877	rhaR
4603589	4603610	UCGUCGCCCGCACGGCUUGCG	91	1.06729	4603587	4603608	CAAGCCGUGCGGGCGACGAUC	124	1.45433	fhuF
469848	469869	GGAGGCCGUCGAUGCGUAGUU	90	1.05556	469846	469867	CUACGCAUCGACGGCCUCCUC	985	11.5525	mdlA mdlB
819382	819403	UCGGCGCUGACGGGUCUUACG	90	1.05556	819380	819401	UAAGACCCGUCAGCGCCGAAU	718	8.42102	ybhL
1262968	1262989	AACGGCACCUGUAUCGCUGCG	90	1.05556	1262966	1262987	CAGCGAUACAGGUGCCGUUUU	962	11.2828	hemA
1967693	1967714	UCAUGGUCGCGGCGGCGUUAU	90	1.05556	1967691	1967712	AACGCCGCCGCGACCAUGAUC	768	9.00744	tap
2030157	2030178	GGUGCCAUGCCGAGUCAUUCG	90	1.05556	2030155	2030176	AAUGACUCGGCAUGGCACCGU	407	4.77347	dcm
2706653	2706674	CAGUGACUGACUGGCCAGGUU	90	1.05556	2706651	2706672	CCUGGCCAGUCAGUCACUGAA	386	4.52718	rseB
2827577	2827598	UAUGGGCACCGACGGCAUCGA	90	1.05556	2827575	2827596	GAUGCCGUCGGUGCCCAUAAA	399	4.67965	srlR
2876628	2876649	AAUCUACCGGGGUACGCCUGU	90	1.05556	2876626	2876647	AGGCGUACCCCGGUAGAUUUG	108	1.26667	ygbF
3083766	3083787	UGGCCCAGCUCGUUAACGUCA	90	1.05556	3083764	3083785	ACGUUAACGAGCUGGGCCACA	136	1.59507	speA
3176053	3176074	UUUGCGGUAGCGGCUUCUGCU	90	1.05556	3176051	3176072	CAGAAGCCGCUACCGCAAAAG	254	2.97902
4027973	4027994	UGACAACCGGCACGCCUUUCC	90	1.05556	4027971	4027992	AAAGGCGUGCCGGUUGUCAUG	509	5.96978	fadB
4387316	4387337	UUGCUAUCGGGGGCCGUCGCG	90	1.05556	4387314	4387335	CGACGGCCCCCGAUAGCAAAC	468	5.48891	yjeP
177799	177820	AAUUUGGUCCGGUCCGCCUGU	89	1.04383	177797	177818	AGGCGGACCGGACCAAAUUCC	126	1.47778	btuF
1147370	1147391	CAAUCCUCGCGUGGCGUUGCU	89	1.04383	1147368	1147389	CAACGCCACGCGAGGAUUGGG	829	9.72288	plsX
2510825	2510846	UAGACCAGGAUUAUGACUACG	89	1.04383	2510823	2510844	UAGUCAUAAUCCUGGUCUAUC	90	1.05556
2812836	2812857	UUGUUAUCAUCAUCCCUGAAU	89	1.04383	2812834	2812855	UCAGGGAUGAUGAUAACAAAU	375	4.39816	micA
2814998	2815019	CGGGCCGCCUGAAUACCGAAA	89	1.04383	2814996	2815017	UCGGUAUUCAGGCGGCCCGUG	139	1.63025	yqaB
4547232	4547253	AGUGCGGGCGGGGUGGCGAUU	89	1.04383	4547230	4547251	UCGCCACCCCGCCCGCACUGC	310	3.63582	fimH
56555	56576	CUACCUACCACGCUCCAGGUG	88	1.0321	56553	56574	CCUGGAGCGUGGUAGGUAGCG	795	9.32411	lptD
367193	367214	UCAGGCCCGAGGCGGUUUUCA	88	1.0321	367191	367212	AAAACCGCCUCGGGCCUGACC	1271	14.9068	mhpR
415602	415623	UACUGGCCCCCACGGUCGUUA	88	1.0321	415600	415621	ACGACCGUGGGGGCCAGUAAA	7034	82.4978	sbcD
693816	693837	UCGCCACGCACGGAGUUGAUC	88	1.0321	693814	693835	UCAACUCCGUGCGUGGCGACC	101	1.18457	miaB
1924306	1924327	AAGCCAUGGUCGCCGAUAAAC	88	1.0321	1924304	1924325	UUAUCGGCGACCAUGGCUUCG	120	1.40741	exoX
2752099	2752120	AUCUCCACCCGAUCGCCAUCA	88	1.0321	2752097	2752118	AUGGCGAUCGGGUGGAGAUUU	588	6.89632	yfjF
3626856	3626877	UAGCUCUUCGGCGCUGCCAGU	88	1.0321	3626854	3626875	UGGCAGCGCCGAAGAGCUACG	214	2.50989	rbbA
4194763	4194784	AGCCAGCGAUCAACCAGUUUG	88	1.0321	4194761	4194782	AACUGGUUGAUCGCUGGCUAC	16562	194.246	rsd
438930	438951	UGCGGUAAUCGCGCCAUCGCC	87	1.02037	438928	438949	CGAUGGCGCGAUUACCGCAGG	264	3.09631	dxs
692377	692398	CCGCGCAUCGGGGCAGUAUCG	87	1.02037	692375	692396	AUACUGCCCCGAUGCGCGGUC	102	1.1963	ybeZ
2405807	2405828	UCCGCGCGUAAAGCCAUCAUG	87	1.02037	2405805	2405826	UGAUGGCUUUACGCGCGGAGU	129	1.51297	yfbQ
2666083	2666104	CCGGCUUCAUCUCCCCUUUCU	87	1.02037	2666081	2666102	AAAGGGGAGAUGAAGCCGGCA	1594	18.6951	hcaR
3331846	3331867	UCGUCAGCGGCGGCGGUAAAC	87	1.02037	3331844	3331865	UUACCGCCGCCGCUGACGAUG	871	10.2155	ispB
3963688	3963709	AAAGCGUAUCCGGUGAAAUAA	87	1.02037	3963686	3963707	AUUUCACCGGAUACGCUUUCG	180	2.11112

## Sheet: E 22-bp
Start (sense)	End (sense)	Sense sequence	Total reads (sense)	Reads RPM (sense)	Start (antisense)	End (antisense)	Antisense sequence	Total reads (antisense)	Reads RPM (antisense)	Gene	Altuvia et al. RNase III site Gene	Ecocyc ID	Coornidate (U00096.2)	Strand
2073	2095	AAGGCCAACACCUCGUCGAUGG	245	2.87347	2071	2093	AUCGACGAGGUGUUGGCCUUUU	217	2.54507	thrA
3216	3238	UUACGACAACGUGGCACCGUGU	131	1.53643	3214	3236	ACGGUGCCACGUUGUCGUAAUG	139	1.63025	thrB
7973	7995	UUGCCGGUCGCGAUGACUUUCC	345	4.04631	7971	7993	AAAGUCAUCGCGACCGGCAAUA	1635	19.176
8813	8835	AAAGAGUACGCUCCGGCAGAAG	101	1.18457	8811	8833	UCUGCCGGAGCGUACUCUUUCU	114	1.33704	talB
9211	9233	AAGUCGGUCACGCUACCUCUUC	109	1.2784	9209	9231	AGAGGUAGCGUGACCGACUUCC	126	1.47778
16963	16985	GGAGGCCUCGGGUUGAUGGUAA	1042	12.221	16961	16983	ACCAUCAACCCGAGGCCUCCUA	645	7.56484	sokC	mokC.5UTR	EG10373.5UTR	16961	-
16965	16987	AGGCCUCGGGUUGAUGGUAAAA	827	9.69942	16963	16985	UUACCAUCAACCCGAGGCCUCC	8889	104.254	sokC
22114	22136	UUACCCGGCGUGGCAAACAUCG	496	5.81731	22112	22134	AUGUUUGCCACGCCGGGUAACG	99	1.16112	ribF
22470	22492	AAUGCUGGCGCGUUGGACUGAU	535	6.27471	22468	22490	CAGUCCAACGCGCCAGCAUUCC	535	6.27471	ileS
22503	22525	CGGCAUCAUCCGUGCGGCUAAA	226	2.65063	22501	22523	UAGCCGCACGGAUGAUGCCGUA	910	10.6729	ileS
22660	22682	UAUGUGCCUGGCUGGGACUGCC	1930	22.6359	22658	22680	CAGUCCCAGCCAGGCACAUACG	486	5.70002	ileS
25701	25723	UAAACCCUGCCGGAUGCGAUGC	171	2.00556	25699	25721	AUCGCAUCCGGCAGGGUUUAUU	249	2.92038	REP2 (repetitive extragenic palindromic) element; contains 2 REP sequences lspA
27695	27717	AAUGCCCGGAAUGCAAGCCGUA	1858	21.7914	27693	27715	CGGCUUGCAUUCCGGGCAUUGU	92	1.07902	rihC
28187	28209	UGCUGGCUCUGGCGUCGUAACC	103	1.20803	28185	28207	UUACGACGCCAGAGCCAGCACC	162	1.90001	rihC
29690	29712	AGUUUCACGGUCGGGCCAUAGG	132	1.54815	29688	29710	UAUGGCCCGACCGUGAAACUGG	349	4.09322	carA
29697	29719	CGGUCGGGCCAUAGGGGCAACA	217	2.54507	29695	29717	UUGCCCCUAUGGCCCGACCGUG	143	1.67717	carA
31538	31560	CAUCCACACCGGUGACUCCAUC	594	6.96669	31536	31558	UGGAGUCACCGGUGUGGAUGCC	2160	25.3334	carB
50508	50530	UUCCGGCGUACCUUUGCCCUCC	103	1.20803	50506	50528	AGGGCAAAGGUACGCCGGAAGG	88	1.0321	apaH
55596	55618	UAUAACCCGGAGCCAGCAUUUC	575	6.74385	55594	55616	AAUGCUGGCUCCGGGUUAUACC	858	10.063	lptD
56323	56345	AUGCGGCGUGAUGGUGGCAUCC	555	6.50928	56321	56343	AUGCCACCAUCACGCCGCAUUA	2152	25.2396	lptD
56324	56346	UGCGGCGUGAUGGUGGCAUCCA	162	1.90001	56322	56344	GAUGCCACCAUCACGCCGCAUU	155	1.81791	lptD
56576	56598	UCAGAACCCGGCAGACAGGAGG	389	4.56236	56574	56596	UCCUGUCUGCCGGGUUCUGACA	3240	38.0001	lptD
56802	56824	UACGUACCGGCUCCGGUUGUCC	129	1.51297	56800	56822	ACAACCGGAGCCGGUACGUACC	95	1.1142	lptD
65055	65077	AGACGGUAACGCUCGGCAUGUU	794	9.31238	65053	65075	CAUGCCGAGCGUUACCGUCUUC	812	9.52349	polB
70579	70601	UCUGCCGACCGGGUGAUAUUUU	472	5.53582	70577	70599	AAUAUCACCCGGUCGGCAGACA	937	10.9895	araC
72287	72309	UCAUACCCUGCCAGGCGAUGCG	98	1.14939	72285	72307	CAUCGCCUGGCAGGGUAUGACC	116	1.3605	thiQ
81258	81280	UCAGCUGCAUGGUGGCGUUGUC	134	1.57161	81256	81278	CAACGCCACCAUGCAGCUGAUU	333	3.90557	leuB
92435	92457	AAAGACGUGGCACGCUACAGCG	481	5.64138	92433	92455	CUGUAGCGUGCCACGUCUUUGA	97	1.13766	ftsI
92519	92541	GCGAUGCCGUCCUCAGCGUUAG	105	1.23149	92517	92539	AACGCUGAGGACGGCAUCGCUA	356	4.17532	ftsI
96111	96133	AUUGUGGAUGGGCCCGCGUAUG	301	3.53026	96109	96131	UACGCGGGCCCAUCCACAAUGA	238	2.79137	mraY
96261	96283	ACUGCUGUGGGCUUACCCGUCC	442	5.18397	96259	96281	ACGGGUAAGCCCACAGCAGUAC	784	9.1951	mraY
97291	97313	UUGUCGCCAGUCCCGGUAUUGC	90	1.05556	97289	97311	AAUACCGGGACUGGCGACAAUC	182	2.13458	murD
97508	97530	CCUGCCUGCGUUGAUGCUACUG	170	1.99383	97506	97528	GUAGCAUCAACGCAGGCAGGCC	340	3.98767	murD
99130	99152	UAUCCGCCGUGUUACCGCAUUC	235	2.75618	99128	99150	AUGCGGUAACACGGCGGAUACG	836	9.80497	ftsW
100393	100415	UAUGCGUGGGCGGAUGUCGUCG	201	2.35742	100391	100413	ACGACAUCCGCCCACGCAUACG	712	8.35065	murG
100785	100807	AAACUGCGUUCCAUCGUGCCCG	330	3.87038	100783	100805	GGCACGAUGGAACGCAGUUUUG	238	2.79137	murC
102660	102682	UAAGCCGAGCCGCGAAGGUUCC	414	4.85557	102658	102680	AACCUUCGCGGCUCGGCUUAAC	2416	28.3359	ddlB
104980	105002	UUAACCGGUGGCGCAGCGCAGA	285	3.3426	104978	105000	UGCGCUGCGCCACCGGUUAAUA	90	1.05556	ftsA
105017	105039	CCUGUGCUCAGCGCGUGUUUCA	187	2.19322	105015	105037	AAACACGCGCUGAGCACAGGCU	121	1.41914	ftsA
106310	106332	UGGAUCGCUACCAGCAGCAUGG	128	1.50124	106308	106330	AUGCUGCUGGUAGCGAUCCAUC	251	2.94384	ftsZ
106333	106355	AUGGCUCCGCUGACCCAGGAGC	1192	13.9803	106331	106353	UCCUGGGUCAGCGGAGCCAUCC	139	1.63025	ftsZ
108083	108105	CCCAGGAAGGCACGCCGUCUGA	2133	25.0168	108081	108103	AGACGGCGUGCCUUCCUGGGUC	3514	41.2137	secM
108085	108107	CAGGAAGGCACGCCGUCUGAAA	153	1.79445	108083	108105	UCAGACGGCGUGCCUUCCUGGG	595	6.97842	secM
108170	108192	UAAGCCAGGCGCAAGGCAUCCG	422	4.9494	108168	108190	GAUGCCUUGCGCCUGGCUUAUC	306	3.5889	secM
108192	108214	UGCUGGCCCUCAACGCCUCACC	93	1.09074	108190	108212	UGAGGCGUUGAGGGCCAGCACG	332	3.89384	secM
112949	112971	CGGAUGCAGCAGGGCGUUAAGC	103	1.20803	112947	112969	UUAACGCCCUGCUGCAUCCGCU	119	1.39568	coaE
113489	113511	UCCGCCCUAAACGCUCCACUCU	584	6.84941	113487	113509	AGUGGAGCGUUUAGGGCGGAUG	531	6.2278	guaC
113603	113625	UGGACACCGUAGGCACAUUUUC	211	2.4747	113601	113623	AAAUGUGCCUACGGUGUCCAUA	278	3.26051	guaC
118626	118648	UAUAGCGGCGAGGCGGCAUGUU	276	3.23705	118624	118646	CAUGCCGCCUCGCCGCUAUAAC	722	8.46793	nadC
121435	121457	GAGGCGCUACCCAGGAAUAACC	1076	12.6198	121433	121455	UUAUUCCUGGGUAGCGCCUCCG	140	1.64198	aroP
124753	124775	CUGGCAGCGGCGACCUCUUACA	390	4.57409	124751	124773	UAAGAGGUCGCCGCUGCCAGCC	305	3.57717	aceE
124990	125012	UACGACCCGGCUUACGCUUACG	803	9.41794	124988	125010	UAAGCGUAAGCCGGGUCGUAAG	143	1.67717	aceE
126729	126751	AAAGUGAAGGGCACUGGCCGUA	194	2.27532	126727	126749	CGGCCAGUGCCCUUCACUUUCG	109	1.2784	aceF
127794	127816	CCAGAAUCCCCAGGAGCUUACA	309	3.62409	127792	127814	UAAGCUCCUGGGGAUUCUGGCG	250	2.93211
130457	130479	UAAACCGGCGGAUACGCAGUAU	116	1.3605	130455	130477	ACUGCGUAUCCGCCGGUUUAUC	219	2.56853	yacH
134832	134854	UUUCCACAGCGCAGCGGUAAUU	95	1.1142	134830	134852	UUACCGCUGCGCUGUGGAAAGA	949	11.1303	speD
136456	136478	UCGGCCAUGGGUUGAUACCUCC	267	3.13149	136454	136476	AGGUAUCAACCCAUGGCCGAAA	196	2.29877	speE
142077	142099	CGGUUGGUGGCGGUAACAUCCA	123	1.4426	142075	142097	GAUGUUACCGCCACCAACCGCG	138	1.61852	can
142099	142121	GAUCACGCAGCAAGCCGUCGUG	273	3.20186	142097	142119	CGACGGCUUGCUGCGUGAUCUG	884	10.3679	can
142121	142143	AAUGCCGUAGGCCCAGCCGUGA	426	4.99631	142119	142141	ACGGCUGGGCCUACGGCAUUCA	1253	14.6957	can
142180	142202	UAAUGGUGGAGUGGCCCAGGUU	130	1.5247	142178	142200	CCUGGGCCACUCCACCAUUAUG	154	1.80618	can
142185	142207	GUGGAGUGGCCCAGGUUAUACA	306	3.5889	142183	142205	UAUAACCUGGGCCACUCCACCA	526	6.16916	can
142232	142254	CAAGGUAUCCAGACGGCGCUCU	262	3.07285	142230	142252	AGCGCCGUCUGGAUACCUUGUG	2384	27.9606	can
157724	157746	ACUGUCAUGCGGUACCCUCACG	264	3.09631	157722	157744	UGAGGGUACCGCAUGACAGUGG	789	9.25374	folK pcnB
158447	158469	UUUCCGGGCUGAUGCGCAUACC	2670	31.3149	158445	158467	UAUGCGCAUCAGCCCGGAAACC	1325	15.5402	pcnB
158483	158505	AACGUACCGCGCGCAGCAUACG	196	2.29877	158481	158503	UAUGCUGCGCGCGGUACGUUUU	170	1.99383	pcnB
158720	158742	UCGUGCGGUCGCUGACGUUACC	1215	14.2501	158718	158740	UAACGUCAGCGACCGCACGACC	251	2.94384	pcnB
159043	159065	UGUGGACGGGCGACUGCCUGUU	247	2.89692	159041	159063	CAGGCAGUCGCCCGUCCACAGG	279	3.27223	pcnB
159716	159738	CAACACCCGGCAAUGACCGUCG	294	3.44816	159714	159736	ACGGUCAUUGCCGGGUGUUGCA	7027	82.4157	yadB
160538	160560	UGGUUCCACCCCAGCGAUGGCG	113	1.32531	160536	160558	CCAUCGCUGGGGUGGAACCAUA	1554	18.226	dksA
161824	161846	UUGACGAAUCCGUCCGGCUAAA	288	3.37779	161822	161844	UAGCCGGACGGAUUCGUCAACC	170	1.99383	ligT
166870	166892	CGGCAGCACGGUGACCAUCACC	1667	19.5513	166868	166890	UGAUGGUCACCGUGCUGCCGUC	897	10.5204	mrcB
174435	174457	CAGGCAGUCAGCGUGACCAUGG	99	1.16112	174433	174455	AUGGUCACGCUGACUGCCUGCU	271	3.17841	hemL
174639	174661	ACGCUCGGCGGCUUCAAUCACG	619	7.2599	174637	174659	UGAUUGAAGCCGCCGAGCGUGG	143	1.67717	hemL
176198	176220	ACUGUGCUGGGAACCGCUUUCG	571	6.69694	176196	176218	AAAGCGGUUCCCAGCACAGUAC	1054	12.3618	clcA
180977	180999	CAACGACAGCCCAGCAGAUGCC	1352	15.8568	180975	180997	CAUCUGCUGGGCUGUCGUUGCU	4922	57.7274	degP
180982	181004	ACAGCCCAGCAGAUGCCAAGCC	740	8.67904	180980	181002	CUUGGCAUCUGCUGGGCUGUCG	2055	24.1019	degP
181190	181212	GUGGCGGCCAGCAACAGAAAUU	93	1.09074	181188	181210	UUUCUGUUGCUGGCCGCCACCA	153	1.79445	degP
182834	182856	UUGGCGCAGGAUAGCCGUUUGC	163	1.91174	182832	182854	AAACGGCUAUCCUGCGCCAACA	159	1.86482	cdaR
188728	188750	UUAUCGCCGGGAUGGUGUCAUC	161	1.88828	188726	188748	UGACACCAUCCCGGCGAUAAUC	214	2.50989	map
190528	190550	CAACCGUACGUGAAGGCCGUUC	1499	17.5809	190526	190548	ACGGCCUUCACGUACGGUUGCA	1037	12.1624	rpsB
193757	193779	AGUGGGCAACAAGCCGCUUGCG	194	2.27532	193755	193777	CAAGCGGCUUGUUGCCCACUUA	787	9.23028	dxr
193824	193846	UUGGCGCUGCUGGGCUGUUACC	3537	41.4835	193822	193844	UAACAGCCCAGCAGCGCCAACA	3022	35.4433	dxr
196087	196109	UUACGGGCCUGGCACUAUGACG	377	4.42162	196085	196107	UCAUAGUGCCAGGCCCGUAACG	470	5.51237	cdsA
197102	197124	CAGCGACCAACGGCGGGAUGUA	306	3.5889	197100	197122	CAUCCCGCCGUUGGUCGCUGCC	2533	29.7081	rseP
198575	198597	CAGAAACUGGCGGGCGACCUUG	261	3.06112	198573	198595	AGGUCGCCCGCCAGUUUCUGUU	123	1.4426	bamA
198597	198619	AAACCCUGCGCAGCUACUAUCU	138	1.61852	198595	198617	AUAGUAGCUGCGCAGGGUUUCA	819	9.60559	bamA
198887	198909	CGCGUACAGUCGAUGCCCGAAA	478	5.60619	198885	198907	UCGGGCAUCGACUGUACGCGCG	138	1.61852	bamA
199231	199253	AAGUGGCGUGAGCUUCCAGGCU	133	1.55988	199229	199251	CCUGGAAGCUCACGCCACUUUC	89	1.04383	bamA
199550	199572	CAGGUUGCGAUGUGGCGUUAUC	116	1.3605	199548	199570	UAACGCCACAUCGCAACCUGAG	87	1.02037	bamA
201334	201356	CGGUGAUUGAGUCCGGCGUUGA	145	1.70062	201332	201354	AACGCCGGACUCAAUCACCGCG	144	1.6889	lpxD
202044	202066	AUUGCGGCAGGCCGUGUUAUUA	356	4.17532	202042	202064	AUAACACGGCCUGCCGCAAUCG	683	8.01052
206458	206480	UAGGCCGCGUGCUGGGGCAUCC	373	4.37471	206456	206478	AUGCCCCAGCACGCGGCCUACG	5629	66.0194	dnaE
206720	206742	AGAGGGCAAACAUCCGGUCACC	174	2.04075	206718	206740	UGACCGGAUGUUUGCCCUCUUC	126	1.47778	dnaE
208577	208599	UUCGGAGCAGGUGGAACUGGAG	442	5.18397	208575	208597	CCAGUUCCACCUGCUCCGAACC	281	3.29569	dnaE
210131	210153	CAUAUGGGCGGCACCGCAUAUC	129	1.51297	210129	210151	UAUGCGGUGCCGCCCAUAUGCC	106	1.24321	ldcC
214610	214632	UAAUAGUCGGGCGGCGCAAAUC	265	3.10804	214608	214630	UUUGCGCCGCCCGACUAUUAUA	139	1.63025	yaeQ
217162	217184	UUACGGUCGCCCAGCACAAUAG	630	7.38892	217160	217182	AUUGUGCUGGGCGACCGUAACC	714	8.3741	proS
223248	223270	AGAUAUGCAGGCAGCGGUUGCG	695	8.15126	223246	223268	CAACCGCUGCCUGCAUAUCUUC	121	1.41914	gmhB
223289	223311	UGCUGGUGCGUACGGGUAAACC	158	1.85309	223287	223309	UUUACCCGUACGCACCAGCACU	3286	38.5396	gmhB
231197	231219	CGAGCAUCGGCCAGGCAUUACC	136	1.59507	231195	231217	UAAUGCCUGGCCGAUGCUCGCA	243	2.85001	yafD
231526	231548	UCGGCACUGGUGACGGUCUAUC	780	9.14818	231524	231546	UAGACCGUCACCAGUGCCGACU	772	9.05435	yafD
233908	233930	CAACCCACGAGCAGGACAGAGG	189	2.21667	233906	233928	UCUGUCCUGCUCGUGGGUUGCC	359	4.21051	mltD
234451	234473	UGUGACCCGGCGUAGCAAUUAC	133	1.55988	234449	234471	AAUUGCUACGCCGGGUCACACU	222	2.60371	gloB
244820	244842	ACUGCGGCAGAAGGGCGUUUUC	145	1.70062	244818	244840	AAACGCCCUUCUGCCGCAGUUC	147	1.72408	yafJ
245068	245090	UUUGCCUCGGGGAGCGUGUAGU	303	3.55372	245066	245088	UACACGCUCCCCGAGGCAAAAU	160	1.87655	yafJ yafK
245291	245313	UCACUUGCACGCUCGGCUGACC	284	3.33088	245289	245311	UCAGCCGAGCGUGCAAGUGAGU	157	1.84136	yafK
245296	245318	UGCACGCUCGGCUGACCAAACA	250	2.93211	245294	245316	UUUGGUCAGCCGAGCGUGCAAG	698	8.18645	yafK
248054	248076	AUGUCGCGCGAGGGUUAUAUCC	140	1.64198	248052	248074	AUAUAACCCUCGCGCGACAUCG	96	1.12593	yafM
257834	257856	UUACCGAGUGGACACCCGAAGA	90	1.05556	257832	257854	UUCGGGUGUCCACUCGGUAACG	95	1.1142	crl
257874	257896	UUACCGCACUAGGCCCGUAUAU	120	1.40741	257872	257894	AUACGGGCCUAGUGCGGUAAAU	326	3.82347	crl
268375	268397	UAUGAGCCGCCGUGAUACACCU	2720	31.9014	268373	268395	GUGUAUCACGGCGGCUCAUACU	6635	77.8182
268419	268441	UUCGGAGCCGCGAGCAAAAGUG	176	2.06421	268417	268439	CUUUUGCUCGCGGCUCCGAAAC	1009	11.834
270506	270528	CAGACGCUCUCUGGGGCAUUGG	102	1.1963	270504	270526	AAUGCCCCAGAGAGCGUCUGUU	533	6.25126	insN
294757	294779	UAGCUGCCAGAGUGGGUUCUAU	181	2.12285	294755	294777	AGAACCCACUCUGGCAGCUAUC	317	3.71791	yagN
294759	294781	GCUGCCAGAGUGGGUUCUAUGG	227	2.66236	294757	294779	AUAGAACCCACUCUGGCAGCUA	120	1.40741	yagN
294790	294812	CUGGGGUUGCCAUUGGCUUAUC	194	2.27532	294788	294810	UAAGCCAAUGGCAACCCCAGCA	237	2.77964	yagN
296581	296603	UCAGGCAGUGCAGGUGCAGACA	178	2.08766	296579	296601	UCUGCACCUGCACUGCCUGAUG	670	7.85805
356554	356576	UGCGCUGCGCCGUCAGGUUCCG	136	1.59507	356552	356574	GAACCUGACGGCGCAGCGCAUC	212	2.48643	codA
365869	365891	UGGUGGUUAACGGCGGGAUAUA	106	1.24321	365867	365889	UAUCCCGCCGUUAACCACCAUC	188	2.20495	lacI
365939	365961	ACCAACGCGCAGCCCGGACUCG	190	2.2284	365937	365959	AGUCCGGGCUGCGCGUUGGUGC	93	1.09074	lacI
365997	366019	UUGGCAACCAGCAUCGCAGUGG	104	1.21976	365995	366017	ACUGCGAUGCUGGUUGCCAACG	91	1.06729	lacI
366013	366035	CAGUGGGAACGAUGCCCUCAUU	151	1.77099	366011	366033	UGAGGGCAUCGUUCCCACUGCG	857	10.0513	lacI
366071	366093	ACUCCAGUCGCCUUCCCGUUCC	264	3.09631	366069	366091	AACGGGAAGGCGACUGGAGUGC	656	7.69386	lacI
366315	366337	CAGGCAGCUUCCACAGCAAUGG	326	3.82347	366313	366335	AUUGCUGUGGAAGCUGCCUGCA	683	8.01052	lacI
366505	366527	ACGGCGCGUGCAGGGCCAGACU	125	1.46605	366503	366525	UCUGGCCCUGCACGCGCCGUCG	143	1.67717	lacI
366572	366594	UUGUGCCACGCGGUUGGGAAUG	189	2.21667	366570	366592	UUCCCAACCGCGUGGCACAACA	314	3.68273	lacI
375092	375114	UGGGACGGCAGUGAGCCUGAUG	91	1.06729	375090	375112	UCAGGCUCACUGCCGUCCCACG	158	1.85309	mhpT
376542	376564	UAAGUCGUGCGCAGAUGCCUGA	3080	36.1236	376540	376562	AGGCAUCUGCGCACGACUUAUC	1252	14.684	REP32 (repetitive extragenic palindromic) element; contains 4 REP sequences
377346	377368	ACUGGUGUCCGGCGCAACAACA	119	1.39568	377344	377366	UUGUUGCGCCGGACACCAGUCC	190	2.2284	frmB
378985	379007	UUGGAGUAUGGCACGGCAUUCG	161	1.88828	378983	379005	AAUGCCGUGCCAUACUCCAACA	171	2.00556	frmR
394903	394925	UAAGGCUUGCCGGACGCAUUCG	442	5.18397	394901	394923	AAUGCGUCCGGCAAGCCUUAUA	1656	19.4223	ampH
394958	394980	UAGAGUACGCCGCCUGACUGCC	197	2.3105	394956	394978	CAGUCAGGCGGCGUACUCUAAC	134	1.57161	ampH
400018	400040	AAUGCCCAGCAGCACAACGUCG	323	3.78829	400016	400038	ACGUUGUGCUGCUGGGCAUUGA	177	2.07593	ddlA
400784	400806	UAAAGCCCGAUGCCAGCAUUCC	424	4.97286	400782	400804	AAUGCUGGCAUCGGGCUUUACC	1102	12.9247	iraP
406258	406280	AAAGCCAGGACAGACGGUAACC	302	3.54199	406256	406278	UUACCGUCUGUCCUGGCUUUCC	1177	13.8044	yaiA
407468	407490	UCGCGCCAGCGUGGGUGUUAUG	130	1.5247	407466	407488	UAACACCCACGCUGGCGCGACC	416	4.87903	yaiE
415601	415623	UUACUGGCCCCCACGGUCGUUA	465	5.45372	415599	415621	ACGACCGUGGGGGCCAGUAAAA	1343	15.7513	sbcD
415736	415758	AUACCGUUAAGCCCCGCCUGGC	573	6.7204	415734	415756	CAGGCGGGGCUUAACGGUAUUG	203	2.38087	sbcD
417274	417296	UGGUGGCUGUGGGUGGAUCGCA	106	1.24321	417272	417294	CGAUCCACCCACAGCCACCAUG	127	1.48951	phoR
417507	417529	UUUGCGCUGGCCGGAAGAUAAC	746	8.74941	417505	417527	UAUCUUCCGGCCAGCGCAAACC	995	11.6698	phoR
418688	418710	UAUUCUUCGCCGCGCCUGGUUG	95	1.1142	418686	418708	ACCAGGCGCGGCGAAGAAUAGU	88	1.0321
418940	418962	ACUGCGGCAUUCGGCUUCCUCA	506	5.93459	418938	418960	AGGAAGCCGAAUGCCGCAGUCC	812	9.52349	brnQ
419137	419159	AGUGGGGAUUGCGCCGCUGACG	115	1.34877	419135	419157	UCAGCGGCGCAAUCCCCACUUC	134	1.57161	brnQ
426191	426213	UUCGUGACCGAUGGCGUGGUGA	443	5.1957	426189	426211	ACCACGCCAUCGGUCACGAACA	1116	13.0889	tgt
426441	426463	UUUACCAGCGUCAGGGGCGAGA	673	7.89324	426439	426461	UCGCCCCUGACGCUGGUAAAAA	683	8.01052	tgt
426959	426981	UGAGGAUCCGGCUGUUCAGAUC	934	10.9544	426957	426979	UCUGAACAGCCGGAUCCUCACC	126	1.47778	secD
427474	427496	UUAGCAGCCAGGGCAGCAACCA	481	5.64138	427472	427494	GUUGCUGCCCUGGCUGCUAAUC	145	1.70062	secD
428116	428138	AAGCCCGUCAGCUGUCACUGCU	575	6.74385	428114	428136	CAGUGACAGCUGACGGGCUUCG	92	1.07902	secD
428649	428671	AUUGUCGGUACGCGUGCCAUCG	928	10.884	428647	428669	AUGGCACGCGUACCGACAAUCG	1220	14.3087	secD
432213	432235	UCAGGACGCCGUAUGCAUUGCC	215	2.52161	432211	432233	CAAUGCAUACGGCGUCCUGACC	353	4.14014	nrdR
433744	433766	UAGGCCCGGAUGUUUGCCUGCA	1805	21.1698	433742	433764	CAGGCAAACAUCCGGGCCUACA	265	3.10804	ribD
435708	435730	ACACCUGGGCGUACCGUUUACC	2560	30.0248	435706	435728	UAAACGGUACGCCCAGGUGUCC	6606	77.4781	thiL
437396	437418	CAUGUGCUGCGGCUGCAUUCGU	14258	167.224	437394	437416	GAAUGCAGCCGCAGCACAUGCA	393	4.60928
437440	437462	UAAGCUCCUGGGGCUUCACUCG	882	10.3445	437438	437460	AGUGAAGCCCCAGGAGCUUACA	79229	929.232
437462	437484	UUUGCCGCCUUCCUGCAACUCG	3064	35.9359	437460	437482	AGUUGCAGGAAGGCGGCAAACG	4318	50.6434
437537	437559	AUUAUGCCAGCCAGGCCUUGAU	135	1.58334	437535	437557	CAAGGCCUGGCUGGCAUAAUCC	250	2.93211	dxs
437673	437695	AUGGGCCAUCAGCACUUCGUUC	142	1.66544	437671	437693	ACGAAGUGCUGAUGGCCCAUCG	186	2.18149	dxs
439341	439363	UAACUCCUGGGUGGAGUCGACC	211	2.4747	439339	439361	UCGACUCCACCCAGGAGUUACG	1217	14.2735	dxs
439460	439482	CUUCCAGUGCCGAGGUAUCGAG	88	1.0321	439458	439480	CGAUACCUCGGCACUGGAAGCG	1220	14.3087	ispA
439502	439524	UCAGCGACUGACGGGCAUCGUC	206	2.41606	439500	439522	CGAUGCCCGUCAGUCGCUGAAA	374	4.38644	ispA
439709	439731	GCAGAGCACGACGUCCUUUAUC	205	2.40433	439707	439729	UAAAGGACGUCGUGCUCUGCCG	171	2.00556	ispA
440181	440203	UCGCAGGCGCUUACCACCUAAU	250	2.93211	440179	440201	UAGGUGGUAAGCGCCUGCGACC	379	4.44508	ispA
440535	440557	AAGCUGGCGGGCGCCUCAUUUU	1703	19.9735	440533	440555	AAUGAGGCGCCCGCCAGCUUUG	739	8.66732	xseB
443643	443665	UACGCGCAGCCAGCCCUGAACU	146	1.71235	443641	443663	UUCAGGGCUGGCUGCGCGUACC	136	1.59507	panE
443700	443722	UUGCCCUAAGGCACCGCAUCCC	102	1.1963	443698	443720	GAUGCGGUGCCUUAGGGCAAUU	444	5.20743	panE
443706	443728	UAAGGCACCGCAUCCCAAUACG	1021	11.9747	443704	443726	UAUUGGGAUGCGGUGCCUUAGG	685	8.03398	panE
443738	443760	UUGUUCCUCCUCACCCGCAACC	235	2.75618	443736	443758	UUGCGGGUGAGGAGGAACAAUG	345	4.04631	panE
443755	443777	CAACCACUCCGGGUGUUCAAUA	108	1.26667	443753	443775	UUGAACACCCGGAGUGGUUGCG	87	1.02037
447396	447418	UGCACCAUCAGCACCGCCAUCC	150	1.75927	447394	447416	AUGGCGGUGCUGAUGGUGCAAA	282	3.30742	cyoC
449158	449180	UUCGCGCACAGUGAUGCCCAGG	378	4.43335	449156	449178	UGGGCAUCACUGUGCGCGAACG	754	8.84324	cyoB
449707	449729	UCGACGGAGGUCAGCCACUCUU	302	3.54199	449705	449727	GAGUGGCUGACCUCCGUCGACC	219	2.56853	cyoB
455800	455822	AUGGUGAUGCCGUACCCAUAAC	679	7.96361	455798	455820	UAUGGGUACGGCAUCACCAUAU	335	3.92903
455943	455965	CGCUGGUGCCGAUGGUCAUUGA	186	2.18149	455941	455963	AAUGACCAUCGGCACCAGCGCC	166	1.94692	clpP
460586	460608	UAAGGGGAUGGCUGGCCUGAUA	46385	544.024	460584	460606	UCAGGCCAGCCAUCCCCUUACA	5898	69.1743
460588	460610	AGGGGAUGGCUGGCCUGAUAUA	230	2.69754	460586	460608	UAUCAGGCCAGCCAUCCCCUUA	1241	14.555
460591	460613	GGAUGGCUGGCCUGAUAUAACU	2323	27.2452	460589	460611	UUAUAUCAGGCCAGCCAUCCCC	448	5.25434
460608	460630	UAACUGCUGCGCGUUCGUACCU	131	1.53643	460606	460628	GUACGAACGCGCAGCAGUUAUA	88	1.0321
460610	460632	ACUGCUGCGCGUUCGUACCUUG	671	7.86978	460608	460630	AGGUACGAACGCGCAGCAGUUA	2347	27.5266
460702	460724	UUGCUGCAGGGGCUGAUAUCUC	334	3.9173	460700	460722	GAUAUCAGCCCCUGCAGCAAUC	300	3.51853	hupB
461567	461589	CAGAUGGGGAUGACCGCCGAUC	494	5.79385	461565	461587	UCGGCGGUCAUCCCCAUCUGGU	461	5.40681	ppiD
461710	461732	CGUGGUGCGUGAGGCGACUAUC	721	8.4562	461708	461730	UAGUCGCCUCACGCACCACGCG	626	7.342	ppiD
465099	465121	AUCGCAGCGCAGCCAUUGCUCC	119	1.39568	465097	465119	AGCAAUGGCUGCGCUGCGAUCC	193	2.26359	ybaE
467407	467429	UGACGCACUGGCUGGACUAUCC	3183	37.3316	467405	467427	AUAGUCCAGCCAGUGCGUCAAA	1008	11.8223	cof
469847	469869	AGGAGGCCGUCGAUGCGUAGUU	1502	17.6161	469845	469867	CUACGCAUCGACGGCCUCCUCG	194	2.27532	mdlA mdlB
474566	474588	UUAGCCCGCUGGUGCAUUGAUA	178	2.08766	474564	474586	UCAAUGCACCAGCGGGCUAACU	143	1.67717
480875	480897	AGGUGGCAGCCAGCAACGCACC	106	1.24321	480873	480895	UGCGUUGCUGGCUGCCACCUUC	201	2.35742	acrB
485058	485080	ACAGCAGGGGGUAUCAUCCACC	5444	63.8496	485056	485078	UGGAUGAUACCCCCUGCUGUGA	241	2.82655	acrR
485080	485102	UCGCUGGGCGAGAUUGCAAAAG	706	8.28028	485078	485100	UUUGCAAUCUCGCCCAGCGAGG	209	2.45124	acrR
488361	488383	AAGUGCUGGUGCUCUCGCGACU	299	3.5068	488359	488381	UCGCGAGAGCACCAGCACUUCC	125	1.46605	kefA
490593	490615	AAACGCGCCGUGAGUACCACCG	248	2.90865	490591	490613	GUGGUACUCACGGCGCGUUUUA	99	1.16112
491590	491612	AAUCGACGCCGCCUCGCGCACC	436	5.1136	491588	491610	UGCGCGAGGCGGCGUCGAUUUC	157	1.84136	dnaX
491746	491768	AGAGCCGCCGGAGCACGUUAAG	101	1.18457	491744	491766	UAACGUGCUCCGGCGGCUCUUC	3220	37.7656	dnaX
491768	491790	UUUCUGCUGGCGACGACCGAUC	131	1.53643	491766	491788	UCGGUCGUCGCCAGCAGAAACU	264	3.09631	dnaX
501548	501570	ACUGCCAGCGGUUGCUGAAUCA	103	1.20803	501546	501568	AUUCAGCAACCGCUGGCAGUGC	138	1.61852	ybaL
517494	517516	UACGGACAUGGAGUCGCUCUCU	103	1.20803	517492	517514	AGAGCGACUCCAUGUCCGUAGA	213	2.49816	ybbN
518494	518516	AAAGGGCAGCAGCGGAACAUCA	114	1.33704	518492	518514	AUGUUCCGCUGCUGCCCUUUUU	516	6.05187	tesA
518683	518705	CAAACCGUCAUUGCCGCCCAGU	165	1.93519	518681	518703	UGGGCGGCAAUGACGGUUUGCG	463	5.43027	tesA
518860	518882	CAUUCGAUACCCGGCGCUCAGG	98	1.14939	518858	518880	UGAGCGCCGGGUAUCGAAUGUC	190	2.2284	tesA
518866	518888	AUACCCGGCGCUCAGGCUAUCA	231	2.70927	518864	518886	AUAGCCUGAGCGCCGGGUAUCG	160	1.87655	tesA
518932	518954	CAGGACCAGGAACAGGAAGGGC	149	1.74754	518930	518952	CCUUCCUGUUCCUGGUCCUGUU	91	1.06729	tesA
531892	531914	UCAUCCGCUGGGUACUCAGGCC	104	1.21976	531890	531912	CCUGAGUACCCAGCGGAUGACG	120	1.40741	allA
532088	532110	AUCGAUCGCGGCGGCAGUGACA	127	1.48951	532086	532108	UCACUGCCGCCGCGAUCGAUGG	101	1.18457	allA
564594	564616	UCAGUGGUUCGGGGCACUCAUC	186	2.18149	564592	564614	UGAGUGCCCCGAACCACUGAAA	166	1.94692	intD
575109	575131	UAAGUCCUGAUCGCCCCAUACU	1425	16.713	575107	575129	UAUGGGGCGAUCAGGACUUAGU	1992	23.363	nmpC
575710	575732	AUGGAGCCGUAGUCACCGAAUU	1027	12.0451	575708	575730	UUCGGUGACUACGGCUCCAUCG	727	8.52657	nmpC
584027	584049	UAACCCGAUUCCAUGCGCCUUC	116	1.3605	584025	584047	AGGCGCAUGGAAUCGGGUUACG	428	5.01977	ompT
586018	586040	AAGGCGGCCAGGUAGUUUUUCG	162	1.90001	586016	586038	AAAAACUACCUGGCCGCCUUCG	322	3.77656	envY
594370	594392	AGGUAGUCAUCUGCCCCCAACU	140	1.64198	594368	594390	UUGGGGGCAGAUGACUACCUGG	241	2.82655	cusR
602762	602784	UAUUCCAGCCACACCACGGUGU	443	5.1957	602760	602782	ACCGUGGUGUGGCUGGAAUAUG	628	7.36546	ybdG
606983	607005	UCAACCCUGGGGCUGCCACUCC	1604	18.8124	606981	607003	AGUGGCAGCCCCAGGGUUGAUA	9320	109.309	sokE
628132	628154	UCAGCGGGGCGGGGCGAUUGUC	317	3.71791	628130	628152	CAAUCGCCCCGCCCCGCUGACG	239	2.8031	entA
630123	630145	CGCGGUGUCUGGCUUCCAUGCG	526	6.16916	630121	630143	CAUGGAAGCCAGACACCGCGCC	205	2.40433	cstA
630200	630222	UUAUCGGCUACGGUGGGAUGUU	617	7.23645	630198	630220	CAUCCCACCGUAGCCGAUAAAG	130	1.5247	cstA
631664	631686	UCAGCGUGACUGGCAGGUAAUG	209	2.45124	631662	631684	UUACCUGCCAGUCACGCUGACA	5182	60.7768	ybdH
632139	632161	UUGCGGAGCCAGCACCACCGCU	149	1.74754	632137	632159	CGGUGGUGCUGGCUCCGCAACC	169	1.98211	ybdH
636639	636661	UCGUCGGCGCGAUACCUUUUCC	982	11.5173	636637	636659	AAAAGGUAUCGCGCCGACGACA	1065	12.4908	ybdO
637928	637950	UAAGGGCAACACCUCAGCCUGC	94	1.10247	637926	637948	AGGCUGAGGUGUUGCCCUUACA	179	2.09939
638797	638819	UAAGCUCCCGGGGAUUCACAGG	136	1.59507	638795	638817	UGUGAAUCCCCGGGAGCUUACA	342	4.01113
643120	643142	CGGGUUGCUCCAGCAGAAUAUC	92	1.07902	643118	643140	UAUUCUGCUGGAGCAACCCGCC	201	2.35742	rnk
657039	657061	UUUGCUGUCAGCGUCCCCAACG	2320	27.21	657037	657059	UUGGGGACGCUGACAGCAAACC	1599	18.7538	crcB
658992	659014	AAAGUGCUGGGCACCGCCAUCG	144	1.6889	658990	659012	AUGGCGGUGCCCAGCACUUUGC	1719	20.1612	lipA
661866	661888	UCAGCUCCGGCGUAACGUAAUU	94	1.10247	661864	661886	UUACGUUACGCCGGAGCUGACA	261	3.06112	ybeD
663094	663116	UCAUCGGCAUGUGCAGCAGAGA	244	2.86174	663092	663114	UCUGCUGCACAUGCCGAUGACC	5121	60.0613	dacA
663680	663702	UCGUUGGUGCGCCGAGGAAACC	186	2.18149	663678	663700	UUUCCUCGGCGCACCAACGACC	119	1.39568	rlpA
668949	668971	UAUGCUGUGCCCGUUCCAGUUC	156	1.82964	668947	668969	ACUGGAACGGGCACAGCAUACC	575	6.74385	cobC
670093	670115	AAUAACCGGUUCGCUGCCUUCC	120	1.40741	670091	670113	AAGGCAGCGAACCGGUUAUUUU	230	2.69754	holA
691050	691072	UUAAUCACCAACGGCGGGGACG	1057	12.397	691048	691070	UCCCCGCCGUUGGUGAUUAACG	121	1.41914
692438	692460	AAAUCGGACGGCCGGUCAGUUU	114	1.33704	692436	692458	ACUGACCGGCCGUCCGAUUUGC	1338	15.6927	ybeZ
693523	693545	CAAACGAUCCGGUGGUGCCGUC	95	1.1142	693521	693543	CGGCACCACCGGAUCGUUUGCC	256	3.00248	miaB
696253	696275	AAUUUCGCCACUCCCGCAAAAA	152	1.78272	696251	696273	UUUGCGGGAGUGGCGAAAUUGG	95	1.1142	leuW
699692	699714	ACGUACCACCGGCAGAUUAGUG	98	1.14939	699690	699712	CUAAUCUGCCGGUGGUACGUUC	220	2.58026	nagC
702775	702797	AUAUGGCGAGCAGCCCAUUUGC	1299	15.2352	702773	702795	AAAUGGGCUGCUCGCCAUAUCG	645	7.56484	nagB
702796	702818	CCGACCUGUUCAGCGGUAGUCA	88	1.0321	702794	702816	ACUACCGCUGAACAGGUCGGCA	266	3.11976	nagB
702811	702833	GUAGUCAGGGGGAUCAGUCUCA	519	6.08706	702809	702831	AGACUGAUCCCCCUGACUACCG	763	8.9488	nagB
707579	707601	UAGUACGCUGGCGCUGGCUAUC	1094	12.8309	707577	707599	UAGCCAGCGCCAGCGUACUACG	226	2.65063	chiP
712137	712159	CUAUCCGCUGCCGGGAUUUAUU	697	8.17472	712135	712157	UAAAUCCCGGCAGCGGAUAGCG	18952	222.277
712625	712647	UGUGCCAGGCACGCCGUAUUGG	141	1.65371	712623	712645	AAUACGGCGUGCCUGGCACAUG	96	1.12593	seqA
744181	744203	CGGGCAGCCGAUUGUGUUGAUG	247	2.89692	744179	744201	UCAACACAAUCGGCUGCCCGUU	342	4.01113	ybgK
744369	744391	UAGCGUGGCGGCUGCACAAUGA	1660	19.4692	744367	744389	AUUGUGCAGCCGCCACGCUAAU	268	3.14322	ybgK ybgL
744964	744986	AGAUGGUGCAACACGGCAGAGU	189	2.21667	744962	744984	UCUGCCGUGUUGCACCAUCUCC	97	1.13766	ybgL
744966	744988	AUGGUGCAACACGGCAGAGUCA	440	5.16051	744964	744986	ACUCUGCCGUGUUGCACCAUCU	179	2.09939	ybgL
745108	745130	UUGUCGCAGCAUAACCCCGAUU	143	1.67717	745106	745128	UCGGGGUUAUGCUGCGACAACA	109	1.2784	ybgL
753608	753630	UCUUGACCCAGCGUGCCUUUCA	102	1.1963	753606	753628	AAAGGCACGCUGGGUCAAGAUG	125	1.46605	gltA
754197	754219	AAUCCCGAGCCACCCAGCGUUG	538	6.3099	754195	754217	ACGCUGGGUGGCUCGGGAUUGC	1806	21.1816
754455	754477	GUUCCCCAUCACGGCGAUAGCG	205	2.40433	754453	754475	CUAUCGCCGUGAUGGGGAACCG	147	1.72408	sdhC
754781	754803	UAUGGUAAGCAACGCCUCCGCA	291	3.41298	754779	754801	CGGAGGCGUUGCUUACCAUACG	422	4.9494	sdhC sdhD
754892	754914	CGCUACCAGUGGCGAGCUGACA	492	5.77039	754890	754912	UCAGCUCGCCACUGGUAGCGAA	133	1.55988	sdhD
757182	757204	UUCGCCCGCUGCCAGGUUUACC	541	6.34509	757180	757202	UAAACCUGGCAGCGGGCGAAUC	204	2.3926	sdhB
757847	757869	AGUGAACCCCGGCACGCACAUC	165	1.93519	757845	757867	UGUGCGUGCCGGGGUUCACUUG	175	2.05248
760073	760095	AUGUUGCUGCCGCACGGUUACG	608	7.13089	760071	760093	UAACCGUGCGGCAGCAACAUCA	471	5.52409	sucA
760361	760383	AAGGGCGUGAAGCGCGUAGUGA	569	6.67348	760359	760381	ACUACGCGCUUCACGCCCUUCG	124	1.45433	sucA
761841	761863	GAUGAUGUACCUGGCGCUGUCC	378	4.43335	761839	761861	ACAGCGCCAGGUACAUCAUCGG	221	2.59198	sucB
761845	761867	AUGUACCUGGCGCUGUCCUACG	776	9.10127	761843	761865	UAGGACAGCGCCAGGUACAUCA	90	1.05556	sucB
771410	771432	AAAUGGGCGACGUGCAGAAAAC	940	11.0247	771408	771430	UUUCUGCACGUCGCCCAUUUCG	353	4.14014	cydA
772228	772250	ACUACUCAGCCGGCACGCUAAG	110	1.29013	772226	772248	UAGCGUGCCGGCUGAGUAGUCG	570	6.68521	cydA
773995	774017	UGGCCGGUUCGCGUCUACUAUG	883	10.3562	773993	774015	UAGUAGACGCGAACCGGCCAUC	2303	27.0106	ybgC
778016	778038	AUGGUGGGCAGCAGCACAUUGC	89	1.04383	778014	778036	AAUGUGCUGCUGCCCACCAUUG	144	1.6889	tolB
778104	778126	UCUGGCACCUAACGGCACUAUG	831	9.74633	778102	778124	UAGUGCCGUUAGGUGCCAGACU	242	2.83828	tolB
778143	778165	UCAGGGGAUGGGAUCCGUGCUG	589	6.90805	778141	778163	GCACGGAUCCCAUCCCCUGAGA	3014	35.3495	tolB
778228	778250	UUCCCUGCCUGGUCGCCGUAUC	892	10.4618	778226	778248	UACGGCGACCAGGCAGGGAAUU	1841	21.5921	tolB
778230	778252	CCCUGCCUGGUCGCCGUAUCUG	215	2.52161	778228	778250	GAUACGGCGACCAGGCAGGGAA	475	5.57101	tolB
779131	779153	UGGUGCAGCGGCGCAAUCAACC	149	1.74754	779129	779151	UUGAUUGCGCCGCUGCACCACC	252	2.95557	ybgF
784004	784026	UUCUGGCAGGUGUGAGGACGUG	94	1.10247	784002	784024	CGUCCUCACACCUGCCAGAAGA	359	4.21051	zitB
788577	788599	UGACGACAGCCACACCUUUGGG	157	1.84136	788575	788597	CAAAGGUGUGGCUGUCGUCAUC	450	5.2778	galK
788616	788638	UCCCCAGUGAGCGGCAAUCGAU	428	5.01977	788614	788636	CGAUUGCCGCUCACUGGGGACC	117	1.37223	galK
788826	788848	CGGCACCCUGCGGCACAUUGCC	253	2.96729	788824	788846	CAAUGUGCCGCAGGGUGCCGGG	130	1.5247	galK
795376	795398	CUGCCGCCGUCAUGUCGUUUCC	177	2.07593	795374	795396	AAACGACAUGACGGCGGCAGCG	96	1.12593	modB
797473	797495	UAUCCAGCGCCAGCGCCUGAUA	210	2.46297	797471	797493	UCAGGCGCUGGCGCUGGAUACA	204	2.3926	ybhA
815241	815263	AAUGCCUGGGCGAUUUCCUUCA	295	3.45989	815239	815261	AAGGAAAUCGCCCAGGCAUUAC	221	2.59198	ybhK
815637	815659	GAGGCGACGCUCGGUUCCGUUA	178	2.08766	815635	815657	ACGGAACCGAGCGUCGCCUCCG	220	2.58026	ybhK
815673	815695	CAGUUGCGCAUAUCGCCCCAGG	91	1.06729	815671	815693	UGGGGCGAUAUGCGCAACUGCC	529	6.20434	ybhK
819339	819361	AAAGCUGAGCGCAGGUGUAACG	134	1.57161	819337	819359	UUACACCUGCGCUCAGCUUUUG	349	4.09322	ybhL
829634	829656	CAUGCGGACGGAACUGCUCGCC	178	2.08766	829632	829654	CGAGCAGUUCCGUCCGCAUGCC	1157	13.5698	ybiH
833279	833301	CAGGAGGCAGAGCACCGUUUUG	167	1.95865	833277	833299	AAACGGUGCUCUGCCUCCUGCC	292	3.4247	dinG
840480	840502	UAAGGUUGGUUGCGCCCUGAUC	156	1.82964	840478	840500	UCAGGGCGCAACCAACCUUACC	110	1.29013	fiu
845884	845906	UUACCCAGCGGCGGCAGCAUAC	163	1.91174	845882	845904	AUGCUGCCGCCGCUGGGUAACC	94	1.10247	glnP
845885	845907	UACCCAGCGGCGGCAGCAUACG	371	4.35125	845883	845905	UAUGCUGCCGCCGCUGGGUAAC	184	2.15803	glnP
845995	846017	AUAGACAGCACCGCACCACGCG	462	5.41854	845993	846015	CGUGGUGCGGUGCUGUCUAUCC	661	7.7525	glnP
847253	847275	ACGAUCCCCUGCGUGACAUUCA	170	1.99383	847251	847273	AAUGUCACGCAGGGGAUCGUCC	938	11.0013
851892	851914	AGUGGAAAGGGGUCCGCAUCCG	456	5.34817	851890	851912	GAUGCGGACCCCUUUCCACUCU	103	1.20803	yliL
867254	867276	CGGGAUGCGCCAGCGAGUGAUG	107	1.25494	867252	867274	UCACUCGCUGGCGCAUCCCGCC	303	3.55372	gsiA
867330	867352	ACCGCGCUGGAUGUCACUAUUC	90	1.05556	867328	867350	AUAGUGACAUCCAGCGCGGUGG	126	1.47778	gsiA
870662	870684	ACUGGGCUGGCUGCCUACCGUG	581	6.81422	870660	870682	CGGUAGGCAGCCAGCCCAGUUC	338	3.96421	gsiC
880895	880917	AAGCGGGCUCAGUGACCAUACC	3053	35.8069	880893	880915	UAUGGUCACUGAGCCCGCUUCA	1221	14.3204	dacC
881811	881833	ACGGGCGCACUGUGGUUGUUCA	177	2.07593	881809	881831	AACAACCACAGUGCGCCCGUCG	258	3.02594	deoR
882211	882233	CGACGGCCAGCACCAUUAAAAG	195	2.28705	882209	882231	UUUAAUGGUGCUGGCCGUCGUC	108	1.26667	ybjG
882309	882331	AAUGAGUCAUCCGCCGCAUGAU	438	5.13706	882307	882329	CAUGCGGCGGAUGACUCAUUCC	666	7.81114	ybjG
904305	904327	UAGCUCGCUGGCGACACUGACC	1979	23.2106	904303	904325	UCAGUGUCGCCAGCGAGCUAUC	2203	25.8377	amiD
905046	905068	UAACUCUUCCUGCGCACGCGUA	191	2.24013	905044	905066	CGCGUGCGCAGGAAGAGUUAGG	105	1.23149	ybjS
905285	905307	CACGCCCGGAAGGUAGCUUAUC	267	3.13149	905283	905305	UAAGCUACCUUCCGGGCGUGUG	384	4.50372	ybjS
905620	905642	AAGUACAGGGAGGGGGAAGAGA	1416	16.6075	905618	905640	UCUUCCCCCUCCCUGUACUUCG	471	5.52409	ybjS
905730	905752	UGUCCCCCAGGGUGAGGUAAAG	100	1.17284	905728	905750	UUACCUCACCCUGGGGGACACA	129	1.51297	ybjS
905753	905775	UGGAGCAGUGCCACAGCGUAUC	1170	13.7223	905751	905773	UACGCUGUGGCACUGCUCCAGC	190	2.2284	ybjS
906778	906800	AAAUCCAGCGGGUGGGGAGGGG	393	4.60928	906776	906798	CCUCCCCACCCGCUGGAUUUCG	1832	21.4865	ybjT
906980	907002	AACCCAGCGCGGAGGCGUUAAG	88	1.0321	906978	907000	UAACGCCUCCGCGCUGGGUUCG	156	1.82964	ybjT
907909	907931	ACUGGCGUCCCAAGACCUUUCG	126	1.47778	907907	907929	AAAGGUCUUGGGACGCCAGUCG	160	1.87655	ltaE
918201	918223	AUUUACCCGGCCGACACUGUCC	19402	227.555	918199	918221	ACAGUGUCGGCCGGGUAAAUUC	5706	66.9225	ybjX
918216	918238	ACUGUCCACGUGCCAGACUAAG	96	1.12593	918214	918236	UAGUCUGGCACGUGGACAGUGU	301	3.53026	ybjX
918217	918239	CUGUCCACGUGCCAGACUAAGA	1945	22.8118	918215	918237	UUAGUCUGGCACGUGGACAGUG	534	6.26299	ybjX
921242	921264	CAUGGCUGUAGGUGCGCGAGCA	2382	27.9371	921240	921262	CUCGCGCACCUACAGCCAUGCG	839	9.84016	macB
921707	921729	UCUGAAUGGUGGAAUAAUGAGC	159	1.86482	921705	921727	UCAUUAUUCCACCAUUCAGAUG	550	6.45064	cspD
921731	921753	AAAUAUCUUCGCCGCCGCCUUC	125	1.46605	921729	921751	AGGCGGCGGCGAAGAUAUUUUC	139	1.63025	cspD
921736	921758	UCUUCGCCGCCGCCUUCAGGGC	406	4.76175	921734	921756	CCUGAAGGCGGCGGCGAAGAUA	784	9.1951	cspD
921751	921773	UCAGGGCAGAUGAAACCAAACC	106	1.24321	921749	921771	UUUGGUUUCAUCUGCCCUGAAG	5977	70.1009	cspD
923774	923796	UGGCCCGUAUUGCACGCAUUCC	193	2.26359	923772	923794	AAUGCGUGCAAUACGGGCCACC	759	8.90188	clpA
925871	925893	UAUCGGCAGCGGGGUAAUGAGC	114	1.33704	925869	925891	UCAUUACCCCGCUGCCGAUAAG	268	3.14322
928685	928707	UAACGCACGGGCCACCGCCACG	137	1.6068	928683	928705	UGGCGGUGGCCCGUGCGUUACU	148	1.73581	cydD
929613	929635	UUAGCAUCGGCAGCCCCCAUUC	97	1.13766	929611	929633	AUGGGGGCUGCCGAUGCUAACC	1334	15.6457	cydD
929905	929927	UAUGCUGCCCGGCGUGAUAACC	179	2.09939	929903	929925	UUAUCACGCCGGGCAGCAUAUC	180	2.11112	cydD
929922	929944	UAACCCACCCGUUCGCGUAACC	207	2.42779	929920	929942	UUACGCGAACGGGUGGGUUAUC	500	5.86422	cydD
931771	931793	UCAGGGUCAGACAGGAGUAGGG	104	1.21976	931769	931791	CUACUCCUGUCUGACCCUGAAA	560	6.56793
933566	933588	CUCCUGCACCGGAAGGUUACCC	122	1.43087	933564	933586	GUAACCUUCCGGUGCAGGAGCA	419	4.91422	ftsK
937330	937352	AAGCCGUUGCCGCGCGCUAUCG	99	1.16112	937328	937350	AUAGCGCGCGGCAACGGCUUCC	517	6.0636	rarA
947585	947607	GUAGUGAUGCCGCUGCGUUAUU	240	2.81483	947583	947605	UAACGCAGCGGCAUCACUACCG	264	3.09631	ycaM
961003	961025	UUCCGGCAGCCGAUGCUUUAGU	298	3.49507	961001	961023	UAAAGCAUCGGCUGCCGGAACC	2267	26.5884	cmk
961174	961196	CAUGGAGCCAGGUGGACGUUAA	201	2.35742	961172	961194	AACGUCCACCUGGCUCCAUGCC	917	10.755
965780	965802	UUUGGCGUGCCAGUGGAUAACG	951	11.1537	965778	965800	UUAUCCACUGGCACGCCAAACC	404	4.73829	ycaI
966019	966041	AGAUCGCUCCGUGCUGGUGUGG	193	2.26359	966017	966039	ACACCAGCACGGAGCGAUCUGU	98	1.14939	msbA
973314	973336	CGCGACCCGGCGCAGGUUUAUC	1003	11.7636	973312	973334	UAAACCUGCGCCGGGUCGCGUG	270	3.16668	smtA
973481	973503	UAUUACCCUGGGGCGUUAUAUU	260	3.04939	973479	973501	UAUAACGCCCCAGGGUAAUAUA	128	1.50124	smtA
973501	973523	UUCAUGUCACCGCGCGCAAACC	235	2.75618	973499	973521	UUUGCGCGCGGUGACAUGAAUA	122	1.43087	smtA
976086	976108	AUCUGGGCAUCAUCGCGCGUCG	279	3.27223	976084	976106	ACGCGCGAUGAUGCCCAGAUCG	8933	104.77	mukB
977910	977932	AAAGCCUCCAUGCCGAGCGUGA	325	3.81174	977908	977930	ACGCUCGGCAUGGAGGCUUUCA	4131	48.4502	mukB
977920	977942	UGCCGAGCGUGAAGUGCUUUCC	332	3.89384	977918	977940	AAAGCACUUCACGCUCGGCAUG	256	3.00248	mukB
983335	983357	AAGGCGGAGUAGGGCGCAGUGA	395	4.63273	983333	983355	ACUGCGCCCUACUCCGCCUUUG	133	1.55988	ycbL
986230	986252	UAUGACACCUGCCACUGCCGUC	5292	62.0669	986228	986250	CGGCAGUGGCAGGUGUCAUAAA	98	1.14939
988968	988990	UAGUUGCUGGUGCCCACAAACC	259	3.03767	988966	988988	UUUGUGGGCACCAGCAACUACG	137	1.6068	pncB
989582	989604	UGCGCAGUAGCGUCCUCGUACA	289	3.38952	989580	989602	UACGAGGACGCUACUGCGCACC	2007	23.539
1003388	1003410	UCGACAGUGCCAGCACCAUUAC	115	1.34877	1003386	1003408	AAUGGUGCUGGCACUGUCGACG	331	3.88211	ycbF
1003567	1003589	AGUGGCGAUGCGCUCGGUAUUU	208	2.43952	1003565	1003587	AUACCGAGCGCAUCGCCACUUU	258	3.02594	ycbF
1006599	1006621	CUACUGCCAUCUGGUGCGGUGA	383	4.49199	1006597	1006619	ACCGCACCAGAUGGCAGUAGCG	1328	15.5754	ycbX
1006667	1006689	GGGAAACUGGCGAGCGGUAAUA	236	2.76791	1006665	1006687	UUACCGCUCGCCAGUUUCCCCA	464	5.442	ycbX
1006814	1006836	UGUCGCCACGGUGCGGUCCUCA	906	10.626	1006812	1006834	AGGACCGCACCGUGGCGACAUU	729	8.55003	ycbX
1007853	1007875	GCGACGCACGGGUGAUUCAACG	222	2.60371	1007851	1007873	UUGAAUCACCCGUGCGUCGCUG	125	1.46605	rlmL
1008243	1008265	AAGACUACACCAACCGCCUGCG	193	2.26359	1008241	1008263	CAGGCGGUUGGUGUAGUCUUCC	91	1.06729	rlmL
1008997	1009019	UCUGCUGCGUGCAGGUGGGACG	123	1.4426	1008995	1009017	UCCCACCUGCACGCAGCAGACG	129	1.51297	rlmL
1015208	1015230	UUCAGGUCGCUGGCGGUAUAGA	135	1.58334	1015206	1015228	UAUACCGCCAGCGACCUGAAAG	117	1.37223	fabA
1016945	1016967	CGGGGAGAGGGCGCGACUCAUC	4330	50.7841	1016943	1016965	UGAGUCGCGCCCUCUCCCCGUC	570	6.68521	ycbZ
1016950	1016972	AGAGGGCGCGACUCAUCAAACG	295	3.45989	1016948	1016970	UUUGAUGAGUCGCGCCCUCUCC	95	1.1142	ycbZ
1017119	1017141	ACUGGCGCAGGCAGCCAAAGAG	4533	53.165	1017117	1017139	CUUUGGCUGCCUGCGCCAGUUU	160	1.87655	ycbZ
1017141	1017163	UUGCUCCGCUUCUACCCAGUCG	3129	36.6983	1017139	1017161	ACUGGGUAGAAGCGGAGCAACU	411	4.82039	ycbZ
1017225	1017247	GAUGGAGUGGCCGGAAACCUCA	674	7.90497	1017223	1017245	AGGUUUCCGGCCACUCCAUCCG	1549	18.1674	ycbZ
1017240	1017262	AACCUCAUAGUGACCGCCCACC	378	4.43335	1017238	1017260	UGGGCGGUCACUAUGAGGUUUC	278	3.26051	ycbZ
1017351	1017373	AGAGGAGGAUGCUCGCGUAUGC	677	7.94015	1017349	1017371	AUACGCGAGCAUCCUCCUCUUU	160	1.87655	ycbZ
1017368	1017390	UAUGCAGCAACUGCUCCAGCGC	1041	12.2093	1017366	1017388	GCUGGAGCAGUUGCUGCAUACG	180	2.11112	ycbZ
1018240	1018262	CCUGCGGCUGAGUUACAACGUC	1000	11.7284	1018238	1018260	CGUUGUAACUCAGCCGCAGGCU	221	2.59198	ompA
1018395	1018417	UUGUCUGCCGGGAUACCUUUGG	150	1.75927	1018393	1018415	AAAGGUAUCCCGGCAGACAAGA	261	3.06112	ompA
1019579	1019601	UGAAAGCAUUGGCUGGGCGACA	3052	35.7952	1019577	1019599	UCGCCCAGCCAAUGCUUUCAGU	875	10.2624
1019581	1019603	AAAGCAUUGGCUGGGCGACAAA	201	2.35742	1019579	1019601	UGUCGCCCAGCCAAUGCUUUCA	184	2.15803
1019582	1019604	AAGCAUUGGCUGGGCGACAAAA	389	4.56236	1019580	1019602	UUGUCGCCCAGCCAAUGCUUUC	448	5.25434
1020045	1020067	UAAGCCCGGCUGUAGUGUUUUC	486	5.70002	1020043	1020065	AAACACUACAGCCGGGCUUAUC	589	6.90805	sulA
1028008	1028030	ACGCGACAGGCAAACCCUUUCA	770	9.0309	1028006	1028028	AAAGGGUUUGCCUGUCGCGUCA	107	1.25494	rlmI
1028060	1028082	CCGGAUGAUCGGCUGCCUGACG	151	1.77099	1028058	1028080	UCAGGCAGCCGAUCAUCCGGUG	186	2.18149	rlmI
1031218	1031240	GCGACGUGCGCCAGUGCAGAAG	132	1.54815	1031216	1031238	UCUGCACUGGCGCACGUCGCCA	733	8.59695
1031290	1031312	ACAGGGACGUCGCUUGCCGACC	233	2.73273	1031288	1031310	UCGGCAAGCGACGUCCCUGUAG	399	4.67965
1046249	1046271	CUACCGUGGUGUACUGCAAUCC	134	1.57161	1046247	1046269	AUUGCAGUACACCACGGUAGCA	129	1.51297	gfcD
1049869	1049891	AAAGGCGCGCAGAGGGAAAUAU	390	4.57409	1049867	1049889	AUUUCCCUCUGCGCGCCUUUCC	1757	20.6069
1076228	1076250	UUAGCGAGAUCCAGCCCUGCCG	108	1.26667	1076226	1076248	GCAGGGCUGGAUCUCGCUAACG	234	2.74445	putA
1078403	1078425	AAUAACCAGCGCUUCCGGCAGG	303	3.55372	1078401	1078423	UGCCGGAAGCGCUGGUUAUUCA	1992	23.363
1078420	1078442	GCAGGAUACGGUCGCCCUGGUA	3613	42.3748	1078418	1078440	CCAGGGCGACCGUAUCCUGCCG	108	1.26667
1078425	1078447	AUACGGUCGCCCUGGUAAAACA	6233	73.1034	1078423	1078445	UUUUACCAGGGCGACCGUAUCC	397	4.65619
1078457	1078479	UACCCCGUUCCGGUGGCAGAUA	893	10.4735	1078455	1078477	UCUGCCACCGGAACGGGGUAAC	230	2.69754
1081254	1081276	CUCGCUGUUUGGCACGCUGAUG	173	2.02902	1081252	1081274	UCAGCGUGCCAAACAGCGAGUG	371	4.35125	efeU
1097977	1097999	UCGCACCAUUGCCCAGCUCGAA	390	4.57409	1097975	1097997	CGAGCUGGGCAAUGGUGCGAGA	377	4.42162	ghrA
1099579	1099601	UGGCUGUUUCCCUGGGCUUACU	1110	13.0186	1099577	1099599	UAAGCCCAGGGAAACAGCCACC	636	7.45929	ycdZ
1104714	1104736	CAAGGGGGCGUGAUCCAUUUUU	485	5.68829	1104712	1104734	AAAUGGAUCACGCCCCCUUGCA	433	5.07841	ymdA
1104763	1104785	ACGUCAGCACCCAGUCAUCACC	249	2.92038	1104761	1104783	UGAUGACUGGGUGCUGACGUCA	653	7.65867	ymdA
1105662	1105684	AUGCGUUUGCCGCCCGGUAUCG	117	1.37223	1105660	1105682	AUACCGGGCGGCAAACGCAUCC	98	1.14939	ymdC
1105667	1105689	UUUGCCGCCCGGUAUCGUCUGG	591	6.93151	1105665	1105687	AGACGAUACCGGGCGGCAAACG	379	4.44508	ymdC
1110572	1110594	AGGGUUGGGCGCUGAUUAAUCC	717	8.40929	1110570	1110592	AUUAAUCAGCGCCCAACCCUGA	676	7.92842	opgH
1110691	1110713	UGUUGGGUGUCCGCCGGAUUCU	251	2.94384	1110689	1110711	AAUCCGGCGGACACCCAACAGA	2797	32.8044	opgH
1110693	1110715	UUGGGUGUCCGCCGGAUUCUGG	199	2.33396	1110691	1110713	AGAAUCCGGCGGACACCCAACA	375	4.39816	opgH
1119678	1119700	UGGUGGCUGCCGUGUUGAUGCG	188	2.20495	1119676	1119698	CAUCAACACGGCAGCCACCACG	97	1.13766	solA
1121789	1121811	UCUGGGCGGCGGAUCUUUAAUA	121	1.41914	1121787	1121809	UUAAAGAUCCGCCGCCCAGACG	915	10.7315	pyrC
1128021	1128043	AGUGCGGUUGCGUUGGGCAUUC	122	1.43087	1128019	1128041	AUGCCCAACGCAACCGCACUCG	1169	13.7105	murJ
1128277	1128299	AACAUGCCGGGCUGUCACUUUC	552	6.4741	1128275	1128297	AAGUGACAGCCCGGCAUGUUUC	109	1.2784	murJ
1128475	1128497	GUACCAUGCCCUGGCGUUUACU	11562	135.604	1128473	1128495	UAAACGCCAGGGCAUGGUACCC	695	8.15126	murJ
1128508	1128530	CGGUCGUGCUGGCGGGGAUUGC	98	1.14939	1128506	1128528	AAUCCCCGCCAGCACGACCGCC	224	2.62717	murJ
1129397	1129419	UCGGCAAGGGACGGGUAAUCUU	365	4.28088	1129395	1129417	GAUUACCCGUCCCUUGCCGAUA	216	2.53334
1129461	1129483	CAACGCCGCUGACUACCUGUCC	1814	21.2754	1129459	1129481	ACAGGUAGUCAGCGGCGUUGUU	1063	12.4673	flgA
1129838	1129860	UCGUUACCGCAGCGUGCCAACA	1075	12.6081	1129836	1129858	UUGGCACGCUGCGGUAACGACA	786	9.21855	flgA
1129866	1129888	CAUUGCCCCACAGGCGGGAAUU	312	3.65927	1129864	1129886	UUCCCGCCUGUGGGGCAAUGUG	11664	136.801	flgA
1129867	1129889	AUUGCCCCACAGGCGGGAAUUA	92	1.07902	1129865	1129887	AUUCCCGCCUGUGGGGCAAUGU	119	1.39568	flgA
1130226	1130248	CCUGCGGAGGAGAUAUGCUCGA	247	2.89692	1130224	1130246	GAGCAUAUCUCCUCCGCAGGUA	615	7.21299	flgB
1130328	1130350	UCGCCAAUGCCGAUACCCCUGG	3470	40.6977	1130326	1130348	AGGGGUAUCGGCAUUGGCGAUG	98	1.14939	flgB
1130760	1130782	UGACCGGUCCCGAUGGACAGCC	1366	16.021	1130758	1130780	CUGUCCAUCGGGACCGGUCACG	171	2.00556	flgC
1131561	1131583	CACCUGGGACGGUACGUUGACU	165	1.93519	1131559	1131581	UCAACGUACCGUCCCAGGUGAA	133	1.55988	flgD
1131563	1131585	CCUGGGACGGUACGUUGACUGA	175	2.05248	1131561	1131583	AGUCAACGUACCGUCCCAGGUG	450	5.2778	flgD
1131636	1131658	CGGUGGUACACAACUGGUUGCC	403	4.72656	1131634	1131656	CAACCAGUUGUGUACCACCGUU	124	1.45433	flgD
1131653	1131675	UUGCCCAGCCGCUGCAGUUUGC	213	2.49816	1131651	1131673	AAACUGCAGCGGCUGGGCAACC	94	1.10247	flgD
1132426	1132448	UACACCCAGGAUAGCAGUGAUC	103	1.20803	1132424	1132446	UCACUGCUAUCCUGGGUGUAGA	142	1.66544	flgE
1132828	1132850	GGGACAGCCGGGACGGGAAACU	344	4.03458	1132826	1132848	UUUCCCGUCCCGGCUGUCCCCA	1484	17.405	flgE
1133621	1133643	CGUGUGAUGUCGGGGGUUCUGG	106	1.24321	1133619	1133641	AGAACCCCCGACAUCACACGCA	245	2.87347	flgF
1133717	1133739	AAGGUGAUCAGCAGCGUCGAUG	1888	22.1433	1133715	1133737	UCGACGCUGCUGAUCACCUUCA	7350	86.204	flgF
1133739	1133761	AUAACGCAGGCCGUGCCAACCA	9920	116.346	1133737	1133759	GUUGGCACGGCCUGCGUUAUCA	496	5.81731	flgF
1133802	1133824	UAAGUUGCCCGAUGCGCAAGUU	670	7.85805	1133800	1133822	CUUGCGCAUCGGGCAACUUAUA	1169	13.7105	RIP100 (repetitive extragenic palindromic) element; contains 2 REP sequences and 1 IHF site
1134536	1134558	CAAUCCUCUGGUGCACCGAACG	127	1.48951	1134534	1134556	UUCGGUGCACCAGAGGAUUGCG	186	2.18149	flgG
1137134	1137156	AAUCUGGUUGGGGGCAACGGCA	89	1.04383	1137132	1137154	CCGUUGCCCCCAACCAGAUUCC	136	1.59507	flgJ
1137617	1137639	UAACGCCAUGAGCGGACUGAAC	87	1.02037	1137615	1137637	UCAGUCCGCUCAUGGCGUUAUU	132	1.54815	flgK
1138586	1138608	UAUCGGUAAGCCCGCGGUUCUG	274	3.21359	1138584	1138606	GAACCGCGGGCUUACCGAUAGC	744	8.72596	flgK
1138592	1138614	UAAGCCCGCGGUUCUGCAAAAC	808	9.47658	1138590	1138612	UUUGCAGAACCGCGGGCUUACC	585	6.86114	flgK
1140496	1140518	UAGGGCGCUGCCAGUCACUGUG	16865	197.8	1140494	1140516	CAGUGACUGGCAGCGCCCUACU	16661	195.408	rne
1140521	1140543	CGGUGCCUCCGGAACAUAUUCC	107	1.25494	1140519	1140541	AAUAUGUUCCGGAGGCACCGCG	293	3.43643	rne
1140602	1140624	UUCGACCGCAGCUACCGUUUCA	1024	12.0099	1140600	1140622	AAACGGUAGCUGCGGUCGAACC	2978	34.9273	rne
1142344	1142366	UGUCACGCACGGUGCCAGUACC	333	3.90557	1142342	1142364	UACUGGCACCGUGCGUGACAAC	116	1.3605	rne
1143651	1143673	GGUGUGAACCGAUGGCCUCGUG	98	1.14939	1143649	1143671	CGAGGCCAUCGGUUCACACCCG	249	2.92038
1144206	1144228	UGACGAAGCGGGGCAACGUAUC	791	9.27719	1144204	1144226	UACGUUGCCCCGCUUCGUCAGC	389	4.56236	rluC
1144373	1144395	UUCGCGUUGCUGAGCGGGAAGA	323	3.78829	1144371	1144393	UUCCCGCUCAGCAACGCGAACC	195	2.28705	rluC
1147071	1147093	CAAGCUAUCCGCGCCAGUCGUG	91	1.06729	1147069	1147091	CGACUGGCGCGGAUAGCUUGCG	287	3.36606	plsX
1147433	1147455	GGAUGCCUCAGCGGUGCUUAAA	187	2.19322	1147431	1147453	UAAGCACCGCUGAGGCAUCCCG	300	3.51853	plsX
1147435	1147457	AUGCCUCAGCGGUGCUUAAAAC	606	7.10743	1147433	1147455	UUUAAGCACCGCUGAGGCAUCC	493	5.78212	plsX
1147725	1147747	UUAGGAUUGCGCGGCACGGUGA	145	1.70062	1147723	1147745	ACCGUGCCGCGCAAUCCUAACA	398	4.66792	plsX
1147807	1147829	AGGCGGUGCAGCGACAAGUUCC	1015	11.9044	1147805	1147827	AACUUGUCGCUGCACCGCCUGC	139	1.63025	plsX
1151140	1151162	UUCCCUCCCUGGAGGACAAACG	104	1.21976	1151138	1151160	UUUGUCCUCCAGGGAGGGAAAA	143	1.67717	fabF
1151236	1151258	AAAGCUCUGCUUGCCGGUCAGA	343	4.02285	1151234	1151256	UGACCGGCAAGCAGAGCUUUCC	653	7.65867	fabF
1157036	1157058	CUUGCCACGCGUGAGAACGUAA	144	1.6889	1157034	1157056	ACGUUCUCACGCGUGGCAAGGG	97	1.13766
1157132	1157154	AUCGCUGAUGCUGCCGGUAUCC	156	1.82964	1157130	1157152	AUACCGGCAGCAUCAGCGAUUU	165	1.93519	ptsG
1157133	1157155	UCGCUGAUGCUGCCGGUAUCCG	2932	34.3878	1157131	1157153	GAUACCGGCAGCAUCAGCGAUU	773	9.06608	ptsG
1157284	1157306	UCGGUGUCGCCCUCGGCUUUAC	214	2.50989	1157282	1157304	AAAGCCGAGGGCGACACCGAUC	173	2.02902	ptsG
1182135	1182157	UAUGGUUGCCAGCGCGUUAACU	157	1.84136	1182133	1182155	UUAACGCGCUGGCAACCAUAUU	331	3.88211	potC
1183826	1183848	CAACCGACUCCAGCGUCAUGCC	128	1.50124	1183824	1183846	CAUGACGCUGGAGUCGGUUGUU	109	1.2784	potA
1186783	1186805	UAGUUGCCGCCCAGUUCACGUU	304	3.56545	1186781	1186803	CGUGAACUGGGCGGCAACUACU	131	1.53643	ycfD
1188737	1188759	UUAGCGUCAUGGUGGGGCUUUG	196	2.29877	1188735	1188757	AAGCCCCACCAUGACGCUAAUU	120	1.40741	phoQ
1189464	1189486	UUGCUACGCCAGCGGCGAAUCA	191	2.24013	1189462	1189484	AUUCGCCGCUGGCGUAGCAACG	403	4.72656	phoP
1189468	1189490	UACGCCAGCGGCGAAUCAGUGA	915	10.7315	1189466	1189488	ACUGAUUCGCCGCUGGCGUAGC	138	1.61852	phoP
1189881	1189903	UUAGCCGGCGUCAUCGCUUUCA	108	1.26667	1189879	1189901	AAAGCGAUGACGCCGGCUAACU	112	1.31359	purB
1191284	1191306	UUGCAGACGUCCGCCGCCGACC	1831	21.4748	1191282	1191304	UCGGCGGCGGACGUCUGCAACU	95	1.1142	hflD
1192795	1192817	AAUGCCGAGCUUGUCGCAGACA	109	1.2784	1192793	1192815	UCUGCGACAAGCUCGGCAUUGA	723	8.47966	mnmA
1213051	1213073	CGUAUCCUGGCUGGUGGUUUCC	121	1.41914	1213049	1213071	AAACCACCAGCCAGGAUACGGA	160	1.87655	ycgE
1224270	1224292	ACUUUGGCGACCCCUUCACGGG	486	5.70002	1224268	1224290	CGUGAAGGGGUCGCCAAAGUUC	420	4.92594	minD
1224790	1224812	ACCGCGCAUCAUGCCAUAGACA	226	2.65063	1224788	1224810	UCUAUGGCAUGAUGCGCGGUCG	98	1.14939	minC
1231812	1231834	GAGCAGCCACUGCGGCAUUUCC	113	1.32531	1231810	1231832	AAAUGCCGCAGUGGCUGCUCGG	108	1.26667	dsbB
1232607	1232629	AGGGCAGAUUGGUACCGGUAUU	116	1.3605	1232605	1232627	UACCGGUACCAAUCUGCCCUCC	168	1.97038	nhaB
1233665	1233687	UUUGCCGCCACCUCUUCACGGA	645	7.56484	1233663	1233685	CGUGAAGAGGUGGCGGCAAAUC	254	2.97902	nhaB
1233687	1233709	CGUGUUCCGCGCUGGUCAUGCC	114	1.33704	1233685	1233707	CAUGACCAGCGCGGAACACGUC	740	8.67904	nhaB
1233882	1233904	AGUCGGGGGACUGGCCCAAAAA	782	9.17164	1233880	1233902	UUUGGGCCAGUCCCCCGACUGG	155	1.81791	nhaB
1234535	1234557	GAAGUGCUGGCUACCGCUAAUG	350	4.10495	1234533	1234555	UUAGCGGUAGCCAGCACUUCCU	284	3.33088	fadR
1237495	1237517	UACGGCGUGAAGUGUGGCGAUG	603	7.07225	1237493	1237515	UCGCCACACUUCACGCCGUAGA	536	6.28644	dadA
1239576	1239598	UCAGCCACCCGUACGCCAAUCU	1576	18.484	1239574	1239596	AUUGGCGUACGGGUGGCUGAAG	292	3.4247	cvrA
1242819	1242841	UAUGCGCUGGUGGUGUCAUACG	2587	30.3415	1242817	1242839	UAUGACACCACCAGCGCAUAUU	1735	20.3488	emtA
1258035	1258057	UACUCGGUAACGUGCUCAUGGG	100	1.17284	1258033	1258055	CAUGAGCACGUUACCGAGUAAC	111	1.30186	ychH
1258079	1258101	GUCGGCGUGGGGUAUUCAAUCC	379	4.44508	1258077	1258099	AUUGAAUACCCCACGCCGACCA	169	1.98211	ychH
1258409	1258431	AAUGCCAGCGCGAGCCAUAGUG	197	2.3105	1258407	1258429	CUAUGGCUCGCGCUGGCAUUCA	117	1.37223	ychM
1261643	1261665	CAAACGCGGCAUGCCCCCGAAC	719	8.43275	1261641	1261663	UCGGGGGCAUGCCGCGUUUGCC	381	4.46853	ispE
1261669	1261691	ACAGGAACAUCUGCGCCCAGCG	372	4.36298	1261667	1261689	CUGGGCGCAGAUGUUCCUGUCU	111	1.30186	ispE
1262633	1262655	AGGACCUUUGGGCGUGGUAACG	287	3.36606	1262631	1262653	UUACCACGCCCAAAGGUCCUGG	133	1.55988	lolB
1266352	1266374	CGGGCAGGCACAGUGGCUGACU	102	1.1963	1266350	1266372	UCAGCCACUGUGCCUGCCCGGA	154	1.80618	ychQ
1266586	1266608	CGAAGGCAUGAUCCUGGCUUGC	183	2.1463	1266584	1266606	AAGCCAGGAUCAUGCCUUCGCA	132	1.54815	ychA
1275215	1275237	AGGCACGCCGCAGCCGUUAUCC	205	2.40433	1275213	1275235	AUAACGGCUGCGGCGUGCCUGA	151	1.77099	narX
1288165	1288187	CACGUAACGCCGCUGCUCCACA	2802	32.8631	1288163	1288185	UGGAGCAGCGGCGUUACGUGCC	125	1.46605	ychJ
1288968	1288990	CGUGCAUUGGGGGCUGAUAUUG	338	3.96421	1288966	1288988	AUAUCAGCCCCCAAUGCACGCG	1168	13.6988	rssA
1297930	1297952	UCAGACAGCGGCAGCGCGAAAC	352	4.12841	1297928	1297950	UUCGCGCUGCCGCUGUCUGAUA	667	7.82287	ychE
1299268	1299290	AAUGUCGCGCUGGCAGCUGAUG	994	11.6581	1299266	1299288	UCAGCUGCCAGCGCGACAUUCC	1414	16.584	oppA
1299625	1299647	UAUGGGCAUAUCGCCGGUAUUG	221	2.59198	1299623	1299645	AUACCGGCGAUAUGCCCAUAUU	333	3.90557	oppA
1301126	1301148	CAACUGGCGCACGGUGAUUUCG	465	5.45372	1301124	1301146	AAAUCACCGUGCGCCAGUUGUU	301	3.53026	oppB
1302612	1302634	CAGCUGGGGUGCAUUGCUGAGU	190	2.2284	1302610	1302632	UCAGCAAUGCACCCCAGCUGCU	470	5.51237	oppC
1303679	1303701	CCAGCCACGUUGUCCGCAUGCG	103	1.20803	1303677	1303699	CAUGCGGACAACGUGGCUGGAA	207	2.42779	oppD
1305949	1305971	CAUGCUGCCGGUGUACGCGAUG	233	2.73273	1305947	1305969	UCGCGUACACCGGCAGCAUGAA	734	8.60867	cls
1306830	1306852	AAGUGGGGCGCUGGCGCAUGCA	966	11.3297	1306828	1306850	CAUGCGCCAGCGCCCCACUUCC	130	1.5247	yciY
1310338	1310360	AGAUACAGCGCCAGCCCCGAAG	278	3.26051	1310336	1310358	UCGGGGCUGGCGCUGUAUCUCC	820	9.61732
1321328	1321350	UGCACCGUGCAGUCGAGAUGCG	270	3.16668	1321326	1321348	CAUCUCGACUGCACGGUGCACC	145	1.70062	yciV
1324338	1324360	UAUGCCCACGGUGAAGCUAUCG	275	3.22532	1324336	1324358	AUAGCUUCACCGUGGGCAUAAC	94	1.10247	yciQ
1326967	1326989	UUAUGUGGCUGGCUACCUGACG	334	3.9173	1326965	1326987	UCAGGUAGCCAGCCACAUAAAC	120	1.40741	yciK
1333270	1333292	UGGGUGGUUGUCGCACUGCUGA	206	2.41606	1333268	1333290	AGCAGUGCGACAACCACCCAGA	540	6.33336	ymiA
1334566	1334588	UAGGCCAGCCGGUUUCCAUGCU	487	5.71175	1334564	1334586	CAUGGAAACCGGCUGGCCUAAC	252	2.95557	acnA
1336326	1336348	UUAGGGCUAACCGGGGAAGAGA	318	3.72964	1336324	1336346	UCUUCCCCGGUUAGCCCUAACG	248	2.90865	acnA
1336429	1336451	AAGUCGUACCCUGCCGUUGUCG	2678	31.4088	1336427	1336449	ACAACGGCAGGGUACGACUUCC	33468	392.527	acnA
1337423	1337445	UUUCUGGCUGGCGUUGGCAACC	297	3.48335	1337421	1337443	UUGCCAACGCCAGCCAGAAAUC	163	1.91174	pgpB
1337933	1337955	CAACGGGAGUCAUGGGAAGCCG	121	1.41914	1337931	1337953	GCUUCCCAUGACUCCCGUUGCC	196	2.29877	pgpB
1342460	1342482	UAAAUCUCCCACGGUGCCUUCG	370	4.33952	1342458	1342480	AAGGCACCGUGGGAGAUUUAAC	294	3.44816	yciZ
1342600	1342622	UUCGGCAACGCGCUGGGCAUCA	717	8.40929	1342598	1342620	AUGCCCAGCGCGUUGCCGAACG	97	1.13766	yciZ
1346113	1346135	CGCGCAGUGAGCAGAGAUCGUC	90	1.05556	1346111	1346133	CGAUCUCUGCUCACUGCGCGCC	232	2.721	rnb
1347828	1347850	UAACCGCUGGACGCCGCAAACC	424	4.97286	1347826	1347848	UUUGCGGCGUCCAGCGGUUAUG	373	4.37471	yciW
1349871	1349893	CAUCCGCCGUCAAUGCCUCGCC	180	2.11112	1349869	1349891	CGAGGCAUUGACGGCGGAUGCG	300	3.51853	sapF
1351745	1351767	ACAGUCCACGGGGCGACAUAAA	772	9.05435	1351743	1351765	UAUGUCGCCCCGUGGACUGUCA	108	1.26667	sapC
1352753	1352775	UAAGCCCAGGCGAGGAAUAACC	190	2.2284	1352751	1352773	UUAUUCCUCGCCUGGGCUUACA	254	2.97902	sapB
1353367	1353389	CAUUCCACAGUGACGCGCCUUG	3642	42.715	1353365	1353387	AGGCGCGUCACUGUGGAAUGCC	25538	299.521	sapB
1353391	1353413	ACGGCGCAUGAGGGGUGAAAUA	246	2.8852	1353389	1353411	UUUCACCCCUCAUGCGCCGUUA	209	2.45124	sapB
1353540	1353562	AGGCGUUACCAAACGGGCUAAG	108	1.26667	1353538	1353560	UAGCCCGUUUGGUAACGCCUCC	539	6.32163	sapA
1354501	1354523	UUGACGGUCGAGUUGCUCCUGG	122	1.43087	1354499	1354521	AGGAGCAACUCGACCGUCAACC	192	2.25186	sapA
1354818	1354840	ACGGAACAUCGCGACGCAGGUG	290	3.40125	1354816	1354838	CCUGCGUCGCGAUGUUCCGUUU	289	3.38952	sapA
1354841	1354863	AAGCGAUAGGUCGCGCCGUUGU	1420	16.6544	1354839	1354861	AACGGCGCGACCUAUCGCUUCC	176	2.06421	sapA
1355059	1355081	AGAUUCAGGCGCGGCGAUUGCC	91	1.06729	1355057	1355079	CAAUCGCCGCGCCUGAAUCUCC	383	4.49199	sapA
1383048	1383070	UCUGGCACUGACGCAGCUGAUG	1437	16.8538	1383046	1383068	UCAGCUGCGUCAGUGCCAGACG	339	3.97594	ycjX
1385303	1385325	UAUGGGCCGCCAGUUGCAAAAU	149	1.74754	1385301	1385323	UUUGCAACUGGCGGCCCAUACG	1547	18.1439	tyrR
1385319	1385341	CAAAAUGUCGCCGCCCAGGACG	255	2.99075	1385317	1385339	UCCUGGGCGGCGACAUUUUGCA	587	6.88459	tyrR
1385469	1385491	UUUGCCUACGCCUGCCAUCAGG	2058	24.1371	1385467	1385489	UGAUGGCAGGCGUAGGCAAAGA	202	2.36914	tyrR
1386043	1386065	AGCUGCGUCCACAGGAUAUUUU	120	1.40741	1386041	1386063	AAUAUCCUGUGGACGCAGCUCA	132	1.54815	tyrR
1386359	1386381	UAAUCCGGCUCGGUGGUGAUUU	340	3.98767	1386357	1386379	AUCACCACCGAGCCGGAUUACG	1383	16.2204	tpx
1386360	1386382	AAUCCGGCUCGGUGGUGAUUUC	370	4.33952	1386358	1386380	AAUCACCACCGAGCCGGAUUAC	297	3.48335	tpx
1386361	1386383	AUCCGGCUCGGUGGUGAUUUCA	283	3.31915	1386359	1386381	AAAUCACCACCGAGCCGGAUUA	273	3.20186	tpx
1386554	1386576	AAACGAGACUGGGCGAACGGCA	3064	35.9359	1386552	1386574	CCGUUCGCCCAGUCUCGUUUCU	107	1.25494	tpx
1386559	1386581	AGACUGGGCGAACGGCAGAUCG	4219	49.4823	1386557	1386579	AUCUGCCGUUCGCCCAGUCUCG	590	6.91978	tpx
1386636	1386658	UACGUACUGAUGCGGCGCAAAC	250	2.93211	1386634	1386656	UUGCGCCGCAUCAGUACGUAAG	142	1.66544	tpx
1386705	1386727	CAAACUGACCGAGGGUGACGUC	389	4.56236	1386703	1386725	CGUCACCCUCGGUCAGUUUGCG	275	3.22532	tpx
1386781	1386803	GAUGGAAUUGGCGACUGUAACC	528	6.19262	1386779	1386801	UUACAGUCGCCAAUUCCAUCCC	415	4.8673	tpx
1386794	1386816	ACUGUAACCGGGUUGCCCUGGA	19367	227.145	1386792	1386814	CAGGGCAACCCGGUUACAGUCG	1354	15.8803	tpx
1388472	1388494	ACCGUGAGUGCCAGCCAGAAUC	104	1.21976	1388470	1388492	UUCUGGCUGGCACUCACGGUGA	315	3.69446	mpaA
1390250	1390272	UUCAGCCAUGGCAUCCCUGAGC	250	2.93211	1390248	1390270	UCAGGGAUGCCAUGGCUGAAUC	460	5.39508	ycjZ
1392969	1392991	AAGGCAAAGUCCGCGCCGUGUG	271	3.17841	1392967	1392989	CACGGCGCGGACUUUGCCUUCC	437	5.12533	ynaI
1397497	1397519	AUAGCACAACCGCCAGACUGAA	288	3.37779	1397495	1397517	CAGUCUGGCGGUUGUGCUAUCC	850	9.96917	fnr
1407169	1407191	CAAGCGAUGGGCGUUGCGCUCC	702	8.23336	1407167	1407189	AGCGCAACGCCCAUCGCUUGAC	229	2.68581	fnrS
1435908	1435930	UAAGCCCAGCCAUCACCACCAA	352	4.12841	1435906	1435928	GGUGGUGAUGGCUGGGCUUACG	214	2.50989	ydbK
1438254	1438276	UCAUCGGCCAGCGGGACAAUUU	100	1.17284	1438252	1438274	AUUGUCCCGCUGGCCGAUGACA	176	2.06421	ydbK
1441144	1441166	UGACGCUCGGGCUGUGGGUUCC	125	1.46605	1441142	1441164	AACCCACAGCCCGAGCGUCAUC	189	2.21667	ydbH
1441146	1441168	ACGCUCGGGCUGUGGGUUCCCA	159	1.86482	1441144	1441166	GGAACCCACAGCCCGAGCGUCA	145	1.70062	ydbH
1441180	1441202	UCUGGCUACCGCUCGGGACACG	242	2.83828	1441178	1441200	UGUCCCGAGCGGUAGCCAGAUG	203	2.38087	ydbH
1441185	1441207	CUACCGCUCGGGACACGUAUUG	382	4.48026	1441183	1441205	AUACGUGUCCCGAGCGGUAGCC	1364	15.9976	ydbH
1441290	1441312	CAUAUCACCAACGCCAGCCUUU	107	1.25494	1441288	1441310	AGGCUGGCGUUGGUGAUAUGCG	119	1.39568	ydbH
1441313	1441335	ACAUCCCAGCCGCUGGUUAUUG	90	1.05556	1441311	1441333	AUAACCAGCGGCUGGGAUGUGA	329	3.85866	ydbH
1441314	1441336	CAUCCCAGCCGCUGGUUAUUGA	441	5.17224	1441312	1441334	AAUAACCAGCGGCUGGGAUGUG	1190	13.9568	ydbH
1441335	1441357	AACGUCGGCACGGUAGAACUUG	248	2.90865	1441333	1441355	AGUUCUACCGUGCCGACGUUCA	155	1.81791	ydbH
1441336	1441358	ACGUCGGCACGGUAGAACUUGA	838	9.82843	1441334	1441356	AAGUUCUACCGUGCCGACGUUC	861	10.0982	ydbH
1441386	1441408	ACGGAGCAAUCGCCAGCCGCUC	1062	12.4556	1441384	1441406	GCGGCUGGCGAUUGCUCCGUCU	879	10.3093	ydbH
1445293	1445315	ACUGCGGGGUUCAUGGCACGUU	499	5.85249	1445291	1445313	CGUGCCAUGAACCCCGCAGUGG	1420	16.6544	feaR
1445545	1445567	ACAGAGCCGCAUGUAGCAGUAU	145	1.70062	1445543	1445565	ACUGCUACAUGCGGCUCUGUCA	483	5.66484	feaB
1452928	1452950	UGCGUGGCAAACAGGGCUUAUC	139	1.63025	1452926	1452948	UAAGCCCUGUUUGCCACGCACG	410	4.80866	paaB
1459740	1459762	ACUGACACCGCGGGCGCGUAUC	6988	81.9583	1459738	1459760	UACGCGCCCGCGGUGUCAGUCC	791	9.27719	paaJ
1461322	1461344	UAUGCCACCAGCUGCGCCAUCG	494	5.79385	1461320	1461342	AUGGCGCAGCUGGUGGCAUACC	1616	18.9532	paaK
1461485	1461507	UAAAGCGCCAGGGCCAGAAGUC	572	6.70867	1461483	1461505	CUUCUGGCCCUGGCGCUUUACC	543	6.36854
1481995	1482017	CGAUACCGCCGAUGCGCUGAAC	102	1.1963	1481993	1482015	UCAGCGCAUCGGCGGUAUCGCG	95	1.1142	hrpA
1487794	1487816	UUAUCGUACCAGGCGACCGUUU	3790	44.4508	1487792	1487814	ACGGUCGCCUGGUACGAUAACG	446	5.23088	gapC
1488161	1488183	UUUACCACGCGGGCCAUCCACC	497	5.82903	1488159	1488181	UGGAUGGCCCGCGUGGUAAAGA	1044	12.2445	gapC
1489482	1489504	UAAAACCGACCCGUGGUACAGG	6453	75.6836	1489480	1489502	UGUACCACGGGUCGGUUUUAGU	329	3.85866	rydC
1489483	1489505	AAAACCGACCCGUGGUACAGGC	30575	358.597	1489481	1489503	CUGUACCACGGGUCGGUUUUAG	449	5.26607	rydC
1489484	1489506	AAACCGACCCGUGGUACAGGCG	412	4.83212	1489482	1489504	CCUGUACCACGGGUCGGUUUUA	404	4.73829	rydC
1489487	1489509	CCGACCCGUGGUACAGGCGAAG	160	1.87655	1489485	1489507	UCGCCUGUACCACGGGUCGGUU	717	8.40929	rydC
1489488	1489510	CGACCCGUGGUACAGGCGAAGA	638	7.48274	1489486	1489508	UUCGCCUGUACCACGGGUCGGU	276	3.23705	rydC
1490598	1490620	UCAGCCCUGGCUGGCUAUUUCC	209	2.45124	1490596	1490618	AAAUAGCCAGCCAGGGCUGAAC	134	1.57161	trg
1492816	1492838	AUGAAGCGACCGUCCGGCAGUG	117	1.37223	1492814	1492836	CUGCCGGACGGUCGCUUCAUCG	108	1.26667	ydcI
1492893	1492915	UAAGUUGCGCCCCCUGACGACC	182	2.13458	1492891	1492913	UCGUCAGGGGGCGCAACUUACC	131	1.53643	ydcI
1494830	1494852	ACGACCAGCGCGGGACCAUUCA	967	11.3414	1494828	1494850	AAUGGUCCCGCGCUGGUCGUUU	637	7.47102
1512496	1512518	UUGCAGGCGUCGGCUGAUCUCG	92	1.07902	1512494	1512516	AGAUCAGCCGACGCCUGCAACA	112	1.31359	ydcU
1515862	1515884	AGCGCGCCACGAACAGUUAACC	296	3.47162	1515860	1515882	UUAACUGUUCGUGGCGCGCUUC	602	7.06052	ydcY
1523153	1523175	UACGCGCUCCACGGCAAUAACA	195	2.28705	1523151	1523173	UUAUUGCCGUGGAGCGCGUAUC	193	2.26359	ansP
1558844	1558866	CCGGAUCACCAGGGAUCAGAUG	101	1.18457	1558842	1558864	UCUGAUCCCUGGUGAUCCGGCG	131	1.53643	ddpB
1573887	1573909	UCGCGCUGUCGGUACGACUGCU	321	3.76483	1573885	1573907	CAGUCGUACCGACAGCGCGACU	301	3.53026	yddB
1602939	1602961	UCAGGUGUCCAGCGCCCUUUCC	143	1.67717	1602937	1602959	AAAGGGCGCUGGACACCUGAUU	334	3.9173	lsrD
1610183	1610205	CCGGUAAUGCCGGAGCAAGACG	137	1.6068	1610181	1610203	UCUUGCUCCGGCAUUACCGGCU	623	7.30682	yneG
1612635	1612657	AUAUCGUCAGCGCCAGCCCACG	8817	103.41	1612633	1612655	UGGGCUGGCGCUGACGAUAUCG	1523	17.8624	sad
1617361	1617383	UAUGCUGGAUCGCCUGGUCUGU	353	4.14014	1617359	1617381	AGACCAGGCGAUCCAGCAUACG	134	1.57161	marR
1618189	1618211	GAUGCGCUCGGCGUGCCCUAUU	1408	16.5136	1618187	1618209	UAGGGCACGCCGAGCGCAUCCG	413	4.84384	marB
1620856	1620878	AAACCGGCGGUGAAUGCUUGCA	188	2.20495	1620854	1620876	CAAGCAUUCACCGCCGGUUUAC	4300	50.4323	mgrR
1620876	1620898	CAUGGAUAGAUUUGUGUUUUGC	244	2.86174	1620874	1620896	AAAACACAAAUCUAUCCAUGCA	334	3.9173	mgrR
1620899	1620921	UUUACGCUAACAGGCAUUUUCC	351	4.11668	1620897	1620919	AAAAUGCCUGUUAGCGUAAAAG	145	1.70062	mgrR
1625954	1625976	UGGCCGUAUGCCGGUGGUAACG	696	8.16299	1625952	1625974	UUACCACCGGCAUACGGCCAGC	100	1.17284	ydfG
1639941	1639963	ACCCCAUCCGAUGGUCGUAUCG	109	1.2784	1639939	1639961	AUACGACCAUCGGAUGGGGUGA	194	2.27532	ydfJ
1640051	1640073	UCUGCGUGGCCCUUCAGCUGCC	509	5.96978	1640049	1640071	CAGCUGAAGGGCCACGCAGACC	135	1.58334	ydfJ
1647118	1647140	UGGAGUGCGUGCGCCGGACACG	169	1.98211	1647116	1647138	UGUCCGGCGCACGCACUCCACC	372	4.36298	ydfJ
1665415	1665437	UUUUACCAGUGCAGCGCCUGCC	132	1.54815	1665413	1665435	CAGGCGCUGCACUGGUAAAAGA	392	4.59755	dgsA
1665623	1665645	ACAUGCGCGCCCACCCCGGUAA	225	2.6389	1665621	1665643	ACCGGGGUGGGCGCGCAUGUCG	93	1.09074	dgsA
1665630	1665652	CGCCCACCCCGGUAAUGAUGUC	145	1.70062	1665628	1665650	CAUCAUUACCGGGGUGGGCGCG	137	1.6068	dgsA
1665740	1665762	UUAAGACGCAGCUGUGCCAGCU	585	6.86114	1665738	1665760	CUGGCACAGCUGCGUCUUAAUC	676	7.92842	dgsA
1665742	1665764	AAGACGCAGCUGUGCCAGCUCA	1529	17.9328	1665740	1665762	AGCUGGCACAGCUGCGUCUUAA	99	1.16112	dgsA
1665766	1665788	AAUACUGUCCACGCUGGCGAUG	209	2.45124	1665764	1665786	UCGCCAGCGUGGACAGUAUUCU	217	2.54507	dgsA
1666032	1666054	UAUGCUGCUCCAGCGCCUCGCC	328	3.84693	1666030	1666052	CGAGGCGCUGGAGCAGCAUACC	211	2.4747	dgsA
1666345	1666367	UUCAACCACCAGCCCCACCGCC	105	1.23149	1666343	1666365	CGGUGGGGCUGGUGGUUGAAAC	167	1.95865	dgsA
1666455	1666477	CAGGAGCCAGUUGCGCCAGACG	465	5.45372	1666453	1666475	UCUGGCGCAACUGGCUCCUGCC	206	2.41606	dgsA
1666581	1666603	CAACCACCGCAUACUCCCUAUA	629	7.37719	1666579	1666601	UAGGGAGUAUGCGGUGGUUGCU	302	3.54199	dgsA
1679677	1679699	ACCGGACGCAGUUUCCCACUUG	326	3.82347	1679675	1679697	AGUGGGAAACUGCGUCCGGUGA	135	1.58334	folM
1682716	1682738	UCAUUUGCCGGGGCUGAUCACC	149	1.74754	1682714	1682736	UGAUCAGCCCCGGCAAAUGACG	400	4.69138	tus
1686260	1686282	UAACGCUUCGGGUGCGACUUUC	190	2.2284	1686258	1686280	AAGUCGCACCCGAAGCGUUAAC	98	1.14939	fumA
1686428	1686450	UUAUGCUCUGGGCGGGUGUUCC	1344	15.763	1686426	1686448	AACACCCGCCCAGAGCAUAACC	3348	39.2668
1686439	1686461	GCGGGUGUUCCGUUGCCCUGUU	1271	14.9068	1686437	1686459	CAGGGCAACGGAACACCCGCCC	1401	16.4315
1686440	1686462	CGGGUGUUCCGUUGCCCUGUUA	1709	20.0439	1686438	1686460	ACAGGGCAACGGAACACCCGCC	2068	24.2544
1695113	1695135	CGUUGUCAGGUGAGCGCCUAUC	198	2.32223	1695111	1695133	UAGGCGCUCACCUGACAACGCG	618	7.24817
1697399	1697421	AAAGUCACGCUGUGGGAGUUCU	353	4.14014	1697397	1697419	AACUCCCACAGCGUGACUUUCG	2052	24.0668	malX
1698479	1698501	UCUGUGCUCGGCGUCACCAUCG	107	1.25494	1698477	1698499	AUGGUGACGCCGAGCACAGACA	1571	18.4254	malX
1701700	1701722	UAAUCGGUCGACUGCGCUCCGG	206	2.41606	1701698	1701720	GGAGCGCAGUCGACCGAUUAUU	323	3.78829	ydgJ
1704386	1704408	AUUGCCGUUGCCGCCGUGAGCC	434	5.09014	1704384	1704406	CUCACGGCGGCAACGGCAAUCC	274	3.21359	rsxB
1706449	1706471	AACAGGCCCAGGCUACACAGCC	1091	12.7957	1706447	1706469	CUGUGUAGCCUGGGCCUGUUUC	434	5.09014	rsxC
1707359	1707381	CAAGCAGUCGGUAGCCGCAACG	826	9.68769	1707357	1707379	UUGCGGCUACCGACUGCUUGCG	368	4.31607	rsxD
1712415	1712437	AAACCGGGUGCCUGCUCUCUCG	2426	28.4532	1712413	1712435	AGAGAGCAGGCACCCGGUUUGU	1056	12.3852	gst
1715437	1715459	CAGGCGAUGCUCACCACCCUGC	192	2.25186	1715435	1715457	AGGGUGGUGAGCAUCGCCUGCA	150	1.75927	pdxH
1715712	1715734	UAUGCCACGGGAACAGCAGGCU	519	6.08706	1715710	1715732	CCUGCUGUUCCCGUGGCAUACC	125	1.46605	pdxH
1715851	1715873	UUCAUCCACGGUAGCGACCACC	371	4.35125	1715849	1715871	UGGUCGCUACCGUGGAUGAACA	142	1.66544	pdxH
1718388	1718410	UUACUGACCACACGCCCCCUUC	930	10.9074	1718386	1718408	AGGGGGCGUGUGGUCAGUAACC	492	5.77039
1718483	1718505	UCCUCUGCGGAGAUGCCAUGUA	139	1.63025	1718481	1718503	CAUGGCAUCUCCGCAGAGGAAC	442	5.18397	slyA
1720974	1720996	ACAGUUGCUGACGGCGCUCGCC	110	1.29013	1720972	1720994	CGAGCGCCGUCAGCAACUGUUC	146	1.71235	ydhK
1724120	1724142	AUUCACCGGGAUGGGGCUAAGC	298	3.49507	1724118	1724140	UUAGCCCCAUCCCGGUGAAUCC	141	1.65371	nemR
1724408	1724430	UAUGCGCAGCGCGAUGGAUAAA	284	3.33088	1724406	1724428	UAUCCAUCGCGCUGCGCAUAUC	243	2.85001	nemR
1724504	1724526	UGGCGAACCGCUGCAACAGGCA	857	10.0513	1724502	1724524	CCUGUUGCAGCGGUUCGCCACA	209	2.45124	nemR
1730114	1730136	AUGCCCUCGGCGUACGACUACC	112	1.31359	1730112	1730134	UAGUCGUACGCCGAGGGCAUCA	163	1.91174	lhr
1731827	1731849	UCAGCUGCUGCAGUUCGCCACG	136	1.59507	1731825	1731847	UGGCGAACUGCAGCAGCUGAUC	974	11.4235	grxD
1735766	1735788	CCGGCGUACCGCAACACUUUUG	742	8.7025	1735764	1735786	AAAGUGUUGCGGUACGCCGGAA	197	2.3105
1740295	1740317	CGAACGGUUGCCUGCCCUCUGU	1826	21.4161	1740293	1740315	AGAGGGCAGGCAACCGUUCGGA	154	1.80618	cfa
1742660	1742682	CUUACUGGGUGCUGGGCUUGCC	120	1.40741	1742658	1742680	CAAGCCCAGCACCCAGUAAGCC	130	1.5247	mdtK
1743320	1743342	CGGUGCGCGAUCUUCCUCUACG	729	8.55003	1743318	1743340	UAGAGGAAGAUCGCGCACCGGU	1070	12.5494	ydhQ
1753619	1753641	GAGCGAGGCACCACCACUUUCG	271	3.17841	1753617	1753639	AAAGUGGUGGUGCCUCGCUCUA	162	1.90001
1755459	1755481	CUGGUACUGGGCGCGGUAAUCC	7209	84.5503	1755457	1755479	AUUACCGCGCCCAGUACCAGUU	8695	101.979	lpp
1756518	1756540	UUUUGGCACCGGGGCGAUAGUG	241	2.82655	1756516	1756538	CUAUCGCCCCGGUGCCAAAACC	250	2.93211	ynhG
1757344	1757366	AAUACGUUGCAGGCCGGUCACC	212	2.48643	1757342	1757364	UGACCGGCCUGCAACGUAUUCA	219	2.56853	sufS
1760954	1760976	UUGGUGCCGGUAUCCGCUUGCU	150	1.75927	1760952	1760974	CAAGCGGAUACCGGCACCAAGA	271	3.17841	sufB
1764397	1764419	UUUGCCGAGCGAUGCCCCACCA	264	3.09631	1764395	1764417	GUGGGGCAUCGCUCGGCAAACA	334	3.9173	ydiJ
1785102	1785124	AAAGCACCAGCGGUGACGAGCC	179	2.09939	1785100	1785122	CUCGUCACCGCUGGUGCUUUGG	102	1.1963	ppsA
1787735	1787757	UUAGGUCCGGAUGGCAAACUGA	352	4.12841	1787733	1787755	AGUUUGCCAUCCGGACCUAACA	310	3.63582	ydiE
1787864	1787886	CCAGUCAGGUGGACGACUGACA	321	3.76483	1787862	1787884	UCAGUCGUCCACCUGACUGGGG	113	1.32531	ydiU
1787930	1787952	CAGGCGGUGCAAUUCCGUCAUA	127	1.48951	1787928	1787950	UGACGGAAUUGCACCGCCUGCA	4562	53.5051	ydiU
1788317	1788339	AUAGCUGUCCAGGGCCUCAUUC	1158	13.5815	1788315	1788337	AUGAGGCCCUGGACAGCUAUCA	286	3.35433	ydiU
1796034	1796056	UCGGUGACGCCGUAACGCAACA	125	1.46605	1796032	1796054	UUGCGUUACGGCGUCACCGACC	168	1.97038	pheS
1796277	1796299	AAGUCGUGCAGCGUGCCUUUCA	611	7.16608	1796275	1796297	AAAGGCACGCUGCACGACUUCC	166	1.94692	pheS
1799584	1799606	UGACCCGGGCAGUUCAUCGGCU	166	1.94692	1799582	1799604	CCGAUGAACUGCCCGGGUCACG	110	1.29013	thrS
1800359	1800381	ACAGGUGCGCACAGGAGUGACG	191	2.24013	1800357	1800379	UCACUCCUGUGCGCACCUGUUA	147	1.72408	thrS
1800743	1800765	CCUUCCACCCGGUUGAGCGAUG	144	1.6889	1800741	1800763	UCGCUCAACCGGGUGGAAGGUG	445	5.21916
1803658	1803680	AAACUGUGUACCGGGCCAUUCA	252	2.95557	1803656	1803678	AAUGGCCCGGUACACAGUUUCC	178	2.08766	ydiY
1804867	1804889	CAAGGGAUCCGCUGCAUCGUCG	107	1.25494	1804865	1804887	ACGAUGCAGCGGAUCCCUUGUU	172	2.01729	pfkB
1822814	1822836	AAACUCCCCAUUCGCCGCGAUG	980	11.4939	1822812	1822834	UCGCGGCGAAUGGGGAGUUUUC	290	3.40125	ves
1828013	1828035	AGCGUCGGCCCACCGUCAAAGA	131	1.53643	1828011	1828033	UUUGACGGUGGGCCGACGCUUG	96	1.12593	astA
1872198	1872220	UCGUUCAUAGCAUGCCCCCGGG	166	1.94692	1872196	1872218	CGGGGGCAUGCUAUGAACGAUC	210	2.46297	yoaI
1887727	1887749	UCGGAACGUCCGCGGGAUAACG	118	1.38396	1887725	1887747	UUAUCCCGCGGACGUUCCGACG	107	1.25494	fadD
1891967	1891989	UAUAGCGUGCGGACUGACCGUU	228	2.67408	1891965	1891987	CGGUCAGUCCGCACGCUAUAAC	188	2.20495
1892932	1892954	CUCCGGCUAUGCCGAUCAUCCG	119	1.39568	1892930	1892952	GAUGAUCGGCAUAGCCGGAGUG	1174	13.7692	pabB
1893080	1893102	CAGGUGCUGGAUCGCGCAGACA	811	9.51176	1893078	1893100	UCUGCGCGAUCCAGCACCUGCU	639	7.49447	pabB
1893135	1893157	AGGGCGGCGCACUGGGGUUGUU	382	4.48026	1893133	1893155	CAACCCCAGUGCGCCGCCCUGA	139	1.63025	pabB
1894296	1894318	UAAUCCCCAUCGUCCGUCGACC	421	4.93767	1894294	1894316	UCGACGGACGAUGGGGAUUAAC	106	1.24321	nudL
1896433	1896455	CUUACAGGGUGGCCCGCAUGCA	219	2.56853	1896431	1896453	CAUGCGGGCCACCCUGUAAGCG	227	2.66236	adrB
1897942	1897964	ACGCACAGCCGAUGCCGCUACG	87	1.02037	1897940	1897962	UAGCGGCAUCGGCUGUGCGUAC	139	1.63025	adrB
1899445	1899467	AGCGCCAGUGAUAACCCCAGCA	94	1.10247	1899443	1899465	CUGGGGUUAUCACUGGCGCUGA	104	1.21976	yoaE
1900660	1900682	AAGUGGCUGCGGAUACCGUUCG	1211	14.2031	1900658	1900680	AACGGUAUCCGCAGCCACUUCA	282	3.30742	manX
1912837	1912859	CAUGCCUGGCCCGGCCUCCGUU	3867	45.3539	1912835	1912857	CGGAGGCCGGGCCAGGCAUGAA	104	1.21976	prc
1914269	1914291	AUUUGGCACGUCAUGGCUCUUA	245	2.87347	1914267	1914289	AGAGCCAUGACGUGCCAAAUGU	107	1.25494	yebS
1920166	1920188	UUUGCUACCUGGAUGGCGGUUG	1234	14.4729	1920164	1920186	ACCGCCAUCCAGGUAGCAAACA	306	3.5889	yebW
1921177	1921199	GGGAGAGAGCCGUGCGCUAAAA	302	3.54199	1921175	1921197	UUAGCGCACGGCUCUCUCCCAA	609	7.14262	ryeA ryeB
1921178	1921200	GGAGAGAGCCGUGCGCUAAAAG	12606	147.849	1921176	1921198	UUUAGCGCACGGCUCUCUCCCA	2040	23.926	ryeA ryeB
1921179	1921201	GAGAGAGCCGUGCGCUAAAAGU	411	4.82039	1921177	1921199	UUUUAGCGCACGGCUCUCUCCC	994	11.6581	ryeA ryeB
1922952	1922974	AUUGCCAGCGCGUAGCGAAGGG	1411	16.5488	1922950	1922972	CUUCGCUACGCGCUGGCAAUCC	322	3.77656	yobA
1922964	1922986	UAGCGAAGGGAGCGUGCAGUUG	626	7.342	1922962	1922984	ACUGCACGCUCCCUUCGCUACG	1076	12.6198	yobA
1934725	1934747	AGAGCGCAAAGUUGCCGAGGUC	541	6.34509	1934723	1934745	CCUCGGCAACUUUGCGCUCUGA	6046	70.9101	yebK
1934835	1934857	UCUGUCGCAGCAUGGACACGCG	947	11.1068	1934833	1934855	CGUGUCCAUGCUGCGACAGAAA	147	1.72408	yebK
1935020	1935042	UCUGCCAUCAACCGCGCCGUCG	367	4.30434	1935018	1935040	ACGGCGCGGUUGAUGGCAGAUU	3628	42.5508	yebK
1935418	1935440	UGUGCUGGCGACAGGAUUUACU	120	1.40741	1935416	1935438	UAAAUCCUGUCGCCAGCACAUC	181	2.12285	yebK
1937139	1937161	CGCCACAUCCGGCCUACAGUUC	141	1.65371	1937137	1937159	ACUGUAGGCCGGAUGUGGCGUU	111	1.30186	REP137 (repetitive extragenic palindromic) element; contains 1 REP sequences
1937661	1937683	CAUGCAGACGACCGCCAAAGCG	92	1.07902	1937659	1937681	CUUUGGCGGUCGUCUGCAUGCG	113	1.32531	lpxM
1937683	1937705	ACGACGCACCGUGUUCCAGACA	165	1.93519	1937681	1937703	UCUGGAACACGGUGCGUCGUCG	590	6.91978	lpxM
1938900	1938922	UACGCCCAGCAGCUGGCUUUGC	317	3.71791	1938898	1938920	AAAGCCAGCUGCUGGGCGUACG	228	2.67408	yebA
1940824	1940846	UACGGGUAGUGCUCGGGCUGGU	152	1.78272	1940822	1940844	CAGCCCGAGCACUACCCGUACC	324	3.80001	znuC
1946861	1946883	CACGCUGCCGCCGUGGUUUUCG	129	1.51297	1946859	1946881	AAAACCACGGCGGCAGCGUGUC	115	1.34877	aspS
1946909	1946931	UCGGUGCCGGUCAGCAGCAUGG	234	2.74445	1946907	1946929	AUGCUGCUGACCGGCACCGACA	4234	49.6582	aspS
1946919	1946941	UCAGCAGCAUGGUCAGACGGUC	222	2.60371	1946917	1946939	CCGUCUGACCAUGCUGCUGACC	468	5.48891	aspS
1948070	1948092	UCGAGGAAGCCGUGGUCAUCCA	346	4.05804	1948068	1948090	GAUGACCACGGCUUCCUCGACA	217	2.54507	aspS
1948272	1948294	UUUCGCCGGUCGCCAUAUCGCG	109	1.2784	1948270	1948292	CGAUAUGGCGACCGGCGAAAUC	243	2.85001	aspS
1948506	1948528	CGUGGGACAAACGGAGCUGUCC	126	1.47778	1948504	1948526	ACAGCUCCGUUUGUCCCACGUG	186	2.18149	aspS
1948561	1948583	UUAGCUGCCGGCGGAUGCCCCC	187	2.19322	1948559	1948581	GGGCAUCCGCCGGCAGCUAAGU	150	1.75927
1950764	1950786	AGACUGGGCGACUGGACCUUUG	225	2.6389	1950762	1950784	AAGGUCCAGUCGCCCAGUCUGG	601	7.04879	cmoA
1950767	1950789	CUGGGCGACUGGACCUUUGAUG	245	2.87347	1950765	1950787	UCAAAGGUCCAGUCGCCCAGUC	135	1.58334	cmoA
1950823	1950845	GCGUUCCGUACCCGGCUAUUCC	189	2.21667	1950821	1950843	AAUAGCCGGGUACGGAACGCUG	388	4.55063	cmoA
1956400	1956422	UAUGCGCACUGUCACCCGCUCA	137	1.6068	1956398	1956420	AGCGGGUGACAGUGCGCAUAGC	265	3.10804
1959951	1959973	CGGCCCCAGGGAAACGAUAACG	604	7.08398	1959949	1959971	UUAUCGUUUCCCUGGGGCCGGA	340	3.98767
1960792	1960814	UGAAGGUGUCGGGCCGAUAAGC	235	2.75618	1960790	1960812	UUAUCGGCCCGACACCUUCAGG	1564	18.3433	flhE
1961727	1961749	UAACGUCCCGGCAGCGGUUCCA	207	2.42779	1961725	1961747	GAACCGCUGCCGGGACGUUACC	221	2.59198	flhA
1967198	1967220	UCAGUCCCAGCGAACGCAAACG	114	1.33704	1967196	1967218	UUUGCGUUCGCUGGGACUGACG	383	4.49199	cheR
1967831	1967853	CAAAACCACGCCCCUGCUCUCC	304	3.56545	1967829	1967851	AGAGCAGGGGCGUGGUUUUGCG	243	2.85001	tap
1968670	1968692	UGCUCGUUGCCCGCAGUCAUCG	100	1.17284	1968668	1968690	AUGACUGCGGGCAACGAGCACG	611	7.16608	tap
1971448	1971470	UCAGUGCCACGCUGCCGUCGCC	109	1.2784	1971446	1971468	CGACGGCAGCGUGGCACUGAUU	1100	12.9013	cheA
1972418	1972440	UAACUGCCCCAUGCUGGUUAUC	360	4.22224	1972416	1972438	UAACCAGCAUGGGGCAGUUACA	205	2.40433	cheA
1974534	1974556	AAAGUCCCCACCAUCGCAUGUG	422	4.9494	1974532	1974554	CAUGCGAUGGUGGGGACUUUCC	546	6.40373	motA
1974599	1974621	UAACGCGUGAACGACCCCCAUU	1275	14.9538	1974597	1974619	UGGGGGUCGUUCACGCGUUAGG	121	1.41914	motA
1975415	1975437	AGGCUGGUGAGCGUGGGUAAUA	106	1.24321	1975413	1975435	UUACCCACGCUCACCAGCCUGU	153	1.79445	flhC
1975796	1975818	AGCGCCCAGGGUGAUCAAUUCC	1287	15.0945	1975794	1975816	AAUUGAUCACCCUGGGCGCUCG	156	1.82964	flhC
1976453	1976475	ACGGAGGGGGGCUGCGAUUUUC	6496	76.1879	1976451	1976473	AAAUCGCAGCCCCCCUCCGUUG	2196	25.7557
1982105	1982127	CAAUGGCGUGGCUCGGUUUACG	149	1.74754	1982103	1982125	UAAACCGAGCCACGCCAUUGCC	1860	21.8149	araG
1982672	1982694	GCGGCGUGUCCGGGUCAAUAUC	154	1.80618	1982670	1982692	UAUUGACCCGGACACGCCGCUG	176	2.06421	araG
1985982	1986004	UCGCGGCACUCCGACCAUUUGU	130	1.5247	1985980	1986002	AAAUGGUCGGAGUGCCGCGAUG	443	5.1957	azuC
1994706	1994728	UACCGGGUGGCGGACACAUAAC	97	1.13766	1994704	1994726	UAUGUGUCCGCCACCCGGUACC	152	1.78272	sdiA
2001974	2001996	AAGCGACGCUAACCCCCAUUUC	208	2.43952	2001972	2001994	AAUGGGGGUUAGCGUCGCUUUU	115	1.34877	fliD
2003056	2003078	ACCACCAUCGGCAGCAACCUGA	142	1.66544	2003054	2003076	AGGUUGCUGCCGAUGGUGGUCG	346	4.05804	fliD
2004315	2004337	AAGGCGCAUCGGGCGGGUAUUC	129	1.51297	2004313	2004335	AUACCCGCCCGAUGCGCCUUUA	247	2.89692	amyA
2015085	2015107	UUACCGUUGGGCGUGGGCAGCG	196	2.29877	2015083	2015105	CUGCCCACGCCCAACGGUAAGC	155	1.81791	fliI
2018505	2018527	CGGCGAUGGACGCUUCCCGACC	236	2.76791	2018503	2018525	UCGGGAAGCGUCCAUCGCCGCC	172	2.01729	fliM
2019949	2019971	UUCGCGCAACUGCCGGGUAUCA	120	1.40741	2019947	2019969	AUACCCGGCAGUUGCGCGAAGG	327	3.8352	fliP
2020129	2020151	ACACCCUCCGCGCCACCUAACC	543	6.36854	2020127	2020149	UUAGGUGGCGCGGAGGGUGUUC	519	6.08706	fliP
2026618	2026640	CGUGAUGCAGCGGCGCAAUUCC	616	7.22472	2026616	2026638	AAUUGCGCCGCUGCAUCACGCC	636	7.45929	yedI
2030156	2030178	CGGUGCCAUGCCGAGUCAUUCG	227	2.66236	2030154	2030176	AAUGACUCGGCAUGGCACCGUU	2280	26.7408	dcm
2034591	2034613	ACGACAUCACCGGGCGAGUACA	518	6.07533	2034589	2034611	UACUCGCCCGGUGAUGUCGUCA	91	1.06729	hchA
2041182	2041204	UCUGACGGCCGCGUUCCUUUUU	135	1.58334	2041180	2041202	AAAGGAACGCGGCCGUCAGAUU	284	3.33088
2041450	2041472	AAAAGCAAGGCGGGAAGUCGGG	2074	24.3248	2041448	2041470	CGACUUCCCGCCUUGCUUUUCC	22895	268.523
2041460	2041482	CGGGAAGUCGGGAGAUAAGUCA	184	2.15803	2041458	2041480	ACUUAUCUCCCGACUUCCCGCC	107	1.25494
2041486	2041508	UAAAGUGGCGGAGAGAGGGGGA	11820	138.63	2041484	2041506	CCCCUCUCUCCGCCACUUUAUC	2060	24.1606	serU
2041524	2041546	AGUUGCCCCUACUCCGGUUUUC	332	3.89384	2041522	2041544	AAACCGGAGUAGGGGCAACUCU	471	5.52409	serU
2041525	2041547	GUUGCCCCUACUCCGGUUUUCG	380	4.45681	2041523	2041545	AAAACCGGAGUAGGGGCAACUC	1927	22.6007	serU
2041547	2041569	AGACCGGUCCGUUCAGCCGCUC	2259	26.4945	2041545	2041567	GCGGCUGAACGGACCGGUCUCG	255	2.99075	serU
2041559	2041581	UCAGCCGCUCCGGCAUCUCUCC	259	3.03767	2041557	2041579	AGAGAUGCCGGAGCGGCUGAAC	621	7.28336	serU
2042281	2042303	CUUAUGCAGCCAGCGAUCCUGC	114	1.33704	2042279	2042301	AGGAUCGCUGGCUGCAUAAGCA	1401	16.4315	mtfA
2049362	2049384	AGAGGGUAUCGCAACGCUGAUC	473	5.54755	2049360	2049382	UCAGCGUUGCGAUACCCUCUCC	130	1.5247	yeeJ
2049594	2049616	AGCUCUGCCUCCUGGGUCGAUG	130	1.5247	2049592	2049614	UCGACCCAGGAGGCAGAGCUUG	421	4.93767	yeeJ
2053420	2053442	UCAGUGCAACCCUCGCAGCAUG	389	4.56236	2053418	2053440	UGCUGCGAGGGUUGCACUGAGA	3945	46.2687	amn
2060107	2060129	UCAGCUGUCGCGUUCCCCUGCC	197	2.3105	2060105	2060127	CAGGGGAACGCGACAGCUGAUU	1064	12.4791
2066090	2066112	UCAGUCAUAGCUUCGGGCCGCG	90	1.05556	2066088	2066110	CGGCCCGAAGCUAUGACUGAAA	119	1.39568
2066438	2066460	AGUGCGGUCCGUGGAUACAACC	2957	34.681	2066436	2066458	UUGUAUCCACGGACCGCACUCU	320	3.7531	yoeH
2068396	2068418	UCUGCGCUGGAGCGUGUUGAGG	279	3.27223	2068394	2068416	UCAACACGCUCCAGCGCAGACU	135	1.58334	yoeA
2078987	2079009	CGAGCUACCGCCACCGCAUACU	88	1.0321	2078985	2079007	UAUGCGGUGGCGGUAGCUCGUG	214	2.50989	sbmC
2080872	2080894	GCAGCCAUUCGCACCGAUAGCG	144	1.6889	2080870	2080892	CUAUCGGUGCGAAUGGCUGCGA	126	1.47778	sbcB
2084528	2084550	CGUACCAGCGCCUUCACCUUCA	140	1.64198	2084526	2084548	AAGGUGAAGGCGCUGGUACGCU	387	4.53891	yeeF
2087286	2087308	UAUACCAGACGGUGCUCCUCUG	338	3.96421	2087284	2087306	GAGGAGCACCGUCUGGUAUACG	449	5.26607	yoeB
2095746	2095768	UUUCUGCUCCUGCGCGACUACU	195	2.28705	2095744	2095766	UAGUCGCGCAGGAGCAGAAAGA	454	5.32471	cld
2096065	2096087	UUCGGUGCAGCCUGACCAUAGA	597	7.00188	2096063	2096085	UAUGGUCAGGCUGCACCGAAAG	91	1.06729	cld
2096187	2096209	AAUAGCCAGGGCAAUAGCCACA	215	2.52161	2096185	2096207	UGGCUAUUGCCCUGGCUAUUGG	90	1.05556	cld
2099597	2099619	CCAGCCAGGCUAAGCCUCAAGC	187	2.19322	2099595	2099617	UUGAGGCUUAGCCUGGCUGGUG	945	11.0834	wbbL
2111922	2111944	UAGCGGGUCGGCGCUGGCAUCG	149	1.74754	2111920	2111942	AUGCCAGCGCCGACCCGCUACG	7106	83.3423	galF
2112027	2112049	UAAAGGUUCGCCCUGACGCACG	98	1.14939	2112025	2112047	UGCGUCAGGGCGAACCUUUAGG	256	3.00248	galF
2112033	2112055	UUCGCCCUGACGCACGUUCAUA	6233	73.1034	2112031	2112053	UGAACGUGCGUCAGGGCGAACC	1136	13.3235	galF
2112053	2112075	UAAUGGUCACGCCCGGCGGACA	12658	148.459	2112051	2112073	UCCGCCGGGCGUGACCAUUAUG	1923	22.5538	galF
2112080	2112102	ACUGUACUUCCGCCAGCAGUUG	1944	22.8001	2112078	2112100	ACUGCUGGCGGAAGUACAGUCC	5168	60.6126	galF
2112306	2112328	CAUCCCGAGACCCGCUACAGGA	277	3.24878	2112304	2112326	CUGUAGCGGGUCUCGGGAUGCA	371	4.35125	galF
2140085	2140107	UAAACGCUGCCGUGUGACCACG	761	8.92534	2140083	2140105	UGGUCACACGGCAGCGUUUAUC	411	4.82039	dcd
2144463	2144485	AAAACCAUCGCCGGGCCAGUCG	132	1.54815	2144461	2144483	ACUGGCCCGGCGAUGGUUUUCA	1001	11.7402	yegE
2151355	2151377	CCCUCCCCCUGGUGUUCUUAGU	1000	11.7284	2151353	2151375	UAAGAACACCAGGGGGAGGGGG	581	6.81422	ibsA sibA
2154215	2154237	GCAGAUGCUGCCACAGCUCACU	125	1.46605	2154213	2154235	UGAGCUGUGGCAGCAUCUGCCG	527	6.18089	mdtB
2158723	2158745	AAGGCAAAGCGAUCCCGCUGUC	139	1.63025	2158721	2158743	CAGCGGGAUCGCUUUGCCUUCG	111	1.30186	mdtC
2159550	2159572	CAGUCGCUGGACACCACCAUCG	87	1.02037	2159548	2159570	AUGGUGGUGUCCAGCGACUGCA	107	1.25494	mdtD
2162995	2163017	GAAGCCGACGCCUGCCGCAUCG	142	1.66544	2162993	2163015	AUGCGGCAGGCGUCGGCUUCCC	276	3.23705	baeR
2164674	2164696	UCUGGCGCAUCGUGGCUAUACC	262	3.07285	2164672	2164694	UAUAGCCACGAUGCGCCAGACC	290	3.40125	yegQ
2171087	2171109	UAAUGGGAGAACCGCCCUGAUC	864	10.1334	2171085	2171107	UCAGGGCGGUUCUCCCAUUACC	7368	86.4151	gatC
2171250	2171272	ACGAUGCACGGCGACCGCCAUC	654	7.6704	2171248	2171270	UGGCGGUCGCCGUGCAUCGUGG	149	1.74754	gatC
2171791	2171813	UUUCGGGUAUCGCGGGCAAACC	122	1.43087	2171789	2171811	UUUGCCCGCGAUACCCGAAAUU	141	1.65371	gatC
2172521	2172543	UUUCUUCCGCCGCCAUCGUAGA	1830	21.463	2172519	2172541	UACGAUGGCGGCGGAAGAAAUU	2311	27.1044	gatB
2172523	2172545	UCUUCCGCCGCCAUCGUAGAGG	231	2.70927	2172521	2172543	UCUACGAUGGCGGCGGAAGAAA	158	1.85309	gatB
2173674	2173696	CGGCUGCACCACGAUGGCAAUC	296	3.47162	2173672	2173694	UUGCCAUCGUGGUGCAGCCGGG	103	1.20803	gatZ
2210987	2211009	UCGUCCCUCCAUGGUAGUCGUA	1086	12.7371	2210985	2211007	CGACUACCAUGGAGGGACGAGG	92	1.07902	yehU
2212172	2212194	UAAGGUCGGGCGAUCGCAAGGA	296	3.47162	2212170	2212192	CUUGCGAUCGCCCGACCUUAUG	548	6.42718	yehU
2213845	2213867	AACGCCCCCUGGAUCACAUACG	698	8.18645	2213843	2213865	UAUGUGAUCCAGGGGGCGUUAC	137	1.6068	yehW
2222167	2222189	AGACAAUGGCCCGCCGCAUUGG	135	1.58334	2222165	2222187	AAUGCGGCGGGCCAUUGUCUGG	177	2.07593	pbpG
2229500	2229522	UCGGCAUCCUCGGCGCGGUAUU	103	1.20803	2229498	2229520	UACCGCGCCGAGGAUGCCGACG	93	1.09074	yohK
2230953	2230975	ACUGUGCUCGGCCUCGAUCGCU	88	1.0321	2230951	2230973	CGAUCGAGGCCGAGCACAGUCA	266	3.11976	sanA
2232136	2232158	UAUGUCACGACGCUCCCUGUAG	341	3.9994	2232134	2232156	ACAGGGAGCGUCGUGACAUAAU	236	2.76791	yeiT
2232158	2232180	UCAGGCUUGCCCGGCACAGACC	1423	16.6896	2232156	2232178	UCUGUGCCGGGCAAGCCUGACU	7926	92.9596	yeiT
2232223	2232245	AAGGCGCUGCCGAGACAAUUCG	363	4.25742	2232221	2232243	AAUUGUCUCGGCAGCGCCUUUA	1386	16.2556	yeiT
2232252	2232274	AAUGCCCUCGGUGCCGUUUGUG	89	1.04383	2232250	2232272	CAAACGGCACCGAGGGCAUUAU	3496	41.0026	yeiT
2232268	2232290	UUUGUGCCAGAGUGUGCCCGAC	109	1.2784	2232266	2232288	CGGGCACACUCUGGCACAAACG	96	1.12593	yeiT
2232691	2232713	UACUGGUCACCGUGGGGUUAUC	525	6.15743	2232689	2232711	UAACCCCACGGUGACCAGUACC	100	1.17284	yeiT
2236353	2236375	UGGUGCCAGCCGAUUUCUCGCG	426	4.99631	2236351	2236373	CGAGAAAUCGGCUGGCACCAUA	389	4.56236	mglA
2241756	2241778	CGUGAGGCGGCGCACAUAAUCC	735	8.6204	2241754	2241776	AUUAUGUGCGCCGCCUCACGCA	1067	12.5142
2246705	2246727	AAGGCGCUGCGUCACGAAAUCG	100	1.17284	2246703	2246725	AUUUCGUGACGCAGCGCCUUCA	318	3.72964
2269072	2269094	CGACCGGUGAGAUGGACAUUCC	220	2.58026	2269070	2269092	AAUGUCCAUCUCACCGGUCGCA	178	2.08766	rtn
2275162	2275184	UUCAGGUUGCCUUCCCCAUUCG	184	2.15803	2275160	2275182	AAUGGGGAAGGCAACCUGAAGC	362	4.24569	yejF
2279201	2279223	UGAGCUGCCGCUGCGUUAUAUG	216	2.53334	2279199	2279221	UAUAACGCAGCGGCAGCUCAUA	692	8.11608	yejH
2282001	2282023	AACCACCGCCGGUUAAGCGACG	262	3.07285	2281999	2282021	UCGCUUAACCGGCGGUGGUUGA	747	8.76114
2282227	2282249	UAAGGCUCCGACCGACCUUUCC	2092	24.5359	2282225	2282247	AAAGGUCGGUCGGAGCCUUAUG	657	7.70558	yejL
2282487	2282509	CUCGUCAUUGGCAGCCGUUACC	744	8.72596	2282485	2282507	UAACGGCUGCCAAUGACGAGCG	1498	17.5692	yejM
2282677	2282699	CAACGGCGGGAAUGACGCUAUU	155	1.81791	2282675	2282697	UAGCGUCAUUCCCGCCGUUGCC	2620	30.7285	yejM
2283817	2283839	UGAUUCACUGGCCAGGCACGCC	211	2.4747	2283815	2283837	CGUGCCUGGCCAGUGAAUCACU	140	1.64198	yejM
2284842	2284864	CAUGAGCACCCGCGCCGUUACU	176	2.06421	2284840	2284862	UAACGGCGCGGGUGCUCAUGUU	274	3.21359	yejO
2286129	2286151	UGGCCUGCGUGUCCUCCAUAAC	301	3.53026	2286127	2286149	UAUGGAGGACACGCAGGCCAUU	208	2.43952	yejO
2303176	2303198	ACUGCGGUUUCGGCGUACUAUC	87	1.02037	2303174	2303196	UAGUACGCCGAAACCGCAGUUG	659	7.72904	mqo
2306096	2306118	UUUCACGCAGGGUCGCCAUAUG	292	3.4247	2306094	2306116	UAUGGCGACCCUGCGUGAAACC	621	7.28336	yojI
2313918	2313940	CAACUCCAUGCCAGCGGCUAUU	121	1.41914	2313916	2313938	UAGCCGCUGGCAUGGAGUUGCG	103	1.20803	rcsD
2314064	2314086	UCUGGUACCCGGCAAGCAGUUA	128	1.50124	2314062	2314084	ACUGCUUGCCGGGUACCAGAUU	213	2.49816	rcsD
2314066	2314088	UGGUACCCGGCAAGCAGUUAUG	1097	12.8661	2314064	2314086	UAACUGCUUGCCGGGUACCAGA	4164	48.8372	rcsD
2314144	2314166	UCAGCGACAUUGACAGUUAUGU	187	2.19322	2314142	2314164	AUAACUGUCAAUGUCGCUGAUG	90	1.05556	rcsD
2316691	2316713	UCAGUCGUUGGCGGUCCUCAUG	295	3.45989	2316689	2316711	UGAGGACCGCCAACGACUGACG	200	2.34569	rcsC
2318085	2318107	UAUCCACGCCGCUUACGCAAUC	131	1.53643	2318083	2318105	UUGCGUAAGCGGCGUGGAUAAA	236	2.76791	atoS
2328657	2328679	UGUGGCAUCACCGUGGACUUCA	109	1.2784	2328655	2328677	AAGUCCACGGUGAUGCCACAGG	116	1.3605	yfaS
2330455	2330477	UAUGCGCCGUGCUGCCCUUACC	467	5.47718	2330453	2330475	UAAGGGCAGCACGGCGCAUACU	369	4.32779	yfaS
2336755	2336777	AAUACCGCGACGACCGUUAAUG	88	1.0321	2336753	2336775	UUAACGGUCGUCGCGGUAUUGA	109	1.2784	gyrA
2337185	2337207	UAGACCGCCGAGUCACCAUGGG	610	7.15435	2337183	2337205	CAUGGUGACUCGGCGGUCUAUG	1058	12.4087	gyrA
2338035	2338057	AAACCAGGCGGCGAUGUCUUUU	1290	15.1297	2338033	2338055	AAGACAUCGCCGCCUGGUUUCA	434	5.09014	ubiG
2340450	2340472	UCAGCGUACCGGAGGCGAUUUG	588	6.89632	2340448	2340470	AAUCGCCUCCGGUACGCUGAUG	889	10.4266	yfaL
2340505	2340527	ACUUACCUGCCCGUCGCUCGCA	116	1.3605	2340503	2340525	CGAGCGACGGGCAGGUAAGUCU	127	1.48951	yfaL
2340619	2340641	CGUUCCGCUGCUGCCACUGACU	1053	12.35	2340617	2340639	UCAGUGGCAGCAGCGGAACGGU	97	1.13766	yfaL
2340656	2340678	UAUGAUGUGCCGCUCUGCCAGG	891	10.45	2340654	2340676	UGGCAGAGCGGCACAUCAUACA	2356	27.6322	yfaL
2340730	2340752	AUCGUCCUGGAGAGCGGUAAGA	342	4.01113	2340728	2340750	UUACCGCUCUCCAGGACGAUCC	91	1.06729	yfaL
2340752	2340774	UCUGCCGCGUCGCCUUCCAGCG	5477	64.2367	2340750	2340772	CUGGAAGGCGACGCGGCAGAUC	202	2.36914	yfaL
2368338	2368360	UCACGAAGUCGGCCUGCACGCC	98	1.14939	2368336	2368358	CGUGCAGGCCGACUUCGUGAUG	117	1.37223	arnD
2371672	2371694	UUGCUGACGUUGCACCCACUCU	350	4.10495	2371670	2371692	AGUGGGUGCAACGUCAGCAAUA	266	3.11976	menE
2377451	2377473	ACAAUGCCCGCGCCAGCAUAUA	291	3.41298	2377449	2377471	UAUGCUGGCGCGGGCAUUGUCC	228	2.67408	menF
2377830	2377852	CAUCCGCCAUCAGCCACUCUCC	130	1.5247	2377828	2377850	AGAGUGGCUGAUGGCGGAUGAU	185	2.16976	menF
2380037	2380059	UAUCCGCUGGAACACCCACUGG	148	1.73581	2380035	2380057	AGUGGGUGUUCCAGCGGAUAAG	123	1.4426	rbn
2388370	2388392	AUACCGGCCAGAGACAGCAUCA	102	1.1963	2388368	2388390	AUGCUGUCUCUGGCCGGUAUCC	111	1.30186	nuoN
2391958	2391980	UUUACGCAGACCGCCCAUCUUG	272	3.19014	2391956	2391978	AGAUGGGCGGUCUGCGUAAAUC	215	2.52161	nuoL
2392444	2392466	AAAGUGCGCUGGUGCCAGUUCC	95	1.1142	2392442	2392464	AACUGGCACCAGCGCACUUUGC	103	1.20803	nuoL
2392544	2392566	CGGGUCACGACGAACGCUUUCA	126	1.47778	2392542	2392564	AAAGCGUUCGUCGUGACCCGUG	172	2.01729	nuoL
2393130	2393152	CAGCGCAAGGCCGAUACUCGCU	1617	18.9649	2393128	2393150	CGAGUAUCGGCCUUGCGCUGCU	1133	13.2883	nuoK
2393552	2393574	CGUACCGUCGAUACCCUGAUCG	209	2.45124	2393550	2393572	AUCAGGGUAUCGACGGUACGCC	198	2.32223	nuoJ
2397082	2397104	UUUCGCGCAGAGCCGGAGUAUA	248	2.90865	2397080	2397102	UACUCCGGCUCUGCGCGAAAUC	223	2.61544	nuoG
2397985	2398007	UACAGGACAUCACCAGGCGACC	6678	78.3225	2397983	2398005	UCGCCUGGUGAUGUCCUGUAUG	2721	31.9131	nuoG
2398436	2398458	UAUCGCCCGGCUGACCUUCACC	482	5.65311	2398434	2398456	UGAAGGUCAGCCGGGCGAUAUC	276	3.23705	nuoF
2400186	2400208	UCGGGGUACGAACACGGGUGCG	154	1.80618	2400184	2400206	CACCCGUGUUCGUACCCCGAGC	153	1.79445	nuoC
2400192	2400214	UACGAACACGGGUGCGGUAACU	506	5.93459	2400190	2400212	UUACCGCACCCGUGUUCGUACC	325	3.81174	nuoC
2400345	2400367	UAUGUUGCAGCGUGCGCUCUUU	111	1.30186	2400343	2400365	AGAGCGCACGCUGCAACAUAUC	343	4.02285	nuoC
2400347	2400369	UGUUGCAGCGUGCGCUCUUUCG	115	1.34877	2400345	2400367	AAAGAGCGCACGCUGCAACAUA	1363	15.9859	nuoC
2401366	2401388	UUUACGCAGCGGGUGACCUUUC	143	1.67717	2401364	2401386	AAGGUCACCCGCUGCGUAAAGA	159	1.86482	nuoC
2401367	2401389	UUACGCAGCGGGUGACCUUUCC	7572	88.8077	2401365	2401387	AAAGGUCACCCGCUGCGUAAAG	1360	15.9507	nuoC
2401770	2401792	CAUCCGGCCCAAAACGGUUGCG	305	3.57717	2401768	2401790	CAACCGUUUUGGGCCGGAUGCC	223	2.61544	nuoC
2411412	2411434	UAAAUGUCGGUGUCAUCAUGCG	88	1.0321	2411410	2411432	CAUGAUGACACCGACAUUUAUG	162	1.90001
2411418	2411440	UCGGUGUCAUCAUGCGCUACGC	129	1.51297	2411416	2411438	GUAGCGCAUGAUGACACCGACA	1122	13.1593
2411435	2411457	UACGCUCUAUGGCUCCCUGACG	686	8.04571	2411433	2411455	UCAGGGAGCCAUAGAGCGUAGC	443	5.1957
2411440	2411462	UCUAUGGCUCCCUGACGUUUUU	134	1.57161	2411438	2411460	AAACGUCAGGGAGCCAUAGAGC	6514	76.399
2411659	2411681	UUAGGUGCAGGCGCCGCUCACA	1495	17.534	2411657	2411679	UGAGCGGCGCCUGCACCUAAAG	484	5.67656	ackA
2411734	2411756	UCUGCGCAGCUGACUGCUAUCG	759	8.90188	2411732	2411754	AUAGCAGUCAGCUGCGCAGACA	2193	25.7205	ackA
2411746	2411768	ACUGCUAUCGGUCACCGUAUCG	534	6.26299	2411744	2411766	AUACGGUGACCGAUAGCAGUCA	254	2.97902	ackA
2411763	2411785	UAUCGUACACGGCGGCGAAAAG	2102	24.6532	2411761	2411783	UUUCGCCGCCGUGUACGAUACG	18642	218.642	ackA
2417363	2417385	AAUACUCACCGAGCCGGGGUUG	108	1.26667	2417361	2417383	ACCCCGGCUCGGUGAGUAUUCC	116	1.3605	yfcE
2419783	2419805	CGUUUGCUGGAGCUGGGCCAUC	501	5.87595	2419781	2419803	UGGCCCAGCUCCAGCAAACGCG	223	2.61544	yfcH
2423674	2423696	AAUCUGCCCGACGCCCAUCGCC	423	4.96113	2423672	2423694	CGAUGGGCGUCGGGCAGAUUGA	137	1.6068	hisQ
2423934	2423956	ACAUGCUGCCUGUCCUGUCGUG	595	6.97842	2423932	2423954	CGACAGGACAGGCAGCAUGUUG	155	1.81791	hisQ
2431991	2432013	UUUGGGGACGCAUAAUGCCAUU	312	3.65927	2431989	2432011	UGGCAUUAUGCGUCCCCAAAGA	509	5.96978
2432180	2432202	UCCCGACGAUCAGCAGCUUAAG	127	1.48951	2432178	2432200	UAAGCUGCUGAUCGUCGGGAUU	1041	12.2093	dedA
2432267	2432289	ACAGUGCGCCGAUCACGUUAUA	115	1.34877	2432265	2432287	UAACGUGAUCGGCGCACUGUUG	114	1.33704	dedA
2432310	2432332	CAUGUGGCCCAUUCCCGCAACA	670	7.85805	2432308	2432330	UUGCGGGAAUGGGCCACAUGUC	311	3.64754	dedA
2439591	2439613	AACAAUGCCCAGGCCAGUAAUC	607	7.11916	2439589	2439611	UUACUGGCCUGGGCAUUGUUUC	340	3.98767	fabB
2439975	2439997	AGAGCGGCUUCGGCACCGGAUU	160	1.87655	2439973	2439995	UCCGGUGCCGAAGCCGCUCUCU	88	1.0321	mnmC
2443477	2443499	ACCGCCACCGGCAAUCGAGUCG	134	1.57161	2443475	2443497	ACUCGAUUGCCGGUGGCGGUGG	121	1.41914	yfcA
2445393	2445415	AAUGCCUGGCGGAACACCAUCG	510	5.9815	2445391	2445413	AUGGUGUUCCGCCAGGCAUUCC	97	1.13766	aroC
2445415	2445437	ACGAUGCAGCCGAGCGCCAGCC	638	7.48274	2445413	2445435	CUGGCGCUCGGCUGCAUCGUCG	143	1.67717	aroC
2445825	2445847	CAUCGACAUACGGCGGGUUAGU	371	4.35125	2445823	2445845	UAACCCGCCGUAUGUCGAUGCG	1227	14.3908	prmB
2445989	2446011	UCUGCAUCCGGGAAGGCAUAAG	513	6.01669	2445987	2446009	UAUGCCUUCCCGGAUGCAGAAG	595	6.97842	prmB
2446017	2446039	CAAUGGCGAUGCAGCCGCUACC	87	1.02037	2446015	2446037	UAGCGGCUGCAUCGCCAUUGCC	2620	30.7285	prmB
2446257	2446279	UCAGACGCGCGGUGCGCAUAUC	297	3.48335	2446255	2446277	UAUGCGCACCGCGCGUCUGACC	9658	113.273	prmB
2446285	2446307	AAUAUCCAGCGGCAGGUAGAGC	3417	40.0761	2446283	2446305	UCUACCUGCCGCUGGAUAUUCC	2951	34.6106	prmB
2446326	2446348	CGGCUUCAUCCCACGGGUUAUC	360	4.22224	2446324	2446346	UAACCCGUGGGAUGAAGCCGUA	421	4.93767	prmB
2447991	2448013	UCAACGCUAUGCCCGGCAGCCA	342	4.01113	2447989	2448011	GCUGCCGGGCAUAGCGUUGACG	438	5.13706	yfcO
2455517	2455539	UAAGCGGCUUCCAGUACAGGAA	285	3.3426	2455515	2455537	CCUGUACUGGAAGCCGCUUAUG	651	7.63521	fadJ
2463987	2464009	UAUUGCCCUGGGUGACACCACC	131	1.53643	2463985	2464007	UGGUGUCACCCAGGGCAAUAAG	110	1.29013	yfdC
2465102	2465124	UAACCCGGCACCUGACCUUGCU	605	7.09571	2465100	2465122	CAAGGUCAGGUGCCGGGUUAUA	221	2.59198	intS
2466133	2466155	UAGAUGCGCACUUCCCCCGAUG	1909	22.3896	2466131	2466153	UCGGGGGAAGUGCGCAUCUAUC	272	3.19014	gtrA
2474453	2474475	UAUCCACGGGCGAGCAAGAUGG	93	1.09074	2474451	2474473	AUCUUGCUCGCCCGUGGAUAAC	107	1.25494	torI
2474512	2474534	UAAGCCGCGCCAAUGGGUAAAA	467	5.47718	2474510	2474532	UUACCCAUUGGCGCGGCUUAAG	130	1.5247	torI
2496045	2496067	UAGCGAUCCUGAUACCAGCGGG	233	2.73273	2496043	2496065	CGCUGGUAUCAGGAUCGCUACG	115	1.34877	yfdZ
2496166	2496188	GAGUCGCACCGUCCGGGUUACC	515	6.04015	2496164	2496186	UAACCCGGACGGUGCGACUCCG	385	4.51545	yfdZ
2497728	2497750	UUUCACGCGCCGAGCAGCUACG	94	1.10247	2497726	2497748	UAGCUGCUCGGCGCGUGAAACC	117	1.37223	ypdA
2498978	2499000	UUUUCCGCUGCCAUCGCUCAUU	303	3.55372	2498976	2498998	UGAGCGAUGGCAGCGGAAAAAA	157	1.84136	ypdB
2498981	2499003	UCCGCUGCCAUCGCUCAUUUUG	659	7.72904	2498979	2499001	AAAUGAGCGAUGGCAGCGGAAA	167	1.95865	ypdB
2499479	2499501	AUAGCCGCACCACGUCGUUGUU	122	1.43087	2499477	2499499	CAACGACGUGGUGCGGCUAUCG	114	1.33704	ypdC
2507681	2507703	UUAUUAUCGCUCCCCGCCGUGG	108	1.26667	2507679	2507701	ACGGCGGGGAGCGAUAAUAACA	929	10.8957	yfeO
2511121	2511143	UGGUAAGCAGCGACCGCAAAAA	109	1.2784	2511119	2511141	UUUGCGGUCGCUGCUUACCAGC	222	2.60371	nupC
2511643	2511665	UCGUUGCUGCGCUGGUACUGAA	158	1.85309	2511641	2511663	CAGUACCAGCGCAGCAACGACG	607	7.11916	nupC
2516687	2516709	UUUCUGGUGAUGCGCCGCUUGA	133	1.55988	2516685	2516707	AAGCGGCGCAUCACCAGAAAGG	99	1.16112	yfeC
2517380	2517402	AGACUGCCCCGCACCGGUUACG	212	2.48643	2517378	2517400	UAACCGGUGCGGGGCAGUCUCC	150	1.75927	gltX
2519039	2519061	UAGUCUCCGCCGUGUAGCAAGA	91	1.06729	2519037	2519059	UUGCUACACGGCGGAGACUACA	95	1.1142
2528647	2528669	UGAUGCGCCGCGACGUUCAUGA	189	2.21667	2528645	2528667	AUGAACGUCGCGGCGCAUCACG	298	3.49507	zipA
2529500	2529522	CAUCUGCCCCACGCAGCGGUUU	313	3.671	2529498	2529520	ACCGCUGCGUGGGGCAGAUGUG	166	1.94692	cysZ
2529556	2529578	CAACCUGGGAUUCGGCGUUUCG	211	2.4747	2529554	2529576	AAACGCCGAAUCCCAGGUUGCG	117	1.37223	cysZ
2531645	2531667	ACACCCGCCAGCAAUGGACUGU	265	3.10804	2531643	2531665	AGUCCAUUGCUGGCGGGUGUUG	498	5.84076
2531674	2531696	UCUUCGUGCGUCGCGUCUGUUA	288	3.37779	2531672	2531694	ACAGACGCGACGCACGAAGAGC	682	7.99879
2531721	2531743	AAAGUCGAACCGCCAGGCUAGA	214	2.50989	2531719	2531741	UAGCCUGGCGGUUCGACUUUAG	103	1.20803
2539398	2539420	UAACUGGCGUCCAGGGAAGUUA	243	2.85001	2539396	2539418	ACUUCCCUGGACGCCAGUUACU	348	4.0815	cysW
2543636	2543658	ACUCUCCUGGGCUGGCAGCAUA	150	1.75927	2543634	2543656	UGCUGCCAGCCCAGGAGAGUGG	198	2.32223
2544613	2544635	AAUCUCGAUGCCGCAGAAGCUA	180	2.11112	2544611	2544633	GCUUCUGCGGCAUCGAGAUUUU	263	3.08458	murQ
2545057	2545079	ACGCCGCUGAUCCCCGGUUUUA	274	3.21359	2545055	2545077	AAACCGGGGAUCAGCGGCGUGA	164	1.92346	murP
2546703	2546725	AAUAUCAGCCCGGCAGCAAACA	1218	14.2852	2546701	2546723	UUUGCUGCCGGGCUGAUAUUCC	697	8.17472	yfeW
2547178	2547200	UAAUGCCACCAUGACGCCGACG	344	4.03458	2547176	2547198	UCGGCGUCAUGGUGGCAUUACC	242	2.83828	yfeW
2555369	2555391	UUUGGUCAGGCGACCGUUUGCC	1440	16.889	2555367	2555389	CAAACGGUCGCCUGACCAAACG	140	1.64198	eutB
2555453	2555475	ACGCACAGUGGCGGUAUCGUGG	1159	13.5933	2555451	2555473	ACGAUACCGCCACUGUGCGUCA	861	10.0982	eutB
2555475	2555497	AAUGCGGUGGUCUGGUAGUUGA	96	1.12593	2555473	2555495	AACUACCAGACCACCGCAUUCC	353	4.14014	eutB
2555503	2555525	UGUCAUCACCCAGCGGCAUCCC	1510	17.7099	2555501	2555523	GAUGCCGCUGGGUGAUGACAUC	1001	11.7402	eutB
2556978	2557000	CUGGUGCAUCCCAACGGUUCGA	95	1.1142	2556976	2556998	GAACCGUUGGGAUGCACCAGCA	672	7.88151	intZ
2589989	2590011	AUACGGGGCGACUGGCAUUUCU	297	3.48335	2589987	2590009	AAAUGCCAGUCGCCCCGUAUGG	127	1.48951	dapE
2597197	2597219	CAUGAAGUCCAGCGCGCUCGCA	512	6.00496	2597195	2597217	CGAGCGCGCUGGACUUCAUGCA	3706	43.4656	dapA
2597569	2597591	AAUGCGCCCAUCAGCCAGAUCC	142	1.66544	2597567	2597589	AUCUGGCUGAUGGGCGCAUUCC	376	4.40989	dapA
2597964	2597986	CGUUGGGUGCCGAUCGCCCUGG	126	1.47778	2597962	2597984	AGGGCGAUCGGCACCCAACGCA	412	4.83212	gcvR
2597965	2597987	GUUGGGUGCCGAUCGCCCUGGA	487	5.71175	2597963	2597985	CAGGGCGAUCGGCACCCAACGC	156	1.82964	gcvR
2609233	2609255	CGAUCCCACCGGGGUGACUAUG	358	4.19878	2609231	2609253	UAGUCACCCCGGUGGGAUCGCG	607	7.11916	hyfI
2610666	2610688	UCUGGCAACGCGACCCGUUAUU	112	1.31359	2610664	2610686	UAACGGGUCGCGUUGCCAGAGA	96	1.12593	hyfR
2614772	2614794	CAGGCGAUGCCAACCUUCCUCG	310	3.63582	2614770	2614792	AGGAAGGUUGGCAUCGCCUGCG	760	8.91361	yfgC
2615423	2615445	UAUGCGCUCGCCGGACGACUCG	406	4.76175	2615421	2615443	AGUCGUCCGGCGAGCGCAUAAC	951	11.1537	yfgC
2615922	2615944	UCGUCCACCGGAGCAGGUACUG	315	3.69446	2615920	2615942	GUACCUGCUCCGGUGGACGACC	231	2.70927	yfgD
2617677	2617699	UGACCGCCAGGGUGGUAAUAGA	149	1.74754	2617675	2617697	UAUUACCACCCUGGCGGUCACG	135	1.58334	uraA
2618163	2618185	CGAUAGCACGGCGCGUCAUAGU	855	10.0278	2618161	2618183	UAUGACGCGCCGUGCUAUCGGG	417	4.89076	uraA
2620061	2620083	UGGCUGCAAACGGCAGGUAACG	235	2.75618	2620059	2620081	UUACCUGCCGUUUGCAGCCAGU	152	1.78272	purM
2621830	2621852	ACUGCUGAGCCGGUGCGUUUUG	1220	14.3087	2621828	2621850	AAACGCACCGGCUCAGCAGUUA	5727	67.1688	ppk
2621832	2621854	UGCUGAGCCGGUGCGUUUUGUU	400	4.69138	2621830	2621852	CAAAACGCACCGGCUCAGCAGU	265	3.10804	ppk
2621911	2621933	UCCCGCUACGACUCCAUCGUCC	311	3.64754	2621909	2621931	ACGAUGGAGUCGUAGCGGGAAA	140	1.64198	ppk
2634134	2634156	UAACCACCGGCGUGGGCAUAUU	217	2.54507	2634132	2634154	UAUGCCCACGCCGGUGGUUAUA	168	1.97038	der
2640520	2640542	AGGUCAUCAGCCAGCCGUCGCG	134	1.57161	2640518	2640540	CGACGGCUGGCUGAUGACCUUC	372	4.36298	rodZ
2654470	2654492	AGUGAAGCCCCAGGAGCAUAGA	326	3.82347	2654468	2654490	UAUGCUCCUGGGGCUUCACUCA	452	5.30125
2654940	2654962	AACGAUGCAGUGGCAGGUGGUG	375	4.39816	2654938	2654960	CCACCUGCCACUGCAUCGUUCG	327	3.8352	fdx
2655249	2655271	UCAGGUGAGCGGCAGCAUCGUC	100	1.17284	2655247	2655269	CGAUGCUGCCGCUCACCUGAGU	171	2.00556	hscA
2658112	2658134	UAGCGGAACCGCAGCCGUAAGU	807	9.46485	2658110	2658132	UUACGGCUGCGGUUCCGCUAUC	168	1.97038	iscU
2659172	2659194	CUGCGGUGCCAGGUAGGUGACU	2106	24.7001	2659170	2659192	UCACCUACCUGGCACCGCAGCG	327	3.8352	iscS
2660807	2660829	CCAGCGGAUACGGCGUCUCUUC	849	9.95744	2660805	2660827	AGAGACGCCGUAUCCGCUGGUC	2312	27.1161	trmJ
2660832	2660854	CUCGACCUGCUCGCCGUUUUCC	293	3.43643	2660830	2660852	AAAACGGCGAGCAGGUCGAGCA	1661	19.4809	trmJ
2660984	2661006	UCAAGCCGACGCGCUCGCGACC	2260	26.5063	2660982	2661004	UCGCGAGCGCGUCGGCUUGACC	1056	12.3852	trmJ
2661598	2661620	GCUGCCGAAGCGGUGAUUAUCG	497	5.82903	2661596	2661618	AUAAUCACCGCUUCGGCAGCUU	155	1.81791	suhB
2663530	2663552	UCAGCCGGGGUUGACCGCCACC	136	1.59507	2663528	2663550	UGGCGGUCAACCCCGGCUGAAA	469	5.50064	csiE
2663533	2663555	GCCGGGGUUGACCGCCACCAUG	1291	15.1414	2663531	2663553	UGGUGGCGGUCAACCCCGGCUG	737	8.64386	csiE
2663721	2663743	ACUGGCUACGACGUGGUUUCCG	235	2.75618	2663719	2663741	GAAACCACGUCGUAGCCAGUGA	436	5.1136	csiE
2666200	2666222	AAGUGACGCCCAGCCCCAUGCC	562	6.59138	2666198	2666220	CAUGGGGCUGGGCGUCACUUUG	116	1.3605	hcaR
2682421	2682443	UAAUCGCCGGAGUACCUACACG	104	1.21976	2682419	2682441	UGUAGGUACUCCGGCGAUUACC	198	2.32223	glyA
2687289	2687311	CAAUCCAUCGCCCGCAGCCAGU	105	1.23149	2687287	2687309	UGGCUGCGGGCGAUGGAUUGUG	171	2.00556	yfhG
2692921	2692943	UCGGAGUUCGCCUGGGCAAACA	1929	22.6242	2692919	2692941	UUUGCCCAGGCGAACUCCGAGC	471	5.52409	purL
2696460	2696482	CAUUCAGCGGUUGGCGACGUAG	271	3.17841	2696458	2696480	ACGUCGCCAACCGCUGAAUGCG	215	2.52161	yfhB
2699929	2699951	ACUGCCUUCCGGUGAACGUUUU	103	1.20803	2699927	2699949	AACGUUCACCGGAAGGCAGUUA	215	2.52161	recO
2702258	2702280	AUACACAACGACGGGGGAUGUC	2901	34.0242	2702256	2702278	CAUCCCCCGUCGUUGUGUAUAG	320	3.7531
2704041	2704063	UCGGCGCAGUGGUGAUCAGAUC	87	1.02037	2704039	2704061	UCUGAUCACCACUGCGCCGACC	618	7.24817	lepA
2704337	2704359	ACUGGAGCGCCGUGGAUAUCUU	214	2.50989	2704335	2704357	GAUAUCCACGGCGCUCCAGUCG	103	1.20803	lepA
2706374	2706396	CGUGCGCCCGACGGAGAUAAAG	91	1.06729	2706372	2706394	UUAUCUCCGUCGGGCGCACGCG	638	7.48274	rseB
2706512	2706534	AUUGCCGCGCUGUACCACUUCC	4917	57.6687	2706510	2706532	AAGUGGUACAGCGCGGCAAUGA	712	8.35065	rseB
2706652	2706674	UCAGUGACUGACUGGCCAGGUU	297	3.48335	2706650	2706672	CCUGGCCAGUCAGUCACUGAAU	96	1.12593	rseB
2706654	2706676	AGUGACUGACUGGCCAGGUUCA	185	2.16976	2706652	2706674	AACCUGGCCAGUCAGUCACUGA	128	1.50124	rseB
2706830	2706852	UGGGUUUGCGCCUGCUCAAACU	578	6.77904	2706828	2706850	UUUGAGCAGGCGCAAACCCAGC	116	1.3605	rseA
2707178	2707200	UGCGGCGCAGGCUGGGCUUCCG	150	1.75927	2707176	2707198	GAAGCCCAGCCUGCGCCGCAUC	194	2.27532	rseA
2711174	2711196	CGAGCUGGCGAUGCAGGUGUCC	3841	45.0489	2711172	2711194	ACACCUGCAUCGCCAGCUCGCG	5101	59.8268	srmB
2711684	2711706	UAAGCGUGAGCGUGUGCAUGAG	187	2.19322	2711682	2711704	CAUGCACACGCUCACGCUUACG	102	1.1963	srmB
2712499	2712521	AGUGUGCAUCGCCGGGCUAACC	113	1.32531	2712497	2712519	UUAGCCCGGCGAUGCACACUUU	289	3.38952	yfiE
2714763	2714785	CAGGAGAGCGAGAUGGCUAACG	245	2.87347	2714761	2714783	UUAGCCAUCUCGCUCUCCUGCG	1008	11.8223	ung
2715488	2715510	CAGAGUUGCCACCCGGCUGAUU	186	2.18149	2715486	2715508	UCAGCCGGGUGGCAACUCUGCC	859	10.0747	REP189 (repetitive extragenic palindromic) element; contains 1 REP sequences
2717794	2717816	AGGUAGCCAUCGCACUGUUAGA	105	1.23149	2717792	2717814	UAACAGUGCGAUGGCUACCUCG	110	1.29013	yfiP
2719837	2719859	AACAUGAACCUGGCCCGCUAUC	88	1.0321	2719835	2719857	UAGCGGGCCAGGUUCAUGUUCA	378	4.43335	yfiQ
2720583	2720605	AGAGGGGAUCGUUGGGCUUACG	1143	13.4056	2720581	2720603	UAAGCCCAACGAUCCCCUCUUC	1218	14.2852	yfiQ
2720612	2720634	UUGCCCAGCGCGAGGAAUCAUG	319	3.74137	2720610	2720632	UGAUUCCUCGCGCUGGGCAAGA	156	1.82964	yfiQ
2721007	2721029	UCGACUGGCAUCGUGCACAACG	400	4.69138	2721005	2721027	UUGUGCACGAUGCCAGUCGACC	96	1.12593	pssA
2723171	2723193	AAUACGCCAUCCCCACUCUCUG	192	2.25186	2723169	2723191	GAGAGUGGGGAUGGCGUAUUCC	378	4.43335	kgtP
2732118	2732140	UUGUCGUGCCCGAGUGCAAGUG	1156	13.5581	2732116	2732138	CUUGCACUCGGGCACGACAACC	277	3.24878	clpB
2734192	2734214	CAGCCGCCACACUAAGCCUGUU	820	9.61732	2734190	2734212	CAGGCUUAGUGUGGCGGCUGCC	796	9.33584	bamD
2734429	2734451	CACAGGCUGCCAUCGAUCGUUU	158	1.85309	2734427	2734449	ACGAUCGAUGGCAGCCUGUGCU	599	7.02533	bamD
2734430	2734452	ACAGGCUGCCAUCGAUCGUUUU	340	3.98767	2734428	2734450	AACGAUCGAUGGCAGCCUGUGC	119	1.39568	bamD
2735213	2735235	UCCGGCCAUCCGCCAACAUGUC	233	2.73273	2735211	2735233	CAUGUUGGCGGAUGGCCGGAGU	152	1.78272	raiA
2735214	2735236	CCGGCCAUCCGCCAACAUGUCG	123	1.4426	2735212	2735234	ACAUGUUGGCGGAUGGCCGGAG	536	6.28644	raiA
2739549	2739571	CAGGCGGAUCGCGGUCUAUACC	916	10.7432	2739547	2739569	UAUAGACCGCGAUCCGCCUGUG	1936	22.7063	yfiL
2746069	2746091	CUGGCGGCGCAUGGCUAUUAUU	441	5.17224	2746067	2746089	UAAUAGCCAUGCGCCGCCAGCC	307	3.60063	ypjD
2746242	2746264	AUCGUGGCUGGCUGCUGCUACC	246	2.8852	2746240	2746262	UAGCAGCAGCCAGCCACGAUUG	161	1.88828	ypjD
2747963	2747985	CAGGCACCCGCGUGCGUAUUGG	132	1.54815	2747961	2747983	AAUACGCACGCGGGUGCCUGCG	181	2.12285	yfjD
2748923	2748945	AAUGCUCUACCGCUGGCUGUGC	734	8.60867	2748921	2748943	ACAGCCAGCGGUAGAGCAUUUC	985	11.5525	nadK
2749012	2749034	CUGGCACGCUCGCGGAGAUUGG	647	7.5883	2749010	2749032	AAUCUCCGCGAGCGUGCCAGUU	494	5.79385	nadK
2752076	2752098	GAUCGGCAAUGAGAGGGCGAUA	1659	19.4575	2752074	2752096	UCGCCCUCUCAUUGCCGAUCCG	220	2.58026	yfjF
2752454	2752476	UCCUGGCUCAGCGGCGUAAACU	573	6.7204	2752452	2752474	UUUACGCCGCUGAGCCAGGAGG	525	6.15743	yfjG
2752968	2752990	AAGCGCGCCCGUCACGAAUACU	169	1.98211	2752966	2752988	UAUUCGUGACGGGCGCGCUUGU	100	1.17284	smpB
2763414	2763436	AGAGCUGAGACCGCCAACCGCA	109	1.2784	2763412	2763434	CGGUUGGCGGUCUCAGCUCUGA	203	2.38087
2764040	2764062	UGGUCCUAUGCCAGGGUCAAGG	236	2.76791	2764038	2764060	UUGACCCUGGCAUAGGACCAAU	877	10.2858	rnlA
2764124	2764146	UAACGGGGACGGUUCGACUACA	857	10.0513	2764122	2764144	UAGUCGAACCGUCCCCGUUAUA	705	8.26855	rnlA
2764599	2764621	CAUCUCCACGUGACUGCCGAAA	280	3.28396	2764597	2764619	UCGGCAGUCACGUGGAGAUGCG	266	3.11976	rnlA
2764646	2764668	UAAACUCGCCGCCCCUGAUUUG	131	1.53643	2764644	2764666	AAUCAGGGGCGGCGAGUUUAAC	231	2.70927	rnlA
2765499	2765521	CCUGUGCACCCACGACUAAAUU	3662	42.9495	2765497	2765519	UUUAGUCGUGGGUGCACAGGGG	501	5.87595
2787007	2787029	UGAAUGCACUGACCGCCGUACA	305	3.57717	2787005	2787027	UACGGCGGUCAGUGCAUUCAUC	410	4.80866	csiD
2795414	2795436	UAUGCGGGACGAAGGGCUUAUC	669	7.84633	2795412	2795434	UAAGCCCUUCGUCCCGCAUACG	939	11.013	ygaV
2798868	2798890	CGUUGCGUGCUCAGGGCUUUCG	214	2.50989	2798866	2798888	AAAGCCCUGAGCACGCAACGCU	571	6.69694	nrdH
2804861	2804883	UAUGGUGGUCAUCGCCUCGAUG	91	1.06729	2804859	2804881	UCGAGGCGAUGACCACCAUAGA	129	1.51297	proW
2805780	2805802	ACGCCGUACUGGGUGAGUAACG	94	1.10247	2805778	2805800	UUACUCACCCAGUACGGCGUCC	100	1.17284	proX
2807664	2807686	UCCUGGUUCGGCGACCUUCAUG	407	4.77347	2807662	2807684	UGAAGGUCGCCGAACCAGGAGC	872	10.2272	ygaZ
2808318	2808340	UGGCUGCCUCACUGCGUUAAUC	2995	35.1267	2808316	2808338	UUAACGCAGUGAGGCAGCCACA	780	9.14818	ygaZ
2808353	2808375	AAGGAGCGCCCGAUGAGCUAUG	1141	13.3821	2808351	2808373	UAGCUCAUCGGGCGCUCCUUGC	118	1.38396	ygaH ygaZ
2808445	2808467	UGUGGGUAAUGCCCGCCCAACC	3355	39.3489	2808443	2808465	UUGGGCGGGCAUUACCCACACG	354	4.15187	ygaH
2808470	2808492	CGUGGCGCGGUAGGUAUUUUGC	108	1.26667	2808468	2808490	AAAAUACCUACCGCGCCACGUU	486	5.70002	ygaH
2808665	2808687	UAUGGGCUCGCCUGGAAAGUGA	17410	204.192	2808663	2808685	ACUUUCCAGGCGAGCCCAUAGG	709	8.31546	ygaH
2812839	2812861	UUAUCAUCAUCCCUGAAUUCAG	1146	13.4408	2812837	2812859	GAAUUCAGGGAUGAUGAUAACA	156	1.82964	micA
2812840	2812862	UAUCAUCAUCCCUGAAUUCAGA	42854	502.61	2812838	2812860	UGAAUUCAGGGAUGAUGAUAAC	131	1.53643	micA
2812862	2812884	GAUGAAAUUUUGGCCACUCACG	3611	42.3514	2812860	2812882	UGAGUGGCCAAAAUUUCAUCUC	121	1.41914	micA
2819343	2819365	CAGCGGUUCCAUCGUGCCAUCG	139	1.63025	2819341	2819363	AUGGCACGAUGGAACCGCUGCC	106	1.24321	alaS
2827381	2827403	AGAUGGUUCCCCUGCUCUCGCG	116	1.3605	2827379	2827401	CGAGAGCAGGGGAACCAUCUGC	135	1.58334	srlR
2837686	2837708	AAAACCAUCCCCGGCGUGCUCG	102	1.1963	2837684	2837706	AGCACGCCGGGGAUGGUUUUUA	90	1.05556	ascF
2850402	2850424	CGUGGAGAUUGCCAGCCAUCCG	1431	16.7834	2850400	2850422	GAUGGCUGGCAAUCUCCACGCA	541	6.34509	hypD
2850459	2850481	CGUGCCGGGGAAACAGGGAUCG	139	1.63025	2850457	2850479	AUCCCUGUUUCCCCGGCACGCG	341	3.9994	hypD
2850522	2850544	UUACUCGCCGAUGGAUGCGUUG	110	1.29013	2850520	2850542	ACGCAUCCAUCGGCGAGUAAAC	2074	24.3248	hypD
2868318	2868340	UUCCCUGACAACGCUGGUUGCA	101	1.18457	2868316	2868338	CAACCAGCGUUGUCAGGGAACU	379	4.44508	truD
2868344	2868366	UACCCGCCGGAAGCCAGAAACG	178	2.08766	2868342	2868364	UUUCUGGCUUCCGGCGGGUAGU	489	5.73521	truD
2869749	2869771	AUUGGGCCUUCACCGCCAAAGG	99	1.16112	2869747	2869769	UUUGGCGGUGAAGGCCCAAUUA	365	4.28088	ispF
2870832	2870854	GUUUACCCAUCCUGCCCCCUGA	473	5.54755	2870830	2870852	AGGGGGCAGGAUGGGUAAACUA	304	3.56545	ftsB
2870834	2870856	UUACCCAUCCUGCCCCCUGAAA	295	3.45989	2870832	2870854	UCAGGGGGCAGGAUGGGUAAAC	160	1.87655	ftsB
2871670	2871692	CGUUCGGCGCGGUGUGGCGAGA	356	4.17532	2871668	2871690	UCGCCACACCGCGCCGAACGCC	761	8.92534	cysC
2874605	2874627	UUUUCCGCAUUGCGCCACCGUA	808	9.47658	2874603	2874625	CGGUGGCGCAAUGCGGAAAACA	238	2.79137	iap
2876628	2876650	AAUCUACCGGGGUACGCCUGUU	212	2.48643	2876626	2876648	CAGGCGUACCCCGGUAGAUUUG	301	3.53026	ygbF
2885386	2885408	ACGCUGGCCUCAGGUUGAUAGA	445	5.21916	2885384	2885406	UAUCAACCUGAGGCCAGCGUUC	124	1.45433	sokX
2905849	2905871	CGGAGCAGCUGCCAUACCGACG	442	5.18397	2905847	2905869	UCGGUAUGGCAGCUGCUCCGUC	212	2.48643	eno
2906278	2906300	ACGGUGACGAUGACGCUCAACA	266	3.11976	2906276	2906298	UUGAGCGUCAUCGUCACCGUUA	101	1.18457	pyrG
2908658	2908680	GAUCGCGCAGGCGCUGCAUAAU	411	4.82039	2908656	2908678	UAUGCAGCGCCUGCGCGAUCCG	200	2.34569	mazG
2910757	2910779	CAUCCGGCAGGUGGCGAUAGUG	454	5.32471	2910755	2910777	CUAUCGCCACCUGCCGGAUGAG	346	4.05804	relA
2910791	2910813	CCCCAGUGCGGCAUAGCAAUCC	190	2.2284	2910789	2910811	AUUGCUAUGCCGCACUGGGGAU	296	3.47162	relA
2911112	2911134	GUUAGCCAGCGGUGCGUAGAUG	905	10.6142	2911110	2911132	UCUACGCACCGCUGGCUAACCG	719	8.43275	relA
2911830	2911852	UAUCCCGAGCCAGCGUUGCAGG	627	7.35373	2911828	2911850	UGCAACGCUGGCUCGGGAUAGC	3684	43.2076	rumA
2911929	2911951	CCGGGUCCAGCAACACUUUAUC	559	6.5562	2911927	2911949	UAAAGUGUUGCUGGACCCGGCG	465	5.45372	rumA
2912752	2912774	ACAGCCACCGCAUACGCCAAAA	266	3.11976	2912750	2912772	UUGGCGUAUGCGGUGGCUGUCA	1595	18.7069	rumA
2912828	2912850	UUAGCGCGGGCAUACUGUUUUU	189	2.21667	2912826	2912848	AAACAGUAUGCCCGCGCUAAAG	365	4.28088	rumA
2912919	2912941	UAUGUCGCGCCACGCCCUGACC	25370	297.55	2912917	2912939	UCAGGGCGUGGCGCGACAUAAC	559	6.5562	rumA
2913202	2913224	AAGAUGCCGGUGCCAGCAUUAU	357	4.18705	2913200	2913222	AAUGCUGGCACCGGCAUCUUCC	1547	18.1439	barA
2923782	2923804	AGGCCAGCCGAUAGGUCAUUUU	1454	17.0531	2923780	2923802	AAUGACCUAUCGGCUGGCCUUC	3396	39.8298	queF
2924342	2924364	UUAGCCCGCUUGGCUCCAUGGA	18786	220.33	2924340	2924362	CAUGGAGCCAAGCGGGCUAAUA	1705	19.997	ygdH
2924824	2924846	UAUGCCCGUCGCGUCGGAAACC	495	5.80558	2924822	2924844	UUUCCGACGCGACGGGCAUACA	415	4.8673	ygdH
2926319	2926341	AUGUGGAUGCUGGGCCUUUACG	91	1.06729	2926317	2926339	UAAAGGCCCAGCAUCCACAUGG	175	2.05248	sdaC
2927537	2927559	UAAGUCCUUUCGCGCCGCUUUC	127	1.48951	2927535	2927557	AAGCGGCGCGAAAGGACUUAGC	208	2.43952	sdaC
2937392	2937414	AAAGCGGCACGCCAGCAAGCGA	122	1.43087	2937390	2937412	GCUUGCUGGCGUGCCGCUUUCA	147	1.72408	fucR
2937576	2937598	AAGACAGUGGCGAUCCCUUUCA	138	1.61852	2937574	2937596	AAAGGGAUCGCCACUGUCUUGA	157	1.84136	fucR
2937922	2937944	CAGCGGCGCACUGUGGGACUCC	1006	11.7988	2937920	2937942	AGUCCCACAGUGCGCCGCUGCU	4227	49.5761	fucR
2938244	2938266	ACUGCCGCGCCUGAAUCUGAGC	137	1.6068	2938242	2938264	UCAGAUUCAGGCGCGGCAGUUG	97	1.13766	rlmM
2941491	2941513	UGAGCGCCGGAAACGUCCAUCG	125	1.46605	2941489	2941511	AUGGACGUUUCCGGCGCUCAGA	313	3.671	csdA
2945151	2945173	UUGCCACAACCGUGCCCAUAAG	936	10.9778	2945149	2945171	UAUGGGCACGGUUGUGGCAAUG	428	5.01977	mltA
2945263	2945285	AAUGAGCAGCCUCUCCCUGACG	2937	34.4464	2945261	2945283	UCAGGGAGAGGCUGCUCAUUUC	1743	20.4427
2945949	2945971	UACGGCAAACCCGGCCUGUUCA	702	8.23336	2945947	2945969	AACAGGCCGGGUUUGCCGUACU	227	2.66236	amiC
2946197	2946219	CAGAGGAACCGCUCGGCUGACG	13940	163.494	2946195	2946217	UCAGCCGAGCGGUUCCUCUGUG	1551	18.1908	amiC
2946739	2946761	AUGAACGGGUCGUCUGCACGAA	145	1.70062	2946737	2946759	CGUGCAGACGACCCGUUCAUCA	463	5.43027	amiC
2946761	2946783	UUUGUGCCGCCAUCCCCUUGAG	104	1.21976	2946759	2946781	CAAGGGGAUGGCGGCACAAAUU	103	1.20803	amiC
2952748	2952770	UCCGCACCCCGGAAUGCAUAUA	98	1.14939	2952746	2952768	UAUGCAUUCCGGGGUGCGGAUA	238	2.79137	recB
2952843	2952865	GUACUGCUGGGGGUCGGUAUCC	100	1.17284	2952841	2952863	AUACCGACCCCCAGCAGUACCG	1103	12.9365	recB
2955856	2955878	UACGCCGCUGUUGCCGUUGACG	304	3.56545	2955854	2955876	UCAACGGCAACAGCGGCGUAUU	152	1.78272	ptrA
2960449	2960471	UAGCGGCUCCUGACUACUGACG	320	3.7531	2960447	2960469	UCAGUAGUCAGGAGCCGCUAUG	213	2.49816	ppdC recC
2970737	2970759	ACAGCGCACCGAAGCCAAUGCC	266	3.11976	2970735	2970757	CAUUGGCUUCGGUGCGCUGUUU	235	2.75618	lplT
2972510	2972532	UCAAGGAUGCGCAGGCCAAAUU	118	1.38396	2972508	2972530	UUUGGCCUGCGCAUCCUUGAAG	137	1.6068	aas
2972876	2972898	UGGCUAUGGACGACGCCUUUCG	95	1.1142	2972874	2972896	AAAGGCGUCGUCCAUAGCCAUA	190	2.2284	aas
2981364	2981386	CCGACCAUGCCCCAGAUAAAGG	388	4.55063	2981362	2981384	UUUAUCUGGGGCAUGGUCGGUG	446	5.23088	kduI
2983248	2983270	UGGUGCGCGGCUCAUGUUUUCC	1566	18.3667	2983246	2983268	AAAACAUGAGCCGCGCACCACA	949	11.1303	yqeF
2983266	2983288	UUCCUGGCCACCGGCGAUGACA	8503	99.7269	2983264	2983286	UCAUCGCCGGUGGCCAGGAAAA	1354	15.8803	yqeF
2983929	2983951	UUGGUGCAGGCACGCUCUUCCU	168	1.97038	2983927	2983949	GAAGAGCGUGCCUGCACCAACG	633	7.4241	yqeG
2997692	2997714	UAAGGGGGGGAAAUGCCGUUCA	291	3.41298	2997690	2997712	AACGGCAUUUCCCCCCCUUACA	257	3.01421	ygeR
2997823	2997845	UUUGCUACCCGAACAGCCCGCC	100	1.17284	2997821	2997843	CGGGCUGUUCGGGUAGCAAAUC	180	2.11112	ygeR
2997895	2997917	CAGGCGUCCCGCACUCAAAAUC	523	6.13397	2997893	2997915	UUUUGAGUGCGGGACGCCUGAA	96	1.12593	ygeR
3013558	3013580	UAAUGGCAUCCCCGGCCAUCCG	459	5.38335	3013556	3013578	GAUGGCCGGGGAUGCCAUUAUG	200	2.34569	mocA
3013636	3013658	UAUGCGUCAGGCACUCCUUAUG	1535	18.0032	3013634	3013656	UAAGGAGUGCCUGACGCAUAUU	373	4.37471	mocA
3031318	3031340	ACGCAGUGAUCCGCCGUUGCCG	122	1.43087	3031316	3031338	GCAACGGCGGAUCACUGCGUCU	596	6.99015	idi
3037974	3037996	UAACCUCAAGGACGACUCCCCG	1057	12.397	3037972	3037994	GGGAGUCGUCCUUGAGGUUAUG	1106	12.9717	fldB
3038594	3038616	AUGCUCCACUCCUGCCCUUGCC	992	11.6346	3038592	3038614	CAAGGGCAGGAGUGGAGCAUCG	265	3.10804	ygfX
3039457	3039479	CAGGGUCAGGUGACAGCAGAUG	162	1.90001	3039455	3039477	UCUGCUGUCACCUGACCCUGCA	272	3.19014	ygfZ
3041560	3041582	ACUCGUCGCGGAUGGUGAUGGU	88	1.0321	3041558	3041580	CAUCACCAUCCGCGACGAGUCU	166	1.94692	yqfB
3045333	3045355	UAUUCGCCCUGUGCGCCAGAGU	140	1.64198	3045331	3045353	UCUGGCGCACAGGGCGAAUACG	103	1.20803	gcvP
3045732	3045754	UUAUCGCCCAGCAGCACGUUGA	163	1.91174	3045730	3045752	AACGUGCUGCUGGGCGAUAACC	908	10.6494	gcvP
3051383	3051405	CCAGCGCUAUCGCUCGUCCAUC	106	1.24321	3051381	3051403	UGGACGAGCGAUAGCGCUGGCG	111	1.30186	ubiH
3052378	3052400	UUGCCGGUGCGGUGAGAUUUUG	196	2.29877	3052376	3052398	AAAUCUCACCGCACCGGCAACG	1022	11.9865	pepP
3052804	3052826	UUUGCUCCACCAGGGCCUGACG	2677	31.397	3052802	3052824	UCAGGCCCUGGUGGAGCAAAUG	2572	30.1655	pepP
3054891	3054913	UCCUCCCCUGAGACUGACUGUU	11564	135.628	3054889	3054911	CAGUCAGUCUCAGGGGAGGAGC	15355	180.09	ibsC sibC
3056038	3056060	CAUUGGCUUCCGGCACGCCGCG	149	1.74754	3056036	3056058	CGGCGUGCCGGAAGCCAAUGCU	263	3.08458	serA
3056239	3056261	GAUGGGUACGGGAUCGCAGGCC	202	2.36914	3056237	3056259	CCUGCGAUCCCGUACCCAUCUG	273	3.20186	serA
3057279	3057301	AUGGUGCCGGGCUGAACAUACU	1250	14.6605	3057277	3057299	UAUGUUCAGCCCGGCACCAUUG	109	1.2784	rpiA
3058575	3058597	UACUGGCACCGCUUUGCUCCUG	209	2.45124	3058573	3058595	GGAGCAAAGCGGUGCCAGUAGA	132	1.54815	argP
3070824	3070846	CAAUGGCACUGUGCGGAUCGUG	2326	27.2803	3070822	3070844	CGAUCCGCACAGUGCCAUUGUC	627	7.35373	epd
3072571	3072593	AAAACCACCGUACGCCGCUGCG	3312	38.8446	3072569	3072591	CAGCGGCGUACGGUGGUUUUUC	809	9.48831	yggC
3079141	3079163	CGUACCCGCCAGAGAGCAAACU	389	4.56236	3079139	3079161	UUUGCUCUCUGGCGGGUACGCU	756	8.8667	tktA
3079418	3079440	UAACCGGUGAGGUGCAGCAGGC	139	1.63025	3079416	3079438	CUGCUGCACCUCACCGGUUACG	311	3.64754	tktA
3079490	3079512	UCAGCCCAGGACGGAUUCUGCG	279	3.27223	3079488	3079510	CAGAAUCCGUCCUGGGCUGACC	166	1.94692	tktA
3080668	3080690	CAUGAGCGCGGAUGGGAUUAAG	177	2.07593	3080666	3080688	UAAUCCCAUCCGCGCUCAUGCG	3655	42.8674	yggG
3080690	3080712	UAAAGCCUGGUGGUGUCGAACG	104	1.21976	3080688	3080710	UUCGACACCACCAGGCUUUACU	748	8.77287	REP214 (repetitive extragenic palindromic) element; contains 3 REP sequences yggG
3082682	3082704	CAGAGAACGGCGAGUUCCCGGU	1308	15.3408	3082680	3082702	CGGGAACUCGCCGUUCUCUGCG	4022	47.1718	speA
3082768	3082790	CGGUCGGCACCGUGUAUUCGUU	654	7.6704	3082766	3082788	CGAAUACACGGUGCCGACCGCG	99	1.16112	speA
3084189	3084211	AAUCCUGAGAAGCGCCGAGAUG	260	3.04939	3084187	3084209	UCUCGGCGCUUCUCAGGAUUCA	247	2.89692	yqgC
3091570	3091592	UAGCGGUCGGCCAACGCAUUAC	260	3.04939	3091568	3091590	AAUGCGUUGGCCGACCGCUACG	146	1.71235	yqgF
3093362	3093384	AUUGGCCCGUUGCAGUCUAAUA	1134	13.3	3093360	3093382	UUAGACUGCAACGGGCCAAUAA	351	4.11668	yggS
3093433	3093455	UUUGCGCAUCGCUACCCGUCUC	231	2.70927	3093431	3093453	GACGGGUAGCGAUGCGCAAACG	145	1.70062	yggS
3093595	3093617	UCUGCGCGGGUUGAUGGCAAUC	260	3.04939	3093593	3093615	UUGCCAUCAACCCGCGCAGACG	1120	13.1359	yggS
3093756	3093778	CGGCAGGUAGCACGAUGGUUCG	134	1.57161	3093754	3093776	AACCAUCGUGCUACCUGCCGCA	542	6.35681	yggS
3099218	3099240	UCAGGCCAUCGCUGCGCGUUUC	187	2.19322	3099216	3099238	AACGCGCAGCGAUGGCCUGACG	293	3.43643	yggN
3100327	3100349	GUUCCCAGUCGGUCGCCAUAUG	99	1.16112	3100325	3100347	UAUGGCGACCGACUGGGAACCU	134	1.57161	trmI
3100345	3100367	UAUGGAAUACGCCCCCCAGCUG	93	1.09074	3100343	3100365	GCUGGGGGGCGUAUUCCAUAUG	599	7.02533	trmI
3101942	3101964	UAUGUGGCUUCCCGUGUCGUCA	376	4.40989	3101940	3101962	ACGACACGGGAAGCCACAUAGG	526	6.16916	mutY
3102402	3102424	AGCACGCCUCCGGCAACUUGCA	194	2.27532	3102400	3102422	CAAGUUGCCGGAGGCGUGCUCC	301	3.53026
3102482	3102504	UUGCGCCGUUGCUCAUCUCCUG	128	1.50124	3102480	3102502	GGAGAUGAGCAACGGCGCAAUC	144	1.6889	mltC
3107404	3107426	UAAGGAGAUGGCGUGCAUCGGG	664	7.78768	3107402	3107424	CGAUGCACGCCAUCUCCUUACA	161	1.88828
3107421	3107443	UCGGGCAAACUCCGUACAGAGA	223	2.61544	3107419	3107441	UCUGUACGGAGUUUGCCCGAUG	155	1.81791
3125643	3125665	AGAUCGCCAGGUUACGCACGCC	2761	32.3822	3125641	3125663	CGUGCGUAACCUGGCGAUCUCC	3360	39.4076	glcD
3137195	3137217	UUACAGGGCGCGGCACCGUUCC	104	1.21976	3137193	3137215	AACGGUGCCGCGCCCUGUAACC	105	1.23149	yghU
3139424	3139446	AUCGGCAACCGGUGUACCCACC	178	2.08766	3139422	3139444	UGGGUACACCGGUUGCCGAUCC	109	1.2784	hybC
3151171	3151193	AGGCAGCAGCGGGCUAUUUUCC	142	1.66544	3151169	3151191	AAAAUAGCCCGCUGCUGCCUGU	189	2.21667	metC
3160167	3160189	UUGGGGAUAGGCAGCGACUUGC	421	4.93767	3160165	3160187	AAGUCGCUGCCUAUCCCCAACC	314	3.68273	ftsP
3160543	3160565	UAAACAGCGGUUGCCCACGGCG	129	1.51297	3160541	3160563	CCGUGGGCAACCGCUGUUUAUG	214	2.50989	ftsP
3160978	3161000	AAUAAUCGGGACGCCCGCCGCA	1842	21.6038	3160976	3160998	CGGCGGGCGUCCCGAUUAUUCC	830	9.7346	plsC
3161404	3161426	UUUCGGGUUACGCGGGCUGAAA	246	2.8852	3161402	3161424	UCAGCCCGCGUAACCCGAAACA	307	3.60063	plsC
3171264	3171286	AGAAGGUUGCCACGGCUAUGCG	174	2.04075	3171262	3171284	CAUAGCCGUGGCAACCUUCUUC	161	1.88828	ygiN
3175039	3175061	UCAGCCACCAUCGCGUCAUGAU	359	4.21051	3175037	3175059	CAUGACGCGAUGGUGGCUGAAG	456	5.34817	yqiB
3175042	3175064	GCCACCAUCGCGUCAUGAUACA	680	7.97534	3175040	3175062	UAUCAUGACGCGAUGGUGGCUG	1006	11.7988	yqiB
3175093	3175115	UAACUGAUCGCGGGCGCAGUCU	1525	17.8859	3175091	3175113	ACUGCGCCCGCGAUCAGUUACU	5369	62.97	yqiB
3175095	3175117	ACUGAUCGCGGGCGCAGUCUGU	108	1.26667	3175093	3175115	AGACUGCGCCCGCGAUCAGUUA	692	8.11608	yqiB
3176037	3176059	CACGUAACGCCAACCUUUUGCG	1299	15.2352	3176035	3176057	CAAAAGGUUGGCGUUACGUGCC	760	8.91361
3176187	3176209	UCGUUGAGCCAGGCCGAGAACC	127	1.48951	3176185	3176207	UUCUCGGCCUGGCUCAACGAAC	335	3.92903	tolC
3176349	3176371	UAUAGCAACGGCUACCGCGACG	1786	20.947	3176347	3176369	UCGCGGUAGCCGUUGCUAUAGG	150	1.75927	tolC
3178168	3178190	UGGGCGGCGGCGCGGGAUUUGC	129	1.51297	3178166	3178188	AAAUCCCGCGCCGCCGCCCAUC	810	9.50003	ygiB
3182294	3182316	AUACCGCUACCGUGGCGAAUGG	199	2.33396	3182292	3182314	AUUCGCCACGGUAGCGGUAUUG	93	1.09074	ribB
3192846	3192868	ACAGCCAAUCAGAGGGGGGAGA	3117	36.5575	3192844	3192866	UCCCCCCUCUGAUUGGCUGUUA	461	5.40681	ibsD sibD
3193221	3193243	ACAACUCAUCAGAGGGGGGAGA	1456	17.0766	3193219	3193241	UCCCCCCUCUGAUGAGUUGUUA	891	10.45	ibsE sibE
3195973	3195995	UCGGCGACGCGGCACACAGAGA	339	3.97594	3195971	3195993	UCUGUGUGCCGCGUCGCCGAUG	111	1.30186	glnE
3199276	3199298	ACUGCCGUCUCACACGCUGAAG	403	4.72656	3199274	3199296	UCAGCGUGUGAGACGGCAGUCG	100	1.17284	ygiM
3209990	3210012	CAACCACCGCCGAUCACAUACA	191	2.24013	3209988	3210010	UAUGUGAUCGGCGGUGGUUGAC	285	3.3426	dnaG
3215484	3215506	CGGCCUACACCCGCUACACACC	366	4.29261	3215482	3215504	UGUGUAGCGGGUGUAGGCCGGA	316	3.70619	REP229 (repetitive extragenic palindromic) element; contains 2 REP sequences
3215583	3215605	CAGUACCGUCACCGCGUCUUCC	96	1.12593	3215581	3215603	AAGACGCGGUGACGGUACUGCA	132	1.54815	aer
3215893	3215915	UUAGCGCUGCGGCUGGCUAAAU	94	1.10247	3215891	3215913	UUAGCCAGCCGCAGCGCUAAUG	330	3.87038	aer
3216045	3216067	AAUGCGCUGGGUACUGUCGGCG	182	2.13458	3216043	3216065	CCGACAGUACCCAGCGCAUUGG	171	2.00556	aer
3216329	3216351	UUAGCCAACGGCACAUCAGGCC	4312	50.573	3216327	3216349	CCUGAUGUGCCGUUGGCUAAUU	4055	47.5588	aer
3217041	3217063	AGUGGUAUCGUCCGCCAGCGGG	128	1.50124	3217039	3217061	CGCUGGCGGACGAUACCACUCU	471	5.52409	aer
3217101	3217123	CGCGUCCUGUGCAGGUUAUAUG	102	1.1963	3217099	3217121	UAUAACCUGCACAGGACGCGAA	399	4.67965
3236604	3236626	AAUACUGUCGGCACGCCGUUGC	1671	19.5982	3236602	3236624	AACGGCGUGCCGACAGUAUUCA	140	1.64198	alx
3245844	3245866	AACCCUGGCCAAUCCAUCGAUG	316	3.70619	3245842	3245864	UCGAUGGAUUGGCCAGGGUUUC	274	3.21359	yqjA
3246071	3246093	UGGGCAAUACCCGCACCGUACA	745	8.73769	3246069	3246091	UACGGUGCGGGUAUUGCCCAGC	348	4.0815	yqjA
3261827	3261849	CAACAGGCACAGCAGGGAUGCG	189	2.21667	3261825	3261847	CAUCCCUGCUGUGCCUGUUGCC	150	1.75927	tdcC
3269187	3269209	UUAUCGCCCACCAGCGGAUUGG	96	1.12593	3269185	3269207	AAUCCGCUGGUGGGCGAUAACG	176	2.06421	garK
3269315	3269337	AUUGCCGUUGGCGUCGCAUAAU	381	4.46853	3269313	3269335	UAUGCGACGCCAACGGCAAUGA	256	3.00248	garK
3269863	3269885	AAUACGCCAUCCGGGCACGACG	166	1.94692	3269861	3269883	UCGUGCCCGGAUGGCGUAUUGC	104	1.21976
3275832	3275854	CAAUGCCCGCCGAACGCAUUCG	211	2.4747	3275830	3275852	AAUGCGUUCGGCGGGCAUUGUG	143	1.67717	REP238 (repetitive extragenic palindromic) element; contains 1 REP sequences
3287780	3287802	AACGUGUCAGCGGGUGCCUUUG	88	1.0321	3287778	3287800	AAGGCACCCGCUGACACGUUGC	329	3.85866	yraJ
3291466	3291488	CCUGUUGUUCUGGCAGCCCUGA	561	6.57965	3291464	3291486	AGGGCUGCCAGAACAACAGGCA	2837	33.2736	yraM
3291488	3291510	UUUUCGCCGGUUGUGGCACCCA	1314	15.4112	3291486	3291508	GGUGCCACAACCGGCGAAAAUC	692	8.11608	yraM
3291494	3291516	CCGGUUGUGGCACCCAUACUCC	12265	143.849	3291492	3291514	AGUAUGGGUGCCACAACCGGCG	9604	112.64	yraM
3291497	3291519	GUUGUGGCACCCAUACUCCCGA	235	2.75618	3291495	3291517	GGGAGUAUGGGUGCCACAACCG	547	6.41546	yraM
3291504	3291526	CACCCAUACUCCCGAUCAGUCC	4089	47.9576	3291502	3291524	ACUGAUCGGGAGUAUGGGUGCC	5739	67.3095	yraM
3291510	3291532	UACUCCCGAUCAGUCCACUGCU	4948	58.0323	3291508	3291530	CAGUGGACUGAUCGGGAGUAUG	3622	42.4804	yraM
3291514	3291536	CCCGAUCAGUCCACUGCUUAUA	93	1.09074	3291512	3291534	UAAGCAGUGGACUGAUCGGGAG	170	1.99383	yraM
3291532	3291554	UAUAUGCAGGGCACGGCGCAGG	1247	14.6254	3291530	3291552	UGCGCCGUGCCCUGCAUAUAAG	229	2.68581	yraM
3291543	3291565	CACGGCGCAGGCUGAUUCUGCC	115	1.34877	3291541	3291563	CAGAAUCAGCCUGCGCCGUGCC	2979	34.939	yraM
3293902	3293924	GAUGCCAUCUCCCGUGCAGCCA	686	8.04571	3293900	3293922	GCUGCACGGGAGAUGGCAUCCG	113	1.32531	diaA
3294032	3294054	AAACGGAGCGGCCCAGCUUACC	2998	35.1619	3294030	3294052	UAAGCUGGGCCGCUCCGUUUCG	612	7.1778	diaA
3298256	3298278	CAGUCUGCAAACCCCGGAGAUU	584	6.84941	3298254	3298276	UCUCCGGGGUUUGCAGACUGCU	274	3.21359	yhbQ yhbS
3303300	3303322	AAUGUCGCAGGCUGCACAUGCC	398	4.66792	3303298	3303320	CAUGUGCAGCCUGCGACAUUGU	106	1.24321	mtr
3307686	3307708	UACCGUCGCGGGAACCUGCAAC	121	1.41914	3307684	3307706	UGCAGGUUCCCGCGACGGUAUC	399	4.67965	pnp
3307799	3307821	AUACCCGCAACGGCAGCUUUGA	5579	65.433	3307797	3307819	AAAGCUGCCGUUGCGGGUAUCG	1350	15.8334	pnp
3312328	3312350	UAACCGCACCGCUCGCCAUACC	141	1.65371	3312326	3312348	UAUGGCGAGCGGUGCGGUUAUC	91	1.06729	infB
3316367	3316389	UUUGGUGUACCGAGACGGGACG	1128	13.2297	3316365	3316387	UCCCGUCUCGGUACACCAAAUC	270	3.16668
3323480	3323502	UAUCGUUGGACGCACCGGUAGA	133	1.55988	3323478	3323500	UACCGGUGCGUCCAACGAUAUU	151	1.77099	ftsH
3324874	3324896	UUAGACUCGCUGGGCCCAAAGC	2142	25.1223	3324872	3324894	UUUGGGCCCAGCGAGUCUAAUG	1654	19.3988	ftsH
3324879	3324901	CUCGCUGGGCCCAAAGCUCUGG	9539	111.878	3324877	3324899	AGAGCUUUGGGCCCAGCGAGUC	12913	151.449	ftsH
3325088	3325110	CUUCCCGCGAACGUGCACGAGA	137	1.6068	3325086	3325108	UCGUGCACGUUCGCGGGAAGUG	158	1.85309	rlmE
3325204	3325226	AAACUGCCACCUGGCGCUAAUA	7855	92.1269	3325202	3325224	UUAGCGCCAGGUGGCAGUUUUG	214	2.50989	rlmE
3325261	3325283	UACAUGGCACGGGGGAUAUCCA	689	8.08089	3325259	3325281	GAUAUCCCCCGUGCCAUGUAUC	245	2.87347	rlmE
3325844	3325866	AAAGGUCUGGCACAUCCGCUCA	940	11.0247	3325842	3325864	AGCGGAUGUGCCAGACCUUUCA	105	1.23149	yhbY
3325849	3325871	UCUGGCACAUCCGCUCAAGCCA	185	2.16976	3325847	3325869	GCUUGAGCGGAUGUGCCAGACC	205	2.40433	yhbY
3325894	3325916	UUUGACCGAAGGGGUGCUGGCC	9970	116.933	3325892	3325914	CCAGCACCCCUUCGGUCAAACC	272	3.19014	yhbY
3325901	3325923	GAAGGGGUGCUGGCCGAGAUUG	462	5.41854	3325899	3325921	AUCUCGGCCAGCACCCCUUCGG	1027	12.0451	yhbY
3325902	3325924	AAGGGGUGCUGGCCGAGAUUGA	1288	15.1062	3325900	3325922	AAUCUCGGCCAGCACCCCUUCG	588	6.89632	yhbY
3325931	3325953	UUAGAGCACCAUGAACUCAUCA	405	4.75002	3325929	3325951	AUGAGUUCAUGGUGCUCUAACG	499	5.85249	yhbY
3325998	3326020	UGGAAGCUAUCGUGCGCGAAAC	88	1.0321	3325996	3326018	UUCGCGCACGAUAGCUUCCACG	2017	23.6563	yhbY
3328275	3328297	UUACCACAGCGAGCGGGCAACG	717	8.40929	3328273	3328295	UUGCCCGCUCGCUGUGGUAAUG	6566	77.0089	dacB
3330097	3330119	UGCGAGCUGCCAGUGGCUAAGC	108	1.26667	3330095	3330117	UUAGCCACUGGCAGCUCGCAUG	297	3.48335	yhbE
3331846	3331868	UCGUCAGCGGCGGCGGUAAACG	354	4.15187	3331844	3331866	UUUACCGCCGCCGCUGACGAUG	6948	81.4892	ispB
3332015	3332037	UAAAGCUACCGCCAACGCCGCA	282	3.30742	3332013	3332035	CGGCGUUGGCGGUAGCUUUACC	262	3.07285	ispB
3332097	3332119	AUGACCAGCCUCGGUUCGCUCA	382	4.48026	3332095	3332117	AGCGAACCGAGGCUGGUCAUCA	253	2.96729	ispB
3338161	3338183	AUAUUACCCGCCGUGGUUAGCG	135	1.58334	3338159	3338181	CUAACCACGGCGGGUAAUAUUC	241	2.82655
3338751	3338773	UCAGGGGACUGACAGCCUGACC	1179	13.8278	3338749	3338771	UCAGGCUGUCAGUCCCCUGACG	6563	76.9737	yrbG
3340113	3340135	UGAUGACGCCGGGGGGAAUACG	8412	98.6596	3340111	3340133	UAUUCCCCCCGGCGUCAUCACA	2702	31.6902	kdsD
3341575	3341597	AUCGUCACCCAGGGCACCAUCA	316	3.70619	3341573	3341595	AUGGUGCCCUGGGUGACGAUGA	97	1.13766	lptA
3342383	3342405	GGGGUGAACGUCGCCGUGUAGA	1071	12.5612	3342381	3342403	UACACGGCGACGUUCACCCCCG	505	5.92286	lptB
3342588	3342610	UAUCGUCAGUCAGGGGCAUUUG	370	4.33952	3342586	3342608	AAUGCCCCUGACUGACGAUAUA	4015	47.0897	lptB
3343073	3343095	CCAGGGCGAAACGACGCAGACC	430	5.04323	3343071	3343093	UCUGCGUCGUUUCGCCCUGGUA	322	3.77656	rpoN
3344092	3344114	UGGUGGCACGCCGCACUGUUGC	1791	21.0056	3344090	3344112	AACAGUGCGGCGUGCCACCAUG	4022	47.1718	rpoN
3344222	3344244	UCGAGAUCACCGAGGCACUGCG	341	3.9994	3344220	3344242	CAGUGCCUCGGUGAUCUCGACG	167	1.95865	hpf
3344753	3344775	AAGCUAUCCUGACGCGGGAAAA	938	11.0013	3344751	3344773	UUCCCGCGUCAGGAUAGCUUCA	165	1.93519	ptsN
3345742	3345764	AAACCUGUCGCCGCGUUCCUCG	178	2.08766	3345740	3345762	AGGAACGCGGCGACAGGUUUAU	230	2.69754	yhbJ
3346489	3346511	AACAAAGUCCCCUGGGCACCGG	133	1.55988	3346487	3346509	GGUGCCCAGGGGACUUUGUUCA	694	8.13954	yrbL
3348645	3348667	UUUACGGCGCAGCCAAGAUUUC	243	2.85001	3348643	3348665	AAUCUUGGCUGCGCCGUAAAUU	445	5.21916	arcZ
3348660	3348682	AGAUUUCCCUGGUGUUGGCGCA	124	1.45433	3348658	3348680	CGCCAACACCAGGGAAAUCUUG	208	2.43952	arcZ
3348663	3348685	UUUCCCUGGUGUUGGCGCAGUA	7957	93.3232	3348661	3348683	CUGCGCCAACACCAGGGAAAUC	430	5.04323	arcZ
3348683	3348705	UAUUCGCGCACCCCGGUCUAGC	242	2.83828	3348681	3348703	UAGACCGGGGUGCGCGAAUACU	234	2.74445	arcZ
3348684	3348706	AUUCGCGCACCCCGGUCUAGCC	412	4.83212	3348682	3348704	CUAGACCGGGGUGCGCGAAUAC	878	10.2976	arcZ
3348685	3348707	UUCGCGCACCCCGGUCUAGCCG	290	3.40125	3348683	3348705	GCUAGACCGGGGUGCGCGAAUA	666	7.81114	arcZ
3348924	3348946	UCCUGCGCCGUCAGAUUCGACU	94	1.10247	3348922	3348944	UCGAAUCUGACGGCGCAGGAUA	195	2.28705	arcB
3349772	3349794	GUAGCGCACGCGCACGGUAACC	386	4.52718	3349770	3349792	UUACCGUGCGCGUGCGCUACGA	260	3.04939	arcB
3354212	3354234	UACCCCAUUCGCCGUGCUCUCC	241	2.82655	3354210	3354232	AGAGCACGGCGAAUGGGGUAUC	505	5.92286	gltB
3362822	3362844	AAUCCAGCCGUGGCGAACAUCA	88	1.0321	3362820	3362842	AUGUUCGCCACGGCUGGAUUGA	94	1.10247	yhcD
3362913	3362935	CAAGGCCGUGGUGCAGUAGGGA	360	4.22224	3362911	3362933	CCUACUGCACCACGGCCUUGUU	305	3.57717	yhcD
3365387	3365409	UGCCAGCAAUGGUAGCCAGACG	644	7.55311	3365385	3365407	UCUGGCUACCAUUGCUGGCACU	297	3.48335	yhcF
3376772	3376794	AUAGCCUAUGCCAGCACACAAA	149	1.74754	3376770	3376792	UGUGUGCUGGCAUAGGCUAUUC	621	7.28336
3380276	3380298	UGCUGGUUGCCAUGCCUUCGCU	223	2.61544	3380274	3380296	CGAAGGCAUGGCAACCAGCAGA	112	1.31359	degS
3382232	3382254	ACAGUAGUGCAAGCGCCUGGCC	150	1.75927	3382230	3382252	CCAGGCGCUUGCACUACUGUUA	1203	14.1093	mdh
3382790	3382812	UUUAGCUCCCAGGGCGAAAUCG	168	1.97038	3382788	3382810	AUUUCGCCCUGGGAGCUAAAUU	186	2.18149	argR
3387430	3387452	AAAGCCGGGCGAGAGCAACAUU	798	9.35929	3387428	3387450	UGUUGCUCUCGCCCGGCUUUCC	138	1.61852
3388442	3388464	AGAUGCACGGGCGCGGGAAAGA	574	6.73212	3388440	3388462	UUUCCCGCGCCCGUGCAUCUCC	298	3.49507	aaeR
3395968	3395990	UAACGGUUCAUCGCUGGCGACA	2809	32.9452	3395966	3395988	UCGCCAGCGAUGAACCGUUAGA	2318	27.1865	yhdE
3397967	3397989	UAGCGACGGGCCACGGCUAAAA	333	3.90557	3397965	3397987	UUAGCCGUGGCCCGUCGCUACA	2997	35.1501	mreC
3398018	3398040	UAUCAGACCAGGCAGGGUAAAC	253	2.96729	3398016	3398038	UUACCCUGCCUGGUCUGAUACG	509	5.96978
3399158	3399180	UUACCAACCACACGCAGCAGCG	322	3.77656	3399156	3399178	CUGCUGCGUGUGGUUGGUAAAG	250	2.93211
3401303	3401325	UAACCCGGUGAGCAGCGUAACA	180	2.11112	3401301	3401323	UUACGCUGCUCACCGGGUUAAC	120	1.40741	csrD
3403669	3403691	AGCGCCAGCAGCAGCGGAAAUC	149	1.74754	3403667	3403689	UUUCCGCUGCUGCUGGCGCUUC	92	1.07902	accB
3406081	3406103	ACCGCGGCGGGUAUUCCUUAUG	104	1.21976	3406079	3406101	UAAGGAAUACCCGCCGCGGUUU	268	3.14322	panF
3407869	3407891	CAAGCCAGGCAGAGAGCGUUUG	419	4.91422	3407867	3407889	AACGCUCUCUGCCUGGCUUGCC	120	1.40741	prmA
3427352	3427374	UCUGGCUGAUGAUGUGGGGAUC	394	4.621	3427350	3427372	UCCCCACAUCAUCAGCCAGACG	399	4.67965	yrdA
3427363	3427385	AUGUGGGGAUCUGGCCGCUCGU	349	4.09322	3427361	3427383	GAGCGGCCAGAUCCCCACAUCA	298	3.49507	yrdA
3428397	3428419	CGCGGGAUACCGUCCGAUUAGU	96	1.12593	3428395	3428417	UAAUCGGACGGUAUCCCGCGCG	310	3.63582	aroE
3429621	3429643	AUAACGGGAGCGGCGCUGGACC	108	1.26667	3429619	3429641	UCCAGCGCCGCUCCCGUUAUGG	169	1.98211	yrdD
3429750	3429772	AAAGCGUCCCUGGCGUAAUACC	101	1.18457	3429748	3429770	UAUUACGCCAGGGACGCUUUGG	243	2.85001	yrdD
3430227	3430249	CACGGCAGCUGGCAUCCAGUCG	576	6.75558	3430225	3430247	ACUGGAUGCCAGCUGCCGUGGG	1016	11.9161	smg
3430478	3430500	UCGAACAUGGCAUGCCCUCCUC	221	2.59198	3430476	3430498	GGAGGGCAUGCCAUGUUCGACG	249	2.92038	smf smg
3430506	3430528	ACAUAGCCGCCGGGUACAGCUG	1727	20.255	3430504	3430526	GCUGUACCCGGCGGCUAUGUCC	94	1.10247	smf
3430577	3430599	CACAGGUUGGCCGGCACGUUCA	762	8.93707	3430575	3430597	AACGUGCCGGCCAACCUGUGCC	661	7.7525	smf
3430583	3430605	UUGGCCGGCACGUUCAGCGACG	712	8.35065	3430581	3430603	UCGCUGAACGUGCCGGCCAACC	634	7.43583	smf
3433058	3433080	UUGCGACUGGUGAUGGCAUCCU	369	4.32779	3433056	3433078	GAUGCCAUCACCAGUCGCAACC	147	1.72408	fmt
3440052	3440074	AUAUGAGCCACGCCGUCAGAGA	156	1.82964	3440050	3440072	UCUGACGGCGUGGCUCAUAUCC	1205	14.1328	rpsK
3440147	3440169	UCGGUUUGCGCGGACCCUUACG	336	3.94076	3440145	3440167	UAAGGGUCCGCGCAAACCGAUC	203	2.38087	rpsM
3440481	3440503	UAUACGGGCCACUAUGCACUCC	130	1.5247	3440479	3440501	AGUGCAUAGUGGCCCGUAUAGC	93	1.09074	rpsM
3440660	3440682	CUUCGGCUCGGCACUGCAAAUC	855	10.0278	3440658	3440680	UUUGCAGUGCCGAGCCGAAGCA	924	10.8371	rpmJ
3440809	3440831	UUCGCCUUCUUCAAUGCAGACU	101	1.18457	3440807	3440829	UCUGCAUUGAAGAAGGCGAACC	354	4.15187	secY
3440853	3440875	AGUUUGCACUUGAGCCAUAAAG	299	3.5068	3440851	3440873	UUAUGGCUCAAGUGCAAACUCU	174	2.04075	secY
3440897	3440919	UAAGCAGUGAGGUCCCACCGAA	3491	40.944	3440895	3440917	CGGUGGGACCUCACUGCUUAUC	26382	309.42	secY
3440902	3440924	AGUGAGGUCCCACCGAAGUAGA	620	7.27163	3440900	3440922	UACUUCGGUGGGACCUCACUGC	386	4.52718	secY
3441226	3441248	GUACCGCCCCCGAACCAUGACG	279	3.27223	3441224	3441246	UCAUGGUUCGGGGGCGGUACUG	761	8.92534	secY
3441248	3441270	CGAUGGUCGCCGGGAACAGAAU	895	10.497	3441246	3441268	UCUGUUCCCGGCGACCAUCGCG	3112	36.4989	secY
3441937	3441959	AUGAUGGUGCCUCGCUGUUGCU	98	1.14939	3441935	3441957	CAACAGCGAGGCACCAUCAUUG	126	1.47778	secY
3442217	3442239	UCGCCAGCCAGGAUCACUUUCG	111	1.30186	3442215	3442237	AAAGUGAUCCUGGCUGGCGAAG	263	3.08458	rplO
3443703	3443725	ACGACGGUAGGCGCGCAGAUCC	138	1.61852	3443701	3443723	AUCUGCGCGCCUACCGUCGUCC	156	1.82964	rplF
3444619	3444641	AGACCCGGGAUUUCACCGCGCA	1379	16.1735	3444617	3444639	CGCGGUGAAAUCCCGGGUCUGA	224	2.62717	rpsN
3444688	3444710	AAACCAUGCGGACGACCUGUUU	96	1.12593	3444686	3444708	ACAGGUCGUCCGCAUGGUUUCC	142	1.66544	rpsN
3445054	3445076	UCUGCUCACGGACACCCAUGCU	1984	23.2692	3445052	3445074	CAUGGGUGUCCGUGAGCAGAUC	265	3.10804	rplE
3445780	3445802	CGCUGCCAUGAUUCGCUCCUUA	302	3.54199	3445778	3445800	AGGAGCGAAUCAUGGCAGCGAA	246	2.8852	rplN rplX
3445781	3445803	GCUGCCAUGAUUCGCUCCUUAG	787	9.23028	3445779	3445801	AAGGAGCGAAUCAUGGCAGCGA	136	1.59507	rplN rplX
3448644	3448666	ACGGAGUUACCGGGUGCUUACC	1071	12.5612	3448642	3448664	UAAGCACCCGGUAACUCCGUGG	306	3.5889	rplB
3448852	3448874	AGAACGCAGACGCAGGGUGACA	679	7.96361	3448850	3448872	UCACCCUGCGUCUGCGUUCUGG	330	3.87038	rplB
3477319	3477341	UUAACGGCGCUGAUAUCCCGCU	336	3.94076	3477317	3477339	CGGGAUAUCAGCGCCGUUAACC	242	2.83828	kefB
3477664	3477686	UCUGAGCUACGCACGCCAUACA	157	1.84136	3477662	3477684	UAUGGCGUGCGUAGCUCAGAGC	189	2.21667	kefB
3479135	3479157	UUCCGGAUGGGCAUACAGCAGC	410	4.80866	3479133	3479155	UGCUGUAUGCCCAUCCGGAAUC	178	2.08766	kefG
3479239	3479261	GGUGCGGCAGCUCGCCCAUACA	157	1.84136	3479237	3479259	UAUGGGCGAGCUGCCGCACCGG	761	8.92534
3479470	3479492	ACGGCGGCAGCUACACCUUUCC	282	3.30742	3479468	3479490	AAAGGUGUAGCUGCCGCCGUCG	309	3.62409	yheS
3483431	3483453	UAAGUCACGCGGCAACCACUUC	460	5.39508	3483429	3483451	AGUGGUUGCCGCGUGACUUAAC	339	3.97594	yhfA
3483780	3483802	ACCAGAGGCGGAUUCGCCCAGA	113	1.32531	3483778	3483800	UGGGCGAAUCCGCCUCUGGUCA	565	6.62657	yhfA
3484126	3484148	AGAGGAUAACCGCGCAUGGUGC	130	1.5247	3484124	3484146	ACCAUGCGCGGUUAUCCUCUGU	209	2.45124	crp
3484131	3484153	AUAACCGCGCAUGGUGCUUGGC	395	4.63273	3484129	3484151	CAAGCACCAUGCGCGGUUAUCC	174	2.04075	crp
3502076	3502098	UCAGCUACGGACCGCUACUCUC	162	1.90001	3502074	3502096	GAGUAGCGGUCCGUAGCUGACA	147	1.72408	frlR
3512887	3512909	AUAGGGGCGGUAAUGCCAUAGU	152	1.78272	3512885	3512907	UAUGGCAUUACCGCCCCUAUCG	252	2.95557	rpe
3513160	3513182	UACGUGUGCCGCCGUUGCUGCU	950	11.142	3513158	3513180	CAGCAACGGCGGCACACGUAAA	145	1.70062	dam
3515676	3515698	UCCGCGCCGCCAUCACCAUACC	289	3.38952	3515674	3515696	UAUGGUGAUGGCGGCGCGGACG	102	1.1963	aroB
3515951	3515973	AUGACUUCUGCCAGCCCCGACG	204	2.3926	3515949	3515971	UCGGGGCUGGCAGAAGUCAUCA	93	1.09074	aroB
3523306	3523328	UCGCAGCACCGGGCAGUUAGCU	136	1.59507	3523304	3523326	CUAACUGCCCGGUGCUGCGAUC	181	2.12285	mrcA
3523643	3523665	CACGAGGAACAGCGCACUGACA	1243	14.5784	3523641	3523663	UCAGUGCGCUGUUCCUCGUGCG	1049	12.3031	nudE
3526573	3526595	AAAGCUGCCUGAACCCGCAACU	4407	51.6872	3526571	3526593	UUGCGGGUUCAGGCAGCUUUCA	120	1.40741	yrfF
3527253	3527275	UUACUGCCUCGGCGUGACUAAU	367	4.30434	3527251	3527273	UAGUCACGCCGAGGCAGUAACG	101	1.18457	yrfG
3530967	3530989	UUAUGAGCGCGGGGUGUUAACU	161	1.88828	3530965	3530987	UUAACACCCCGCGCUCAUAACC	390	4.57409	pck
3530989	3531011	AAUCUGGGUGCCGUUGCCGUCG	1431	16.7834	3530987	3531009	ACGGCAACGGCACCCAGAUUAG	1730	20.2902	pck
3531526	3531548	UCUAUGCACUGCUCCGCCAACG	90	1.05556	3531524	3531546	UUGGCGGAGCAGUGCAUAGAAG	112	1.31359	pck
3532081	3532103	UCGCUGCACCCGACUCAGUACG	109	1.2784	3532079	3532101	UACUGAGUCGGGUGCAGCGACA	163	1.91174	pck
3534471	3534493	AGUCAGCAGGCGAUCCAUCUGU	17310	203.019	3534469	3534491	AGAUGGAUCGCCUGCUGACUCG	340	3.98767	ompR
3534926	3534948	AAGGUGACCUGGGCCGCAAGUC	181	2.12285	3534924	3534946	CUUGCGGCCCAGGUCACCUUUU	1567	18.3785	greB
3543351	3543373	AUAGCGAAGCCGUCACACGUAC	372	4.36298	3543349	3543371	ACGUGUGACGGCUUCGCUAUCC	384	4.50372	gntX
3543732	3543754	AUUAACCCUGGCACGCCUAACG	146	1.71235	3543730	3543752	UUAGGCGUGCCAGGGUUAAUCA	88	1.0321	nfuA
3545797	3545819	CCUGACUAUCGGCGAGACCAUC	540	6.33336	3545795	3545817	UGGUCUCGCCGAUAGUCAGGUU	188	2.20495	gntT
3551756	3551778	UUGGGCGACGGCACUACAGCUA	2030	23.8087	3551754	3551776	GCUGUAGUGCCGUCGCCCAACC	133	1.55988	malT
3551776	3551798	UAAUCGCCCUCUCCGCCCGGCA	355	4.1636	3551774	3551796	CCGGGCGGAGAGGGCGAUUAGC	185	2.16976	malT
3553414	3553436	AAGGCGAAGCGAUGGCGCAACA	458	5.37162	3553412	3553434	UUGCGCCAUCGCUUCGCCUUCG	779	9.13645	malT
3558315	3558337	CUUCCGGCGUGGUGCCGAUAUC	93	1.09074	3558313	3558335	UAUCGGCACCACGCCGGAAGCG	125	1.46605	glpR
3563885	3563907	CUACUGGCUUGCGCACUCCACA	812	9.52349	3563883	3563905	UGGAGUGCGCAAGCCAGUAGCG	497	5.82903	glgP
3566360	3566382	UAAGGGUCAUCCCGUGGCUACC	334	3.9173	3566358	3566380	UAGCCACGGGAUGACCCUUAAC	1309	15.3525	glgC
3566995	3567017	UCUGCGGUGCCGCGAUACCAGU	278	3.26051	3566993	3567015	UGGUAUCGCGGCACCGCAGAUG	126	1.47778	glgC
3568036	3568058	UCGCGGCACUCGGCAGACGACC	235	2.75618	3568034	3568056	UCGUCUGCCGAGUGCCGCGAUU	280	3.28396	glgX
3568250	3568272	CGAGAGCACCGGGCAGUUCUGG	233	2.73273	3568248	3568270	AGAACUGCCCGGUGCUCUCGCA	303	3.55372	glgX
3568491	3568513	UUAUCGAUCCCACGCAGCGAGA	234	2.74445	3568489	3568511	UCGCUGCGUGGGAUCGAUAACC	303	3.55372	glgX
3571027	3571049	CAUCGGGUGACGGCGACCGUCC	129	1.51297	3571025	3571047	ACGGUCGCCGUCACCCGAUGCG	142	1.66544	glgB
3572738	3572760	GAAGUGUGCCAGUGGUUCCGCC	228	2.67408	3572736	3572758	CGGAACCACUGGCACACUUCAG	1613	18.918	asd
3572739	3572761	AAGUGUGCCAGUGGUUCCGCCA	3266	38.3051	3572737	3572759	GCGGAACCACUGGCACACUUCA	1777	20.8414	asd
3572740	3572762	AGUGUGCCAGUGGUUCCGCCAA	90	1.05556	3572738	3572760	GGCGGAACCACUGGCACACUUC	335	3.92903	asd
3572799	3572821	GAAGACAGGGCGAAUGGCGUCG	8354	97.9794	3572797	3572819	ACGCCAUUCGCCCUGUCUUCUU	4097	48.0514	asd
3572844	3572866	UUGCAUGAGAACGGAGCCGACC	198	2.32223	3572842	3572864	UCGGCUCCGUUCUCAUGCAACG	538	6.3099	asd
3572849	3572871	UGAGAACGGAGCCGACCAUACC	2868	33.6372	3572847	3572869	UAUGGUCGGCUCCGUUCUCAUG	6183	72.5169	asd
3572866	3572888	AUACCGCGCCAGCCGAUAAAAC	4000	46.9138	3572864	3572886	UUUAUCGGCUGGCGCGGUAUGG	299	3.5068	asd
3600679	3600701	CCAUCUCACCCGGCUGCAUAUG	428	5.01977	3600677	3600699	UAUGCAGCCGGGUGAGAUGGCG	107	1.25494	ftsE
3601741	3601763	UUCUGCCGGAGGAACCACCAUC	121	1.41914	3601739	3601761	UGGUGGUUCCUCCGGCAGAAGA	142	1.66544	ftsY
3603512	3603534	UUUGCUGGAGCGGAGCCAUAUC	1562	18.3198	3603510	3603532	UAUGGCUCCGCUCCAGCAAAAG	332	3.89384	yhhM
3606800	3606822	AUAAGGCAGUCCAUCCGUCUCU	226	2.65063	3606798	3606820	AGACGGAUGGACUGCCUUAUCG	486	5.70002	sirA
3623849	3623871	UGUGUCGUCGGCAUGGUCAGCA	89	1.04383	3623847	3623869	CUGACCAUGCCGACGACACACU	157	1.84136	yhhJ
3624454	3624476	CGUGGCAUCGACGUUCACCUGA	413	4.84384	3624452	3624474	AGGUGAACGUCGAUGCCACGCG	143	1.67717	yhhJ
3634706	3634728	UCUGCAACACCGCCGGUCCAGA	107	1.25494	3634704	3634726	UGGACCGGCGGUGUUGCAGAUU	393	4.60928	yhiN
3635771	3635793	CAACGCCGUGGCAACCGUUAUC	226	2.65063	3635769	3635791	UAACGGUUGCCACGGCGUUGGC	89	1.04383	pitA
3637574	3637596	UGGGUUGGCCAUGUGAGGUAAA	182	2.13458	3637572	3637594	UACCUCACAUGGCCAACCCAAC	165	1.93519	uspB
3639367	3639389	CUGGCCCCUGUGAUCGCUGAUA	117	1.37223	3639365	3639387	UCAGCGAUCACAGGGGCCAGCG	145	1.70062	dtpB
3643691	3643713	UUACUACCCCGGUUCGCCGUUG	112	1.31359	3643689	3643711	ACGGCGAACCGGGGUAGUAACG	864	10.1334	yhiR
3644227	3644249	UAAGCUGGAUCGUGCCGGAGUA	180	2.11112	3644225	3644247	CUCCGGCACGAUCCAGCUUACG	358	4.19878	yhiR
3645847	3645869	CUUACUCAUCCACUGCCUGUCA	276	3.23705	3645845	3645867	ACAGGCAGUGGAUGAGUAAGCG	110	1.29013	dinQ
3671569	3671591	CGAUCGGCUGGGUAACCAGUUU	1245	14.6019	3671567	3671589	ACUGGUUACCCAGCCGAUCGUU	1152	13.5112	yhjD
3671639	3671661	AUGGUGUCGUUUGCCGCAGGGG	129	1.51297	3671637	3671659	CCUGCGGCAAACGACACCAUCA	223	2.61544	yhjD
3675436	3675458	CUACCAGCCGACCAUCCGUUUC	110	1.29013	3675434	3675456	AACGGAUGGUCGGCUGGUAGCG	122	1.43087	yhjG
3678352	3678374	UGAGGCGAUGCCAGCGUAAACG	627	7.35373	3678350	3678372	UUUACGCUGGCAUCGCCUCACG	1333	15.634	kdgK
3679646	3679668	UCGAUCCCCUGCUGCCACAAUG	98	1.14939	3679644	3679666	UUGUGGCAGCAGGGGAUCGACC	92	1.07902	yhjJ
3679849	3679871	AAGCGUCCCCUGUUGCCAUGCU	275	3.22532	3679847	3679869	CAUGGCAACAGGGGACGCUUUC	129	1.51297	yhjJ
3681048	3681070	ACGCUCGCCGGGAUGACAUCCA	309	3.62409	3681046	3681068	GAUGUCAUCCCGGCGAGCGUCA	417	4.89076	dctA
3681278	3681300	CAUGCCCGCAAUGCCCGUUACG	2914	34.1767	3681276	3681298	UAACGGGCAUUGCGGGCAUGGA	164	1.92346	dctA
3685576	3685598	AGAGAGGUACAGCCCGUAAGCG	163	1.91174	3685574	3685596	CUUACGGGCUGUACCUCUCUGG	181	2.12285	bcsC
3694159	3694181	UAUAGCCUAUCGCGGGAUCAGG	90	1.05556	3694157	3694179	UGAUCCCGCGAUAGGCUAUAUC	155	1.81791	yhjR
3695452	3695474	AAUGCGCCACUCUCCCGUUGUC	201	2.35742	3695450	3695472	CAACGGGAGAGUGGCGCAUUCC	333	3.90557	bcsE
3695968	3695990	AAUGCCGAGCACGAUGGUCGCC	550	6.45064	3695966	3695988	CGACCAUCGUGCUCGGCAUUGA	172	2.01729	bcsE
3696114	3696136	UAUCUGGCGCGGCACUCUUUGC	178	2.08766	3696112	3696134	AAAGAGUGCCGCGCCAGAUAGC	276	3.23705	bcsF
3698171	3698193	AUUAGCCCCCGUGGUGUUGUCA	1411	16.5488	3698169	3698191	ACAACACCACGGGGGCUAAUCU	2456	28.805	rdlD
3698172	3698194	UUAGCCCCCGUGGUGUUGUCAG	3077	36.0884	3698170	3698192	GACAACACCACGGGGGCUAAUC	149	1.74754	rdlD
3699972	3699994	UGCAGGGGCCGAAGCGCCGACG	365	4.28088	3699970	3699992	UCGGCGCUUCGGCCCCUGCACC	290	3.40125	dppF
3703106	3703128	UAAUCCUCGCCCAGCACUUCCA	202	2.36914	3703104	3703126	GAAGUGCUGGGCGAGGAUUACA	211	2.4747	dppB
3704244	3704266	UGCAUCACCACCUGCGCUUGUU	89	1.04383	3704242	3704264	CAAGCGCAGGUGGUGAUGCACG	361	4.23397	dppA
3704441	3704463	UACCGUCUGGUGCUCGCCAUCU	225	2.6389	3704439	3704461	AUGGCGAGCACCAGACGGUAAU	1558	18.2729	dppA
3704578	3704600	GACGUUGUACCGGCAUCGCCCA	128	1.50124	3704576	3704598	GGCGAUGCCGGUACAACGUCCG	203	2.38087	dppA
3705570	3705592	UAGGUGGUGCCGGAGGUAAACA	1106	12.9717	3705568	3705590	UUUACCUCCGGCACCACCUAUG	761	8.92534	dppA
3705770	3705792	AGUGGGUUGUCGCUGCCUGACC	6018	70.5817	3705768	3705790	UCAGGCAGCGACAACCCACUGC	7985	93.6516
3705823	3705845	UAUGAGGUGGGGAUGCCGUACU	7753	90.9306	3705821	3705843	UACGGCAUCCCCACCUCAUAAC	695	8.15126
3706159	3706181	AAAAUGCCAGGGCCAGCCAUAA	960	11.2593	3706157	3706179	AUGGCUGGCCCUGGCAUUUUCC	1750	20.5248
3706160	3706182	AAAUGCCAGGGCCAGCCAUAAG	1914	22.4482	3706158	3706180	UAUGGCUGGCCCUGGCAUUUUC	1380	16.1852
3710529	3710551	AAGGUACUCACGCUGGCAUGCC	562	6.59138	3710527	3710549	CAUGCCAGCGUGAGUACCUUAG	188	2.20495	yhjY
3710899	3710921	UUACCACGCUCGCCAGCAGGCU	3530	41.4014	3710897	3710919	CCUGCUGGCGAGCGUGGUAAUC	1516	17.7803	yhjY
3710924	3710946	CUGCCAGCGACCACCGCUUUUU	102	1.1963	3710922	3710944	AAAGCGGUGGUCGCUGGCAGCU	466	5.46545	yhjY
3715423	3715445	UCAGCCCACAAACCGUCGAACA	636	7.45929	3715421	3715443	UUCGACGGUUUGUGGGCUGAGG	237	2.77964	ghrB
3730888	3730910	UACGCGUGAUGCUGCCGGAAUG	301	3.53026	3730886	3730908	UUCCGGCAGCAUCACGCGUACC	856	10.0395	xylG
3737930	3737952	UAACUACGACGGUCCACAGGGG	248	2.90865	3737928	3737950	CCUGUGGACCGUCGUAGUUACA	1389	16.2908	avtA
3739149	3739171	UAGCCGAUGCCGCUGCACUUUC	100	1.17284	3739147	3739169	AAGUGCAGCGGCAUCGGCUACG	584	6.84941	ysaA
3740326	3740348	CAGGCGCGGUGGUCACAUAGCC	250	2.93211	3740324	3740346	CUAUGUGACCACCGCGCCUGCC	92	1.07902	yiaJ
3759818	3759840	UCACCAGCACCGGCACUUUUCC	126	1.47778	3759816	3759838	AAAAGUGCCGGUGCUGGUGACC	158	1.85309	yibF
3770818	3770840	CAUGCUGCCGCUGGCGUCUAUC	94	1.10247	3770816	3770838	UAGACGCCAGCGGCAGCAUGUC	159	1.86482	mtlA
3774629	3774651	AAAGCACCUGGUCGCGCAUACU	130	1.5247	3774627	3774649	UAUGCGCGACCAGGUGCUUUGU	197	2.3105
3775749	3775771	UAACCCCUGACCAGCGUCUGCA	172	2.01729	3775747	3775769	CAGACGCUGGUCAGGGGUUAUC	163	1.91174	lldP
3777486	3777508	UGAAGACCCGGAUAUCGCCUCA	188	2.20495	3777484	3777506	AGGCGAUAUCCGGGUCUUCACU	96	1.12593	lldR
3782228	3782250	AUCCAGUCCACCACGUGCAUCC	369	4.32779	3782226	3782248	AUGCACGUGGUGGACUGGAUCC	190	2.2284	grxC
3782299	3782321	UCUGGGGAACCGUGGUGCGACC	578	6.77904	3782297	3782319	UCGCACCACGGUUCCCCAGAUU	226	2.65063	grxC
3783037	3783059	UGGGGGGUAACAACUCCCGACG	127	1.48951	3783035	3783057	UCGGGAGUUGUUACCCCCCAUG	1123	13.171	yibN
3786356	3786378	UCUCCCGAUGGCACCGUUGAGU	328	3.84693	3786354	3786376	UCAACGGUGCCAUCGGGAGAUG	799	9.37102	yibQ
3792645	3792667	UAUGUGGGCGACGUGGCUGAUG	122	1.43087	3792643	3792665	UCAGCCACGUCGCCCACAUAGA	150	1.75927	rfaD
3794272	3794294	UCGACGCUCAGGGGCUGGUAAA	335	3.92903	3794270	3794292	UACCAGCCCCUGAGCGUCGAUA	231	2.70927	rfaC
3794344	3794366	ACUGGCAAACCGCUCGCGAACC	873	10.2389	3794342	3794364	UUCGCGAGCGGUUUGCCAGUCC	341	3.9994	rfaC
3807264	3807286	UGGAUUGCCACCAGCACUCACG	124	1.45433	3807262	3807284	UGAGUGCUGGUGGCAAUCCAUA	118	1.38396	waaA
3807574	3807596	AAGCUGCCGCACACGCUAUUCC	336	3.94076	3807572	3807594	AAUAGCGUGUGCGGCAGCUUCC	257	3.01421	waaA
3809063	3809085	AAACCGGCCAGCGCAAGCGUCC	760	8.91361	3809061	3809083	ACGCUUGCGCUGGCCGGUUUCA	548	6.42718	mutM
3818901	3818923	UAUGGGCAACCGGAUGCAUAAC	194	2.27532	3818899	3818921	UAUGCAUCCGGUUGCCCAUACG	565	6.62657	ligB
3820010	3820032	UCUGCGCAUGAGCCGCCAAAAG	1772	20.7828	3820008	3820030	UUUGGCGGCUCAUGCGCAGACG	3592	42.1286	gmk
3821399	3821421	UAUGGACCAGAUGGCGGAGAUG	415	4.8673	3821397	3821419	UCUCCGCCAUCUGGUCCAUAUC	96	1.12593	spoT
3824212	3824234	AUUACUCGCCGAGCAGCACGCC	190	2.2284	3824210	3824232	CGUGCUGCUCGGCGAGUAAUUC	196	2.29877	recG
3824302	3824324	UAAAGCACGGCUGGCACAGCAG	105	1.23149	3824300	3824322	GCUGUGCCAGCCGUGCUUUACC	91	1.06729	recG
3825271	3825293	AGAACGCUGGAUGCCGGAGACG	214	2.50989	3825269	3825291	UCUCCGGCAUCCAGCGUUCUAU	179	2.09939	recG
3830993	3831015	CGUGCGCCGGAGCGGUAUUUUC	202	2.36914	3830991	3831013	AAAUACCGCUCCGGCGCACGUU	204	2.3926	yicI
3848452	3848474	AAGAAAGCCGCGUGCCCCCGCG	5345	62.6885	3848450	3848472	CGGGGGCACGCGGCUUUCUUUC	497	5.82903	uhpA
3850417	3850439	GAUGCCGUAGGUGUCCACUUCC	118	1.38396	3850415	3850437	AAGUGGACACCUACGGCAUCUC	211	2.4747	ilvB
3852192	3852214	UAUGCUGGCAACGCUGGUCGCG	105	1.23149	3852190	3852212	CGACCAGCGUUGCCAGCAUAAA	353	4.14014	emrD
3864502	3864524	ACGCGGGACGUUCGCUGAUAGC	122	1.43087	3864500	3864522	UAUCAGCGAACGUCCCGCGUUA	237	2.77964	ibpB
3865498	3865520	UCAGGUAGCCAGAACACCCAUC	164	1.92346	3865496	3865518	UGGGUGUUCUGGCUACCUGACC	118	1.38396
3866267	3866289	UUCUCCUGACGGAUGCCAGUUA	112	1.31359	3866265	3866287	ACUGGCAUCCGUCAGGAGAAUG	133	1.55988	yidR
3866460	3866482	UAAGCCCGAUGGUGGGUAAAGG	134	1.57161	3866458	3866480	UUUACCCACCAUCGGGCUUAUC	328	3.84693	yidR
3874465	3874487	AAUACGCGCGAUAGCCUGGUCG	719	8.43275	3874463	3874485	ACCAGGCUAUCGCGCGUAUUCC	159	1.86482	yidA
3876624	3876646	AAUGUGCGAGCCGUCGACGUCC	113	1.32531	3876622	3876644	ACGUCGACGGCUCGCACAUUCG	437	5.12533	gyrB
3877300	3877322	UGAGUACCGCCGUCACGCUGCG	453	5.31298	3877298	3877320	CAGCGUGACGGCGGUACUCACC	660	7.74077	gyrB
3880589	3880611	UUGUAGUACUCCGCCACCGUCU	158	1.85309	3880587	3880609	ACGGUGGCGGAGUACUACAAGA	112	1.31359	dnaA
3880785	3880807	ACGCCACUUCGCCCGGCAAACG	191	2.24013	3880783	3880805	UUUGCCGGGCGAAGUGGCGUUC	227	2.66236	dnaA
3881524	3881546	AAAACGCAGCUGUGGGGCAUCC	672	7.88151	3881522	3881544	AUGCCCCACAGCUGCGUUUUGA	96	1.12593	dnaA
3887914	3887936	UCGCCGGUAUCCGUGCGGUAGA	96	1.12593	3887912	3887934	UACCGCACGGAUACCGGCGACU	275	3.22532	tnaA
3888454	3888476	AUUAUCCCGUCGGCUCCAGUUU	227	2.66236	3888452	3888474	ACUGGAGCCGACGGGAUAAUUU	1884	22.0964	tnaB
3888956	3888978	UUCGCUGCUGGCGCUGGUGAUU	910	10.6729	3888954	3888976	UCACCAGCGCCAGCAGCGAACC	549	6.43891	tnaB
3909430	3909452	CCGGCGCAGGGAAGGUUGCACC	208	2.43952	3909428	3909450	UGCAACCUUCCCUGCGCCGGUG	291	3.41298	pstS
3909547	3909569	UAAUGUCUCCUGGGAGGAUUCA	91	1.06729	3909545	3909567	AAUCCUCCCAGGAGACAUUAUG	199	2.33396	pstS
3911893	3911915	UCUGCGGCACACGGCUGAUAGC	189	2.21667	3911891	3911913	UAUCAGCCGUGUGCCGCAGACU	156	1.82964	glmU
3912073	3912095	UAAUGGUUCCCGCGCCGAUGUU	391	4.58582	3912071	3912093	CAUCGGCGCGGGAACCAUUACC	1629	19.1056	glmU
3912115	3912137	CAUCGCCCAGGUAAGUCAGAUG	124	1.45433	3912113	3912135	UCUGACUUACCUGGGCGAUGCG	111	1.30186	glmU
3912408	3912430	ACAUCGCGCCCGUGAGUUAGCG	133	1.55988	3912406	3912428	CUAACUCACGGGCGCGAUGUUG	362	4.24569	glmU
3912892	3912914	CAGAGAUCAGCGGCACGUCGCC	96	1.12593	3912890	3912912	CGACGUGCCGCUGAUCUCUGUC	155	1.81791	glmU
3914608	3914630	AAGGCAUACGGCCCAGCAGUGC	93	1.09074	3914606	3914628	ACUGCUGGGCCGUAUGCCUUCA	156	1.82964	atpD
3917359	3917381	CCUGUCUGACGGUCACCGAUGA	270	3.16668	3917357	3917379	AUCGGUGACCGUCAGACAGGUA	1305	15.3056	atpA
3917497	3917519	GCAGAGAAGCCGUCGUGAUCCA	89	1.04383	3917495	3917517	GAUCACGACGGCUUCUCUGCUG	199	2.33396	atpA
3918392	3918414	CGUAGGGGCGAGCUACCGUAAU	148	1.73581	3918390	3918412	UACGGUAGCUCGCCCCUACGCC	212	2.48643	atpH
3918418	3918440	UCAGACAUCAGCCCCUCCCUCC	108	1.26667	3918416	3918438	AGGGAGGGGCUGAUGUCUGAAU	128	1.50124	atpH
3918425	3918447	UCAGCCCCUCCCUCCUUACAGU	150	1.75927	3918423	3918445	UGUAAGGAGGGAGGGGCUGAUG	122	1.43087	atpF atpH
3919161	3919183	CAUCAUCACAGCGGCAGCCAUG	344	4.03458	3919159	3919181	UGGCUGCCGCUGUGAUGAUGGG	287	3.36606	atpE
3919168	3919190	ACAGCGGCAGCCAUGUACAGCA	2569	30.1304	3919166	3919188	CUGUACAUGGCUGCCGCUGUGA	1346	15.7865	atpE
3919343	3919365	AAAAUGGCCCACGGCACAUUCA	140	1.64198	3919341	3919363	AAUGUGCCGUGGGCCAUUUUCC	228	2.67408	atpB
3919364	3919386	AGGAUCCACUGUGACCACCACG	101	1.18457	3919362	3919384	UGGUGGUCACAGUGGAUCCUGA	1592	18.6717	atpB
3919465	3919487	UUUGGACAGCAGGCUUACCCCU	798	9.35929	3919463	3919485	GGGUAAGCCUGCUGUCCAAACC	396	4.64446	atpB
3919550	3919572	GUGAAGCCGCCGAUGCCUUUCA	321	3.76483	3919548	3919570	AAAGGCAUCGGCGGCUUCACGA	107	1.25494	atpB
3919603	3919625	UACGCCCAGUGCCAUAGACAGC	332	3.89384	3919601	3919623	UGUCUAUGGCACUGGGCGUAUU	183	2.1463	atpB
3919641	3919663	CAGACGGAACCACACGCAGUGC	247	2.89692	3919639	3919661	ACUGCGUGUGGUUCCGUCUGCG	221	2.59198	atpB
3919748	3919770	AAGAUCGUCAGGGCCAGCGGAG	575	6.74385	3919746	3919768	CCGCUGGCCCUGACGAUCUUCG	170	1.99383	atpB
3922052	3922074	UCUGUCAACGCAGGGGCAAACG	410	4.80866	3922050	3922072	UUUGCCCCUGCGUUGACAGACG	109	1.2784	mnmG
3922440	3922462	AACGUGCCGGAGCCCAACCUUC	282	3.30742	3922438	3922460	AGGUUGGGCUCCGGCACGUUCU	87	1.02037	mnmG
3926018	3926040	CGCUGCUGCGCGGUGAAAUGCC	127	1.48951	3926016	3926038	CAUUUCACCGCGCAGCAGCGCC	380	4.45681	asnA
3928322	3928344	AAGGCGCUGGCCUGCAAUAAUC	190	2.2284	3928320	3928342	UUAUUGCAGGCCAGCGCCUUUU	254	2.97902	ravA
3933349	3933371	AAAGCGUGGCUGAUGGAGCAGA	284	3.33088	3933347	3933369	UGCUCCAUCAGCCACGCUUUCG	206	2.41606	rbsC
3935101	3935123	AAAGGCGUCGAAACCGCAGAUA	231	2.70927	3935099	3935121	UCUGCGGUUUCGACGCCUUUCG	272	3.19014	rbsB
3937221	3937243	AUGGAACGCGGUUCGGCUUAGA	158	1.85309	3937219	3937241	UAAGCCGAACCGCGUUCCAUCA	232	2.721	hsrA rbsR
3938860	3938882	UAUGCUCAUGCCAGGCCAUAUC	932	10.9309	3938858	3938880	UAUGGCCUGGCAUGAGCAUAUC	505	5.92286	yieP
3946098	3946120	AGCGUGCAGGAUGGCGGAAAGC	1852	21.7211	3946096	3946118	UUUCCGCCAUCCUGCACGCUCC	4992	58.5484	yifE
3950093	3950115	AAGCGGCACUCGACACCAUGCU	1167	13.6871	3950091	3950113	CAUGGUGUCGAGUGCCGCUUCA	97	1.13766	ilvG
3955671	3955693	UCAGCGUCACCGUGCGGUUAUC	597	7.00188	3955669	3955691	UAACCGCACGGUGACGCUGACU	2874	33.7075	ilvY
3955744	3955766	UGAGAGCGUGGAUGGGCUAACG	157	1.84136	3955742	3955764	UUAGCCCAUCCACGCUCUCACG	461	5.40681	ilvY
3956825	3956847	UAACCCGGCGAAACUGCGUGCU	378	4.43335	3956823	3956845	CACGCAGUUUCGCCGGGUUAGA	107	1.25494	ilvC
3958980	3959002	CGAGUAUGCGGCGCUUGGGAUG	236	2.76791	3958978	3959000	UCCCAAGCGCCGCAUACUCGCG	374	4.38644	rep
3961798	3961820	CACCCGUGCCGGUUACCAGUUC	168	1.97038	3961796	3961818	ACUGGUAACCGGCACGGGUGCA	1236	14.4963	gpp
3962671	3962693	CGUGCGUCACUGCCGGAAUAUG	363	4.25742	3962669	3962691	UAUUCCGGCAGUGACGCACGUC	4958	58.1496	rhlB
3962693	3962715	CAAACCACGCGCGGCAACGUCG	158	1.85309	3962691	3962713	ACGUUGCCGCGCGUGGUUUGCA	483	5.66484	rhlB
3962778	3962800	UGCGCGACAUCGCCUGUCAAUA	551	6.46237	3962776	3962798	UUGACAGGCGAUGUCGCGCAGA	357	4.18705	rhlB
3963101	3963123	GCGGAACAGCCAGCGGAUAUCU	238	2.79137	3963099	3963121	AUAUCCGCUGGCUGUUCCGCCG	831	9.74633	rhlB
3963488	3963510	GGUUUGCGCCUGCCCGGCUACG	180	2.11112	3963486	3963508	UAGCCGGGCAGGCGCAAACCGG	119	1.39568	rhlB
3963490	3963512	UUUGCGCCUGCCCGGCUACGUC	532	6.23953	3963488	3963510	CGUAGCCGGGCAGGCGCAAACC	88	1.0321	rhlB
3963510	3963532	UCACGACCCGCCAGCGUCAGCG	37439	439.101	3963508	3963530	CUGACGCUGGCGGGUCGUGACG	577	6.76731	rhlB
3963532	3963554	GAAGGGCCAGUGCCUGAAUGGG	93	1.09074	3963530	3963552	CAUUCAGGCACUGGCCCUUCCG	646	7.57657	rhlB
3963603	3963625	UGCAGGGCGAAGUCGGAAAACU	160	1.87655	3963601	3963623	UUUUCCGACUUCGCCCUGCAUC	1161	13.6167	rhlB
3963688	3963710	AAAGCGUAUCCGGUGAAAUAAA	159	1.86482	3963686	3963708	UAUUUCACCGGAUACGCUUUCG	709	8.31546
3963746	3963768	AAACCAACACGCCAGGCUUAUU	1000	11.7284	3963744	3963766	UAAGCCUGGCGUGUUGGUUUCG	679	7.96361
3964007	3964029	UAUCCCGACUCUGCUGCUGUUC	183	2.1463	3964005	3964027	ACAGCAGCAGAGUCGGGAUACC	2118	24.8408	trxA
3969505	3969527	AAGCGGAUGCCUGGCUGAUUGC	333	3.90557	3969503	3969525	AAUCAGCCAGGCAUCCGCUUCA	99	1.16112	rffD
3970191	3970213	AAAGCGGCGGUGGCUGAUUGCC	861	10.0982	3970189	3970211	CAAUCAGCCACCGCCGCUUUCA	139	1.63025	rffD
3970816	3970838	UGACGGCCCGGCAGCGUUUAUU	90	1.05556	3970814	3970836	UAAACGCUGCCGGGCCGUCAAU	139	1.63025	rffG
3972268	3972290	ACUGCUCGGGCGCGGAUUUGCC	1086	12.7371	3972266	3972288	CAAAUCCGCGCCCGAGCAGUUC	105	1.23149	rffH
3987843	3987865	AUACUCAUGCCGGGGCGUCUCC	528	6.19262	3987841	3987863	AGACGCCCCGGCAUGAGUAUCC	234	2.74445	hemC hemD
3988124	3988146	UGGUGAUUCAGCGCGGCAAGCA	131	1.53643	3988122	3988144	CUUGCCGCGCUGAAUCACCACG	272	3.19014	hemC
3988415	3988437	ACGAUACUGCCUGCCGGUAACG	136	1.59507	3988413	3988435	UUACCGGCAGGCAGUAUCGUCG	1847	21.6624	hemC
3988722	3988744	CAUAGUGUGCCUGCCAGAGUGC	1224	14.3556	3988720	3988742	ACUCUGGCAGGCACACUAUGUC	3399	39.865	hemC
3988864	3988886	UAGACGCCUGCGCAAACCGUAA	11340	133	3988862	3988884	ACGGUUUGCGCAGGCGUCUACG	34865	408.912
3988867	3988889	ACGCCUGCGCAAACCGUAAAAU	237	2.77964	3988865	3988887	UUUACGGUUUGCGCAGGCGUCU	364	4.26915
3988889	3988911	GAGGUCUGGCAGUGGAUCCUGA	151	1.77099	3988887	3988909	AGGAUCCACUGCCAGACCUCAU	130	1.5247
3988898	3988920	CAGUGGAUCCUGACAGGCGUUU	321	3.76483	3988896	3988918	ACGCCUGUCAGGAUCCACUGCC	12325	144.553
3988899	3988921	AGUGGAUCCUGACAGGCGUUUC	868	10.1803	3988897	3988919	AACGCCUGUCAGGAUCCACUGC	136	1.59507
3989693	3989715	UUGUGGCUCCACCCAGCAUAUA	18844	221.011	3989691	3989713	UAUGCUGGGUGGAGCCACAAUC	7535	88.3738	cyaA
3989775	3989797	AAUAUGGUGCCGUGCGACGAAG	4682	54.9125	3989773	3989795	UCGUCGCACGGCACCAUAUUCC	6449	75.6367	cyaA
3992639	3992661	UAAAAACGCACCGCCGCCGACC	1019	11.9513	3992637	3992659	UCGGCGGCGGUGCGUUUUUAUC	608	7.13089	yifL
3999431	3999453	CAUUGGGAGUCCCGGUCAUGCU	108	1.26667	3999429	3999451	CAUGACCGGGACUCCCAAUGCU	91	1.06729	corA
3999795	3999817	UAUGCGUGCCCGUAGCCAGUCG	251	2.94384	3999793	3999815	ACUGGCUACGGGCACGCAUACG	126	1.47778	corA
4002697	4002719	UCAGCGGUCAGUACGGCAGACA	299	3.5068	4002695	4002717	UCUGCCGUACUGACCGCUGAAC	189	2.21667	yigI
4004152	4004174	CGUGGCGGCGGCGUGCCUUAAC	146	1.71235	4004150	4004172	UAAGGCACGCCGCCGCCACGCC	465	5.45372	recQ
4007562	4007584	AGGUUCAGCCCGGUCCGUGGCG	245	2.87347	4007560	4007582	CCACGGACCGGGCUGAACCUCC	89	1.04383	pldB
4014048	4014070	UCUGGCAUGGUAAGCAGGCAUG	247	2.89692	4014046	4014068	UGCCUGCUUACCAUGCCAGACC	7395	86.7318	ysgA
4014503	4014525	AGGGGCUACGCUUGCCAUCGUC	162	1.90001	4014501	4014523	CGAUGGCAAGCGUAGCCCCUUG	287	3.36606	udp
4014703	4014725	UGGGCAUUCGCACCUUCCUGCG	237	2.77964	4014701	4014723	CAGGAAGGUGCGAAUGCCCAGC	171	2.00556	udp
4016441	4016463	CAUCAAAGCCGCAACGCCCAGC	115	1.34877	4016439	4016461	UGGGCGUUGCGGCUUUGAUGCU	357	4.18705	rmuC
4021041	4021063	UCGCCCCAGCGCUGUAUAAGCA	337	3.95248	4021039	4021061	CUUAUACAGCGCUGGGGCGAUA	102	1.1963	tatC
4022565	4022587	AAUAACCGCCGAUGGGACUAUC	109	1.2784	4022563	4022585	UAGUCCCAUCGGCGGUUAUUCA	125	1.46605	rfaH
4023002	4023024	AGGCUACAAUGGACGCCAUGAA	674	7.90497	4023000	4023022	CAUGGCGUCCAUUGUAGCCUCU	233	2.73273	ubiD
4023010	4023032	AUGGACGCCAUGAAAUAUAACG	98	1.14939	4023008	4023030	UUAUAUUUCAUGGCGUCCAUUG	90	1.05556	ubiD
4023468	4023490	AGAUGCCGCGCCGCUGAUUACC	534	6.26299	4023466	4023488	UAAUCAGCGGCGCGGCAUCUUC	517	6.0636	ubiD
4023695	4023717	UCGGUGCAGUCACUCCCGUUCC	162	1.90001	4023693	4023715	AACGGGAGUGACUGCACCGAGA	3728	43.7236	ubiD
4023871	4023893	UAUGGCGACCACACCGGUUACU	280	3.28396	4023869	4023891	UAACCGGUGUGGUCGCCAUACG	1683	19.739	ubiD
4024098	4024120	UCGCCUGGCGGUAGUGACAAUC	853	10.0044	4024096	4024118	UUGUCACUACCGCCAGGCGAUA	3848	45.131	ubiD
4024122	4024144	AAAACAGUACGCCGGACACGCG	196	2.29877	4024120	4024142	CGUGUCCGGCGUACUGUUUUUU	264	3.09631	ubiD
4024157	4024179	UGGGCGUCUGGUCGUUCUUACG	210	2.46297	4024155	4024177	UAAGAACGACCAGACGCCCAUC	171	2.00556	ubiD
4024269	4024291	UAUGGACCCGGCGCGGGAUACU	133	1.55988	4024267	4024289	UAUCCCGCGCCGGGUCCAUACG	565	6.62657	ubiD
4024829	4024851	GAGAAGCGUGGCUGCGCGAUGA	125	1.46605	4024827	4024849	AUCGCGCAGCCACGCUUCUCCG	157	1.84136	fre
4024915	4024937	CUGACAGCGUUGGCGCGUAACC	180	2.11112	4024913	4024935	UUACGCGCCAACGCUGUCAGCA	134	1.57161	fre
4025076	4025098	UGGGCGUACUGGCACCGUGUUA	2613	30.6464	4025074	4025096	ACACGGUGCCAGUACGCCCACG	250	2.93211	fre
4025273	4025295	ACAGGCGGGAAGAACGGCAACU	3945	46.2687	4025271	4025293	UUGCCGUUCUUCCCGCCUGUCA	49004	574.74
4032960	4032982	AACUCGCAAUGGCGUCCCGAUC	88	1.0321	4032958	4032980	UCGGGACGCCAUUGCGAGUUCA	90	1.05556	hemG
4039713	4039735	AGGCGUAUCGCACGGGCAAAAC	1409	16.5254	4039711	4039733	UUUGCCCGUGCGAUACGCCUUA	1644	19.2816	mobA
4047992	4048014	UUAGCCGCCCCAGUCAGUAAUG	1062	12.4556	4047990	4048012	UUACUGACUGGGGCGGCUAAAA	8261	96.8886	spf
4050191	4050213	UACAAGCCGUGGCGCGCUAUCC	728	8.5383	4050189	4050211	AUAGCGCGCCACGGCUUGUAAA	341	3.9994	hemN
4050319	4050341	UAUCUGGACGCGCUGGAGCAAG	262	3.07285	4050317	4050339	UGCUCCAGCGCGUCCAGAUACU	224	2.62717	hemN
4050833	4050855	AAGAUGCUGACCUGCCGAGUCC	221	2.59198	4050831	4050853	ACUCGGCAGGUCAGCAUCUUUG	98	1.14939	hemN
4051703	4051725	ACGGCAGCAACGGCAGUUUGCG	202	2.36914	4051701	4051723	CAAACUGCCGUUGCUGCCGUGC	419	4.91422	yshB
4053019	4053041	AUAGGCGCUGACGGCAGCAUCC	365	4.28088	4053017	4053039	AUGCUGCCGUCAGCGCCUAUCA	193	2.26359	glnG
4053896	4053918	UGAGCAGCUGCGCCGCGCCACG	331	3.88211	4053894	4053916	UGGCGCGGCGCAGCUGCUCAGC	167	1.95865	glnL
4054011	4054033	UAAGCGGCGCUGGUUAUCCAUC	1043	12.2328	4054009	4054031	UGGAUAACCAGCGCCGCUUAAG	107	1.25494	glnL
4054343	4054365	GCUGCGUGCCUGUUGCCAUAAA	145	1.70062	4054341	4054363	UAUGGCAACAGGCACGCAGCCC	825	9.67596	glnL
4054530	4054552	CAUCAUCACCGUGUAGGCCGGA	324	3.80001	4054528	4054550	CGGCCUACACGGUGAUGAUGUG	114	1.33704	REP295 (repetitive extragenic palindromic) element; contains 2 REP sequences
4054532	4054554	UCAUCACCGUGUAGGCCGGAUA	926	10.8605	4054530	4054552	UCCGGCCUACACGGUGAUGAUG	291	3.41298	REP295 (repetitive extragenic palindromic) element; contains 2 REP sequences
4054570	4054592	CAUCCGGCGUGAUGUGCUUGCC	257	3.01421	4054568	4054590	CAAGCACAUCACGCCGGAUGCG	207	2.42779	REP295 (repetitive extragenic palindromic) element; contains 2 REP sequences
4056203	4056225	AAAGGGCUGCACCACGAUGUGA	2131	24.9933	4056201	4056223	ACAUCGUGGUGCAGCCCUUUUG	415	4.8673
4073741	4073763	CGUUCGCAGAGGCGCUGUGUCA	181	2.12285	4073739	4073761	ACACAGCGCCUCUGCGAACGCU	341	3.9994	yihX
4074306	4074328	UUAGUGCCGCUGGUUGCCGUUG	397	4.65619	4074304	4074326	ACGGCAACCAGCGGCACUAAUG	872	10.2272	yihY
4074308	4074330	AGUGCCGCUGGUUGCCGUUGUU	3938	46.1866	4074306	4074328	CAACGGCAACCAGCGGCACUAA	683	8.01052	yihY
4081030	4081052	CGGUAUCGCCCUGGGCAAUGCC	101	1.18457	4081028	4081050	CAUUGCCCAGGGCGAUACCGUG	187	2.19322	fdoG
4081729	4081751	UAAUAUCGGCCAGCGCCUUACC	1920	22.5186	4081727	4081749	UAAGGCGCUGGCCGAUAUUACC	785	9.20682	fdoG
4081887	4081909	AGGAUCUCGCCGUCAGUCAGCG	187	2.19322	4081885	4081907	CUGACUGACGGCGAGAUCCUCU	513	6.01669	fdoG
4081936	4081958	AGUGCCACUGUAACCAGCGACC	151	1.77099	4081934	4081956	UCGCUGGUUACAGUGGCACUGG	123	1.4426	fdoG
4083490	4083512	CAGAACCUGGCGCACGGUAUUC	127	1.48951	4083488	4083510	AUACCGUGCGCCAGGUUCUGAU	447	5.24261	fdoG
4083569	4083591	ACAAAGUGCACCGCGGUUGACC	360	4.22224	4083567	4083589	UCAACCGCGGUGCACUUUGUCC	397	4.65619	fdoG
4083750	4083772	AGUGCUACGCUGGGUGCAAAAC	308	3.61236	4083748	4083770	UUUGCACCCAGCGUAGCACUCG	90	1.05556	fdoG
4098390	4098412	AUGGCCCACGGCAGAAUAAUCC	182	2.13458	4098388	4098410	AUUAUUCUGCCGUGGGCCAUCA	185	2.16976	rhaT
4101807	4101829	UUCGCGAUCUUCCGGGCUAACG	3544	41.5656	4101805	4101827	UUAGCCCGGAAGAUCGCGAACA	335	3.92903	cpxA
4101949	4101971	AGGGCGUUCGGAUUGCCGUACA	1906	22.3544	4101947	4101969	UACGGCAAUCCGAACGCCCUGG	1197	14.0389	cpxA
4103234	4103256	UUGCCCGUCGAAGCUGGCUUCC	140	1.64198	4103232	4103254	AAGCCAGCUUCGACGGGCAAAC	213	2.49816	cpxR
4103922	4103944	CGAUAACUGGCAUCCGGGUGAA	510	5.9815	4103920	4103942	CACCCGGAUGCCAGUUAUCGCC	2015	23.6328	cpxP
4103927	4103949	ACUGGCAUCCGGGUGAAGAACU	1190	13.9568	4103925	4103947	UUCUUCACCCGGAUGCCAGUUA	327	3.8352	cpxP
4103949	4103971	UACGCAGCGCAGUACGCAGAGC	6572	77.0793	4103947	4103969	UCUGCGUACUGCGCUGCGUAAG	2789	32.7106	cpxP
4104026	4104048	UUAUGCAACAGGCCCGGCACGA	554	6.49755	4104024	4104046	GUGCCGGGCCUGUUGCAUAAGA	281	3.29569	cpxP
4104923	4104945	CAGGCGGUGCGGGCUGAUAUGC	184	2.15803	4104921	4104943	AUAUCAGCCCGCACCGCCUGGC	128	1.50124	fieF
4104982	4105004	UCUGCUGGCGCUGGGGUUGUCC	389	4.56236	4104980	4105002	ACAACCCCAGCGCCAGCAGAAU	234	2.74445	fieF
4105356	4105378	UCGUACCCAGGGAGGGUAAACG	896	10.5087	4105354	4105376	UUUACCCUCCCUGGGUACGACG	536	6.28644	fieF
4105872	4105894	UUAUCGGCGGUGACGGUUCCUA	135	1.58334	4105870	4105892	GGAACCGUCACCGCCGAUAACC	126	1.47778	pfkA
4109480	4109502	UGGCGGCUGCCGUUCAGUUUCC	169	1.98211	4109478	4109500	AAACUGAACGGCAGCCGCCACA	726	8.51485	tpiA
4110116	4110138	UAGGGGCUCCAGCCAGCAGAUA	1152	13.5112	4110114	4110136	UCUGCUGGCUGGAGCCCCUACU	31468	369.07	yiiQ
4111768	4111790	UCAUAUGGCCCGGUCGGCGACG	502	5.88768	4111766	4111788	UCGCCGACCGGGCCAUAUGACA	120	1.40741	fpr
4116670	4116692	AUGCCCAGCAUCAGCGCGAAGA	404	4.73829	4116668	4116690	UUCGCGCUGAUGCUGGGCAUUU	129	1.51297	zapB
4120046	4120068	CAUGCGAUCGGUACGCCAGUCU	87	1.02037	4120044	4120066	ACUGGCGUACCGAUCGCAUGCU	305	3.57717	hslV
4121385	4121407	UUCGUCAGCCCGCCAUGUUACU	494	5.79385	4121383	4121405	UAACAUGGCGGGCUGACGAACG	2106	24.7001
4121987	4122009	AACUGUAGGCAGCUCCAGCUCC	89	1.04383	4121985	4122007	AGCUGGAGCUGCCUACAGUUCA	578	6.77904	cytR
4122699	4122721	UGAGCGCCAGCGUACCGUUAAU	123	1.4426	4122697	4122719	UAACGGUACGCUGGCGCUCAUC	938	11.0013	priA
4127310	4127332	UAGUGGCCGGCGUGGUGAUUGC	110	1.29013	4127308	4127330	AAUCACCACGCCGGCCACUACG	233	2.73273	metB
4149914	4149936	UAUGACGCGUGCUCUCCUGACG	141	1.65371	4149912	4149934	UCAGGAGAGCACGCGUCAUACC	117	1.37223	ppc
4152221	4152243	AAAUAUGCCCGAUGGCGUCGUG	121	1.41914	4152219	4152241	CGACGCCAUCGGGCAUAUUUUG	146	1.71235	argE
4153007	4153029	AAGGUGAAUAGCCCCGAUGUUG	2149	25.2044	4153005	4153027	ACAUCGGGGCUAUUCACCUUCU	189	2.21667	argC
4153038	4153060	AUUGUGGGUGCCAGCGGCUACG	123	1.4426	4153036	4153058	UAGCCGCUGGCACCCACAAUCA	123	1.4426	argC
4157135	4157157	UUUUGAAGCCGGGGCGGAUGAA	89	1.04383	4157133	4157155	CAUCCGCCCCGGCUUCAAAACA	611	7.16608	oxyR
4157440	4157462	GCAGCUACCCGAUAGGCUUCCG	110	1.29013	4157438	4157460	GAAGCCUAUCGGGUAGCUGCGU	186	2.18149	sthA
4158634	4158656	ACGGCGUGACGGAGAGCUUUCG	3024	35.4668	4158632	4158654	AAAGCUCUCCGUCACGCCGUCA	255	2.99075	sthA
4158803	4158825	AAUGUGGCAUGGUAGGGCUUAC	159	1.86482	4158801	4158823	AAGCCCUACCAUGCCACAUUCC	626	7.342	sthA
4158804	4158826	AUGUGGCAUGGUAGGGCUUACC	461	5.40681	4158802	4158824	UAAGCCCUACCAUGCCACAUUC	784	9.1951	sthA
4160223	4160245	AUAUGGUGCGUGUAGGGGAACU	2585	30.318	4160221	4160243	UUCCCCUACACGCACCAUAUGG	6077	71.2737	trmA
4160224	4160246	UAUGGUGCGUGUAGGGGAACUG	1296	15.2001	4160222	4160244	GUUCCCCUACACGCACCAUAUG	455	5.33644	trmA
4160870	4160892	AUCGCGCAGGGCCUCCGCUUCC	298	3.49507	4160868	4160890	AAGCGGAGGCCCUGCGCGAUGC	353	4.14014	trmA
4161275	4161297	AAGGUGUUCGGGGGUCAUGAUG	206	2.41606	4161273	4161295	UCAUGACCCCCGAACACCUUCC	357	4.18705	trmA
4162684	4162706	ACGACGCCGGGUACAGGUUAUG	203	2.38087	4162682	4162704	UAACCUGUACCCGGCGUCGUAG	106	1.24321	btuB
4170599	4170621	UAGCCGUAGGUCUGCGUCUGCC	674	7.90497	4170597	4170619	CAGACGCAGACCUACGGCUACA	377	4.42162	murB
4172788	4172810	AAUGCGUUGCCCGUUGGUACCA	800	9.38275	4172786	4172808	GUACCAACGGGCAACGCAUUCC	92	1.07902	coaA
4175833	4175855	AACGUCGCUGCGUGAGCAUAUC	197	2.3105	4175831	4175853	UAUGCUCACGCAGCGACGUUGC	312	3.65927	nusG
4177710	4177732	AGUGAGUCGCCAGGAGCAUAGC	580	6.80249	4177708	4177730	UAUGCUCCUGGCGACUCACUCA	597	7.00188
4178337	4178359	AGGUCAAAGCCGCUGCCUUUGA	1500	17.5927	4178335	4178357	AAAGGCAGCGGCUUUGACCUCA	2498	29.2976	rplJ
4178359	4178381	AGGUGAGCUGAUCCCGGCGUCU	522	6.12224	4178357	4178379	ACGCCGGGAUCAGCUCACCUUC	391	4.58582	rplJ
4179703	4179725	UUUCCCAGCUGCACCGUAGUCC	1049	12.3031	4179701	4179723	ACUACGGUGCAGCUGGGAAACG	1300	15.247	rpoB
4179985	4180007	AACUGGUGCCGGAACGCCUGCG	225	2.6389	4179983	4180005	CAGGCGUUCCGGCACCAGUUCC	808	9.47658	rpoB
4180175	4180197	UGAGUCUACCGGCGAGCUGAUC	235	2.75618	4180173	4180195	UCAGCUCGCCGGUAGACUCAUC	96	1.12593	rpoB
4180600	4180622	UCGACCACCUCGGCAACCGUCG	139	1.63025	4180598	4180620	ACGGUUGCCGAGGUGGUCGAUA	254	2.97902	rpoB
4184943	4184965	CAUGGUGCUGACUGGCCCGAAA	227	2.66236	4184941	4184963	UCGGGCCAGUCAGCACCAUGCC	2402	28.1717	rpoC
4186143	4186165	UGAACCGGGUACACAGCUGACC	412	4.83212	4186141	4186163	UCAGCUGUGUACCCGGUUCACC	216	2.53334	rpoC
4194373	4194395	CGGGCGGCGUCAAGCACCAGCA	839	9.84016	4194371	4194393	CUGGUGCUUGACGCCGCCCGCG	359	4.21051	rsd
4194733	4194755	UAAGCCACGAGCAGAUGCUUAC	143	1.67717	4194731	4194753	AAGCAUCUGCUCGUGGCUUACU	411	4.82039	rsd
4194734	4194756	AAGCCACGAGCAGAUGCUUACG	100	1.17284	4194732	4194754	UAAGCAUCUGCUCGUGGCUUAC	2038	23.9026	rsd
4194762	4194784	UAGCCAGCGAUCAACCAGUUUG	248	2.90865	4194760	4194782	AACUGGUUGAUCGCUGGCUACA	202	2.36914	rsd
4194784	4194806	UUACUUCCUCUGACGCGCUCCG	159	1.86482	4194782	4194804	GAGCGCGUCAGAGGAAGUAACA	2807	32.9217	rsd
4194789	4194811	UCCUCUGACGCGCUCCGUCAGG	124	1.45433	4194787	4194809	UGACGGAGCGCGUCAGAGGAAG	2347	27.5266	rsd
4194807	4194829	CAGGUUAUCGAGCUGGUUAAGC	389	4.56236	4194805	4194827	UUAACCAGCUCGAUAACCUGAC	351	4.11668	rsd
4194856	4194878	AAAACUGCUCAGUGAGAAAUGU	364	4.26915	4194854	4194876	AUUUCUCACUGAGCAGUUUUUG	137	1.6068
4194946	4194968	UUAGAUCACGGCUGGUGGGUCG	1124	13.1828	4194944	4194966	ACCCACCAGCCGUGAUCUAAUU	601	7.04879	nudC
4195116	4195138	UAUGGGGUCGGUACGUCAGGUC	702	8.23336	4195114	4195136	CCUGACGUACCGACCCCAUAUC	2325	27.2686	nudC
4195213	4195235	UACUGUGGUUACUGCGGGCAUG	599	7.02533	4195211	4195233	UGCCCGCAGUAACCACAGUAUU	354	4.15187	nudC
4195300	4195322	CAAAUCGCCCCCUGCAUUAUUG	188	2.20495	4195298	4195320	AUAAUGCAGGGGGCGAUUUGCG	88	1.0321	nudC
4196762	4196784	UGGAGGCAGUGCAUCGACUGUC	1022	11.9865	4196760	4196782	CAGUCGAUGCACUGCCUCCACG	234	2.74445	hemE
4197862	4197884	CUCGAACACGCGGUGGAAGUGA	151	1.77099	4197860	4197882	ACUUCCACCGCGUGUUCGAGCG	815	9.55868	yjaG
4197885	4197907	UAAGACCUCCAUCACGACCGUU	132	1.54815	4197883	4197905	CGGUCGUGAUGGAGGUCUUACU	313	3.671	yjaG
4213488	4213510	AGGAGCUGCACGAUGACUGAAC	283	3.31915	4213486	4213508	UCAGUCAUCGUGCAGCUCCUCG	96	1.12593	aceB
4214031	4214053	ACCUGGCGUGGUGAGGCAAUCC	120	1.40741	4214029	4214051	AUUGCCUCACCACGCCAGGUGA	136	1.59507	aceB
4217016	4217038	UACCAUUCCCCGCCCGCUGGCG	122	1.43087	4217014	4217036	CCAGCGGGCGGGGAAUGGUACG	165	1.93519	aceK
4217078	4217100	UGCGCGUUAUCAGCGACCUACC	252	2.95557	4217076	4217098	UAGGUCGCUGAUAACGCGCAUC	145	1.70062	aceK
4221389	4221411	CAUGUGCGCCGAUUGCCCAAUG	830	9.7346	4221387	4221409	UUGGGCAAUCGGCGCACAUGCC	5141	60.2959	iclR
4221458	4221480	UUAGCAGGCGGUGGGUCGUGGA	539	6.32163	4221456	4221478	CACGACCCACCGCCUGCUAACC	365	4.28088	iclR
4221829	4221851	UUGAGCGUGUCGGGAGCAAGUG	347	4.06977	4221827	4221849	CUUGCUCCCGACACGCUCAACC	88	1.0321	metH
4221915	4221937	UAUGGGCACCAUGAUCCAGAGU	147	1.72408	4221913	4221935	UCUGGAUCAUGGUGCCCAUACC	132	1.54815	metH
4241831	4241853	UCAGCAGCGGCAGCGUAAUCUU	370	4.33952	4241829	4241851	GAUUACGCUGCCGCUGCUGAUU	149	1.74754	malF
4241925	4241947	CAAGCCCAUGCAGAGGAUCAUC	186	2.18149	4241923	4241945	UGAUCCUCUGCAUGGGCUUGCU	124	1.45433	malF
4248494	4248516	UAAUUACGCCCCACAGUGCUGA	173	2.02902	4248492	4248514	AGCACUGUGGGGCGUAAUUACC	16037	188.089	malM
4248499	4248521	ACGCCCCACAGUGCUGAUUUUG	300	3.51853	4248497	4248519	AAAUCAGCACUGUGGGGCGUAA	92	1.07902	malM
4248521	4248543	CAACAACUGGUGCGUCUCCUGG	416	4.87903	4248519	4248541	AGGAGACGCACCAGUUGUUGCA	1055	12.3735
4250527	4250549	CAUGUCACACCCCGCGUUAACG	241	2.82655	4250525	4250547	UUAACGCGGGGUGUGACAUGCC	6015	70.5466	ubiC
4254051	4254073	CAUACGCAGCGGCGGGUUCACU	408	4.7852	4254049	4254071	UGAACCCGCCGCUGCGUAUGCU	199	2.33396	plsB
4254212	4254234	UGAACACACGCGGCCCGCCGUG	218	2.5568	4254210	4254232	CGGCGGGCCGCGUGUGUUCACC	131	1.53643	plsB
4254375	4254397	AGAGGUAUCCAGCCCCAGUUCC	291	3.41298	4254373	4254395	AACUGGGGCUGGAUACCUCUCG	179	2.09939	plsB
4254466	4254488	UAAAUUCGUGGCCAGCCGGACA	14061	164.914	4254464	4254486	UCCGGCUGGCCACGAAUUUACU	5462	64.0607	plsB
4254473	4254495	GUGGCCAGCCGGACAUAAACGA	241	2.82655	4254471	4254493	GUUUAUGUCCGGCUGGCCACGA	519	6.08706	plsB
4254492	4254514	CGAUGUAAAGCCUCUGGUUAAU	488	5.72348	4254490	4254512	UAACCAGAGGCUUUACAUCGUU	294	3.44816
4254524	4254546	CGCGGCAAGGAUAGCAGAAAGU	180	2.11112	4254522	4254544	UUUCUGCUAUCCUUGCCGCGCA	2556	29.9779
4254553	4254575	AAUUCUGUGGUAUCCGCUCAUG	139	1.63025	4254551	4254573	UGAGCGGAUACCACAGAAUUUC	209	2.45124
4254576	4254598	UUCGCGCGGCGCUACGCAAACC	812	9.52349	4254574	4254596	UUUGCGUAGCGCCGCGCGAAAC	2301	26.9871
4254757	4254779	UCAGGAAGGCGUAGCGGUAUUG	1190	13.9568	4254755	4254777	AUACCGCUACGCCUUCCUGACG	4679	54.8774	dgkA
4254946	4254968	UAUGGGAUCCGCUGCGGUGCUG	961	11.271	4254944	4254966	GCACCGCAGCGGAUCCCAUAUC	116	1.3605	dgkA
4256015	4256037	CAUGAGCACCACCGGGCUGACU	139	1.63025	4256013	4256035	UCAGCCCGGUGGUGCUCAUGCG	190	2.2284	dinF
4257018	4257040	CUGCCGUGGCUGGGUAAUCAUG	360	4.22224	4257016	4257038	UGAUUACCCAGCCACGGCAGCG	148	1.73581	dinF
4263207	4263229	ACGAAGACUGGGCGCGCAUUUC	1166	13.6754	4263205	4263227	AAUGCGCGCCCAGUCUUCGUCA	244	2.86174	dnaB
4263333	4263355	AACACGGCGGCAUCGGGCUUAU	212	2.48643	4263331	4263353	AAGCCCGAUGCCGCCGUGUUCA	261	3.06112	dnaB
4263334	4263356	ACACGGCGGCAUCGGGCUUAUC	6228	73.0447	4263332	4263354	UAAGCCCGAUGCCGCCGUGUUC	1898	22.2606	dnaB
4263377	4263399	AUGCGCGUACCGGCGCUUUCCG	88	1.0321	4263375	4263397	GAAAGCGCCGGUACGCGCAUCA	88	1.0321	dnaB
4263463	4263485	CGUGCCGGUGGUGGCGCUGUCC	256	3.00248	4263461	4263483	ACAGCGCCACCACCGGCACGUU	1021	11.9747	dnaB
4263670	4263692	AAUCGGGACGGUACGCCUGACC	552	6.4741	4263668	4263690	UCAGGCGUACCGUCCCGAUUGG	5197	60.9527	dnaB
4263675	4263697	GGACGGUACGCCUGACCUUUAA	389	4.56236	4263673	4263695	AAAGGUCAGGCGUACCGUCCCG	13034	152.868	dnaB
4263718	4263740	CAACUAUGCGGGGCCGCAGUAC	230	2.69754	4263716	4263738	ACUGCGGCCCCGCAUAGUUGUC	556	6.52101	dnaB
4263722	4263744	UAUGCGGGGCCGCAGUACGACG	1169	13.7105	4263720	4263742	UCGUACUGCGGCCCCGCAUAGU	944	11.0716	dnaB
4265155	4265177	CCUACGCUGGCGACCCGAUUCU	107	1.25494	4265153	4265175	AAUCGGGUCGCCAGCGUAGGCG	186	2.18149	tyrB
4268249	4268271	AGGAGCAGCACAUGUGGUAUCA	244	2.86174	4268247	4268269	AUACCACAUGUGCUGCUCCUUG	1965	23.0464	yjbQ
4270669	4270691	AGCUGGCGCACGGACGAUUACU	139	1.63025	4270667	4270689	UAAUCGUCCGUGCGCCAGCUGC	224	2.62717	uvrA
4285267	4285289	CCUGUUCGCCCCAGAAGGUAUC	130	1.5247	4285265	4285287	UACCUUCUGGGGCGAACAGGGA	231	2.70927	acs
4285319	4285341	CUCGUACUGCUGAGGGUUUAUC	139	1.63025	4285317	4285339	UAAACCCUCAGCAGUACGAGGC	243	2.85001	acs
4327293	4327315	CAGCAGACUGUGAUGACUCACG	278	3.26051	4327291	4327313	UGAGUCAUCACAGUCUGCUGCA	100	1.17284	yjdA
4327919	4327941	UUUGGCGAUGCCUGCCGUCUGG	186	2.18149	4327917	4327939	AGACGGCAGGCAUCGCCAAAUG	924	10.8371	yjcZ
4328113	4328135	AAAGUGGACCACGGCAGAUAAA	2009	23.5624	4328111	4328133	UAUCUGCCGUGGUCCACUUUCC	8483	99.4923	yjcZ
4328142	4328164	UUUGCUGGUCAGUGACCCAACG	198	2.32223	4328140	4328162	UUGGGUCACUGACCAGCAAACG	175	2.05248	yjcZ
4328181	4328203	UGGGGAUGCCACGACUCUGUUC	172	2.01729	4328179	4328201	ACAGAGUCGUGGCAUCCCCAGC	258	3.02594	yjcZ
4329864	4329886	AGGUGCGACACCGGCGGCGUCA	301	3.53026	4329862	4329884	ACGCCGCCGGUGUCGCACCUUU	123	1.4426	proP
4339524	4339546	AGUGGCUGGUGGGCAUGAUAUG	127	1.48951	4339522	4339544	UAUCAUGCCCACCAGCCACUGG	148	1.73581	melR
4343569	4343591	UGUGCGGGUCAUGGUGAGUUCG	250	2.93211	4343567	4343589	AACUCACCAUGACCCGCACACU	99	1.16112	yjdF
4348180	4348202	ACGCCUCGCUCGCUUCCUUUUG	332	3.89384	4348178	4348200	AAAGGAAGCGAGCGAGGCGUCG	143	1.67717	dcuS
4361775	4361797	UGGGCGCACGCUAACCAAUGCC	270	3.16668	4361773	4361795	CAUUGGUUAGCGUGCGCCCACU	111	1.30186	dsbD
4362366	4362388	UAACCCUGCGGCGGCAACCACC	116	1.3605	4362364	4362386	UGGUUGCCGCCGCAGGGUUACA	356	4.17532	dsbD
4362407	4362429	UCAGCGCCAUCCCCUGCACAUA	364	4.26915	4362405	4362427	UGUGCAGGGGAUGGCGCUGACC	141	1.65371	dsbD
4366435	4366457	UCCCCUGCAUCGACCGAAUACC	101	1.18457	4366433	4366455	UAUUCGGUCGAUGCAGGGGAUA	122	1.43087
4373855	4373877	UCUGCUGACCGGUACUCGCGUA	25325	297.023	4373853	4373875	CGCGAGUACCGGUCAGCAGACG	21586	253.17	efp
4379256	4379278	AUACCGCCCAUGGUGUAGUGUG	226	2.65063	4379254	4379276	CACUACACCAUGGGCGGUAUCG	208	2.43952	frdA
4380205	4380227	UAUGGCUACGCAUCGGGUAUAC	214	2.50989	4380203	4380225	AUACCCGAUGCGUAGCCAUACC	180	2.11112	frdA
4380364	4380386	UCCCACAGCCACGUACUUCAGG	274	3.21359	4380362	4380384	UGAAGUACGUGGCUGUGGGAUA	175	2.05248
4384545	4384567	UCACGCUACCGGUGAGAUCGCG	124	1.45433	4384543	4384565	CGAUCUCACCGGUAGCGUGACG	329	3.85866	yjeP
4387315	4387337	UUUGCUAUCGGGGGCCGUCGCG	700	8.20991	4387313	4387335	CGACGGCCCCCGAUAGCAAACA	2478	29.0631	yjeP
4388283	4388305	UCAGCCAUCCUGCCCGCUUGCU	572	6.70867	4388281	4388303	CAAGCGGGCAGGAUGGCUGACA	807	9.46485	psd
4390955	4390977	CGUCACGCGGUAACCCUUUUUC	119	1.39568	4390953	4390975	AAAAGGGUUACCGCGUGACGCC	114	1.33704	yjeS yjeV
4391761	4391783	UAGUCACGGCCCAGCGCAUAAC	2350	27.5618	4391759	4391781	UAUGCGCUGGGCCGUGACUAUC	2892	33.9186	yjeS
4391869	4391891	CGCAGCGUACCGGGCAAUAACU	6035	70.7811	4391867	4391889	UUAUUGCCCGGUACGCUGCGCG	3328	39.0322	yjeS
4391895	4391917	AGGGCGAGCGCGCAGCAUACCG	194	2.27532	4391893	4391915	GUAUGCUGCGCGCUCGCCCUCA	189	2.21667	yjeS
4391973	4391995	UUUGGGCUCGGACUCGCUGAGA	278	3.26051	4391971	4391993	UCAGCGAGUCCGAGCCCAAACU	122	1.43087	yjeS
4392087	4392109	CAUGACGGACCAUACAAUGAAG	150	1.75927	4392085	4392107	UCAUUGUAUGGUCCGUCAUGUC	143	1.67717	yjeF yjeS
4393530	4393552	AACGCGCGGGAUGCUGGCAACC	123	1.4426	4393528	4393550	UUGCCAGCAUCCCGCGCGUUCC	514	6.02842	yjeF
4395718	4395740	CGGUGAGGCGCUGGCGAGUAUC	226	2.65063	4395716	4395738	UACUCGCCAGCGCCUCACCGCG	363	4.25742	mutL
4396216	4396238	CAUGAUGCGCGAUCGCCUGAUC	451	5.28953	4396214	4396236	UCAGGCGAUCGCGCAUCAUGCG	207	2.42779	mutL
4396604	4396626	CCGAAUGCGCAGCCAGGCUACC	269	3.15495	4396602	4396624	UAGCCUGGCUGCGCAUUCGGCC	98	1.14939	mutL
4397769	4397791	CAAAGGCUUUCCCGGGCACUGG	418	4.90249	4397767	4397789	AGUGCCCGGGAAAGCCUUUGUG	451	5.28953	miaA
4397838	4397860	UCAGGAGACGCUCUACCGUAUC	144	1.6889	4397836	4397858	UACGGUAGAGCGUCUCCUGACG	195	2.28705	miaA
4398202	4398224	UUGUUGGUGCUAUCGCAGGCUG	1380	16.1852	4398200	4398222	GCCUGCGAUAGCACCAACAACC	430	5.04323	miaA
4399251	4399273	GCAGGGGCGGCAAUCGCGUAUC	107	1.25494	4399249	4399271	UACGCGAUUGCCGCCCCUGCUC	5152	60.4249	hflX
4399922	4399944	ACUGGCGUCGCCUCUGUAAACA	170	1.99383	4399920	4399942	UUUACAGAGGCGACGCCAGUCA	94	1.10247	hflX
4400582	4400604	UAUAGCGUGACCAGCCCGGAUG	274	3.21359	4400580	4400602	UCCGGGCUGGUCACGCUAUACA	532	6.23953	hflK
4402722	4402744	UCGUCGUACUGGGCACCCAAUG	910	10.6729	4402720	4402742	UUGGGUGCCCAGUACGACGACG	830	9.7346	purA
4403829	4403851	AAACCAUGCCGGGCUGGUCUGA	88	1.0321	4403827	4403849	AGACCAGCCCGGCAUGGUUUCG	210	2.46297	purA
4405100	4405122	UCCGCGUACUGGUGCCAAAAAC	172	2.01729	4405098	4405120	UUUUGGCACCAGUACGCGGACA	547	6.41546	rnr
4406133	4406155	CGACAAGCCGAGCACCGAAGCG	3180	37.2964	4406131	4406153	CUUCGGUGCUCGGCUUGUCGUG	97	1.13766	rnr
4406195	4406217	AACUGCCGGGCGGUAACAAGCC	647	7.5883	4406193	4406215	CUUGUUACCGCCCGGCAGUUCC	330	3.87038	rnr
4426737	4426759	CAUGGUUUCCUCCUGCUCCGCG	484	5.67656	4426735	4426757	CGGAGCAGGAGGAAACCAUGCC	3125	36.6514	ytfB
4427918	4427940	UCAGGCUCCGGCUGAACAGUCG	948	11.1186	4427916	4427938	ACUGUUCAGCCGGAGCCUGAUC	609	7.14262	cycA
4428921	4428943	AAAGGGCUGACGUUCUCGUGUA	157	1.84136	4428919	4428941	CACGAGAACGUCAGCCCUUUCG	99	1.16112	cycA
4437182	4437204	UAAUGCCAAUCGGCGGCACUCG	854	10.0161	4437180	4437202	AGUGCCGCCGAUUGGCAUUACC	2328	27.3038	ytfJ
4440123	4440145	CUACGGGCAUCGGGGUGUUACG	1736	20.3606	4440121	4440143	UAACACCCCGAUGCCCGUAGCC	3771	44.2279	msrA
4440151	4440173	CAGGGCAUCGGCGGGGGAAACC	222	2.60371	4440149	4440171	UUUCCCCCGCCGAUGCCCUGCC	8096	94.9534	msrA
4442935	4442957	AAACUGGACGCCCUGGAUAUCG	278	3.26051	4442933	4442955	AUAUCCAGGGCGUCCAGUUUAG	100	1.17284	ytfN
4445740	4445762	CAGGUAGUGGUCAGCGGCUAUG	3104	36.4051	4445738	4445760	UAGCCGCUGACCACUACCUGGG	690	8.09262	ytfN
4445857	4445879	GAAGCCGUGUCUGGUGUAGACC	370	4.33952	4445855	4445877	UCUACACCAGACACGGCUUCCA	368	4.31607	ytfN
4447459	4447481	UACGUCAACCGGGUCACCGUCC	708	8.30373	4447457	4447479	ACGGUGACCCGGUUGACGUACU	564	6.61484	ppa
4447554	4447576	ACAGUGCGCCGCUCUCUUUGUC	254	2.97902	4447552	4447574	CAAAGAGAGCGGCGCACUGUUC	186	2.18149	ppa
4454850	4454872	UGGUGGUACGGCGCGCAUUAUU	140	1.64198	4454848	4454870	UAAUGCGCGCCGUACCACCAAC	1033	12.1155	mpl
4457114	4457136	CCAGGGCGUGAGUGCCAUUACC	480	5.62965	4457112	4457134	UAAUGGCACUCACGCCCUGGCC	2458	28.8285	pmbA
4459347	4459369	UACGGGUCAUCAGCGCCUUACG	94	1.10247	4459345	4459367	UAAGGCGCUGAUGACCCGUAUC	435	5.10187	nrdD
4460954	4460976	UGACGGGCGCUACAGCGAUAUG	1731	20.3019	4460952	4460974	UAUCGCUGUAGCGCCCGUCAUC	1115	13.0772
4467167	4467189	UCAGGGGCUGCGCGUGGUUGCG	111	1.30186	4467165	4467187	CAACCACGCGCAGCCCCUGACG	564	6.61484	mgtA
4468135	4468157	AGAGCUGUGCAUCGUGGCCGUU	129	1.51297	4468133	4468155	CGGCCACGAUGCACAGCUCUGA	307	3.60063	mgtA
4468250	4468272	CUAUUUCCCGUGGCUGGUUGCG	207	2.42779	4468248	4468270	CAACCAGCCACGGGAAAUAGCU	1464	17.1704	mgtA
4468631	4468653	AAGGUGGCGUUGUGUUCGGUGA	126	1.47778	4468629	4468651	ACCGAACACAACGCCACCUUCC	160	1.87655	yjgF
4468886	4468908	UAAGGACCGAUAGCUGCCGGUG	329	3.85866	4468884	4468906	CCGGCAGCUAUCGGUCCUUACG	2040	23.926	yjgF
4469107	4469129	AACCGGUUCGGCAUGGCUGAUA	115	1.34877	4469105	4469127	UCAGCCAUGCCGAACCGGUUUC	92	1.07902	pyrI
4470424	4470446	UCUCCUGACGCCUGGGCAAAAA	1431	16.7834	4470422	4470444	UUUGCCCAGGCGUCAGGAGAUA	282	3.30742	pyrL
4482176	4482198	AGGCGAUGAGCACGCGCUUACC	602	7.06052	4482174	4482196	UAAGCGCGUGCUCAUCGCCUGU	4352	51.0422	holC
4483994	4484016	AAAGACAACGGCGGUGGCUACA	9823	115.208	4483992	4484014	UAGCCACCGCCGUUGUCUUUAA	192	2.25186
4483998	4484020	ACAACGGCGGUGGCUACAGAUA	30012	351.994	4483996	4484018	UCUGUAGCCACCGCCGUUGUCU	3154	36.9915
4484000	4484022	AACGGCGGUGGCUACAGAUAGA	6622	77.6657	4483998	4484020	UAUCUGUAGCCACCGCCGUUGU	1767	20.7242
4484084	4484106	UACGGCAUUGGCACGUCAGAAC	738	8.65559	4484082	4484104	UCUGACGUGCCAAUGCCGUAAU	564	6.61484
4484255	4484277	UAUCUGGUGCGGGAGACGCUCA	414	4.85557	4484253	4484275	AGCGUCUCCCGCACCAGAUAUC	505	5.92286	lptF
4487470	4487492	UAUCCAGCAUCGGCUCACCAAA	396	4.64446	4487468	4487490	UGGUGAGCCGAUGCUGGAUAUC	91	1.06729	yjgR
4494881	4494903	CGGAUGCCAGAGUACGUCGUGA	202	2.36914	4494879	4494901	ACGACGUACUCUGGCAUCCGCU	585	6.86114	intB
4504882	4504904	AUUGCUGGCCGAUGAGCUGACC	299	3.5068	4504880	4504902	UCAGCUCAUCGGCCAGCAAUGU	326	3.82347	yjhE
4509158	4509180	AGAGUGACAGCCAGGGAUUACG	462	5.41854	4509156	4509178	UAAUCCCUGGCUGUCACUCUGG	971	11.3883	fecE
4509202	4509224	ACUGUGAUCCCCUCUGGCGUUA	1024	12.0099	4509200	4509222	ACGCCAGAGGGGAUCACAGUCC	2202	25.826	fecE
4512964	4512986	UAGCGGGUACCGAGUUCCCAGG	246	2.8852	4512962	4512984	UGGGAACUCGGUACCCGCUACG	107	1.25494	fecA
4521660	4521682	CGUCGGGCAGAGAGCGAAUAAG	144	1.6889	4521658	4521680	UAUUCGCUCUCUGCCCGACGCG	92	1.07902	yjhG
4521767	4521789	UCGGAGACGUACACGGCAUAGG	134	1.57161	4521765	4521787	UAUGCCGUGUACGUCUCCGAUC	129	1.51297	yjhG
4524192	4524214	UCAGGUAACCCGCUGUCACUGA	1036	12.1507	4524190	4524212	AGUGACAGCGGGUUACCUGAGA	693	8.12781	sgcR
4526039	4526061	UAGCGAUCCCCGUCGAUACUUU	128	1.50124	4526037	4526059	AGUAUCGACGGGGAUCGCUACC	118	1.38396	ryjB
4526063	4526085	ACGAAGGCGGCAGGGAUCGCAG	95	1.1142	4526061	4526083	GCGAUCCCUGCCGCCUUCGUCA	211	2.4747	ryjB
4526066	4526088	AAGGCGGCAGGGAUCGCAGAAG	664	7.78768	4526064	4526086	UCUGCGAUCCCUGCCGCCUUCG	306	3.5889	ryjB
4534624	4534646	UAAACUCCCCGCUCACCUUUCG	149	1.74754	4534622	4534644	AAAGGUGAGCGGGGAGUUUAUU	361	4.23397	nanS
4569479	4569501	UACUGACGCCGUGCUCCUGACU	614	7.20126	4569477	4569499	UCAGGAGCACGGCGUCAGUAUC	232	2.721	yjiR
4570514	4570536	CAACCGGAUGGCCGUCCUCUUU	151	1.77099	4570512	4570534	AGAGGACGGCCAUCCGGUUGUC	103	1.20803	yjiT
4571127	4571149	CUACCUGGCGAAGCGAGUUUCC	103	1.20803	4571125	4571147	AAACUCGCUUCGCCAGGUAGGG	246	2.8852	yjiT
4580915	4580937	UUCCGGCAGGUAUUCCGCUUCC	1148	13.4642	4580913	4580935	AAGCGGAAUACCUGCCGGAAGG	581	6.81422	hsdM
4581180	4581202	AGUGAAUCCCCGGGAGCGUACA	249	2.92038	4581178	4581200	UACGCUCCCGGGGAUUCACUCA	93	1.09074
4581271	4581293	UCAGGCCAGCUCGUCCCAGAUA	259	3.03767	4581269	4581291	UCUGGGACGAGCUGGCCUGACA	166	1.94692	hsdR
4584460	4584482	CAGGCACAUCUGGGCAUCGUUG	226	2.65063	4584458	4584480	ACGAUGCCCAGAUGUGCCUGCG	689	8.08089	hsdR
4584801	4584823	UGUGCGGGCCUGUCCAAAUAUU	263	3.08458	4584799	4584821	UAUUUGGACAGGCCCGCACAGC	87	1.02037
4590004	4590026	AAGCGUUGCCGCGUGACCCGCG	2169	25.439	4590002	4590024	CGGGUCACGCGGCAACGCUUCG	397	4.65619	tsr
4596573	4596595	AUAGUGCGGGUCGGCUACCACG	396	4.64446	4596571	4596593	UGGUAGCCGACCCGCACUAUCG	100	1.17284	opgB
4597351	4597373	AAUAGCCCCAGCACCGUUAACG	120	1.40741	4597349	4597371	UUAACGGUGCUGGGGCUAUUUG	180	2.11112	opgB
4597460	4597482	ACAACGGGCGAUCCUCACUAAA	198	2.32223	4597458	4597480	UAGUGAGGAUCGCCCGUUGUCA	493	5.78212	opgB
4597461	4597483	CAACGGGCGAUCCUCACUAAAC	105	1.23149	4597459	4597481	UUAGUGAGGAUCGCCCGUUGUC	106	1.24321	opgB
4597479	4597501	AAACCGGGCCGUUUAGCCAACG	544	6.38027	4597477	4597499	UUGGCUAAACGGCCCGGUUUAG	1419	16.6427
4608256	4608278	AGUGGGCACCUGCGCCGAUGCC	512	6.00496	4608254	4608276	CAUCGGCGCAGGUGCCCACUCC	152	1.78272	prfC
4621720	4621742	AUAGGCCGAGCCUGAGACUUUG	217	2.54507	4621718	4621740	AAGUCUCAGGCUCGGCCUAUCG	161	1.88828	lplA
4622222	4622244	AGGAAGGGCGAUUGCUGCCAGC	149	1.74754	4622220	4622242	UGGCAGCAAUCGCCCUUCCUGU	1452	17.0297	ytjB
4622372	4622394	UCGAGUGUCAGGCGCAGAUAGC	388	4.55063	4622370	4622392	UAUCUGCGCCUGACACUCGACA	164	1.92346	ytjB
4625872	4625894	AAGAAGCCGAUGCGCCACAGUA	1899	22.2723	4625870	4625892	CUGUGGCGCAUCGGCUUCUUCC	191	2.24013	nadR
4629071	4629093	UCAAUGAACUGGCGCGGCGUGA	159	1.86482	4629069	4629091	ACGCCGCGCCAGUUCAUUGACG	930	10.9074	slt
4629749	4629771	AUACCUGGCUGGCGCGUCUGCC	133	1.55988	4629747	4629769	CAGACGCGCCAGCCAGGUAUUC	87	1.02037	slt
4630301	4630323	UAGGGGCCAGCGGCUUGAUGCA	302	3.54199	4630299	4630321	CAUCAAGCCGCUGGCCCCUACC	278	3.26051	slt
4630330	4630352	CCUGGUACAGCGACCCAUACGG	297	3.48335	4630328	4630350	GUAUGGGUCGCUGUACCAGGCA	133	1.55988	slt
4630332	4630354	UGGUACAGCGACCCAUACGGUG	955	11.2007	4630330	4630352	CCGUAUGGGUCGCUGUACCAGG	158	1.85309	slt
4630528	4630550	AACAGCGCCGGGCGUAUCGACG	1176	13.7926	4630526	4630548	UCGAUACGCCCGGCGCUGUUGC	191	2.24013	slt
4631706	4631728	AAUGCCUGCAGAAUGGCCUGAA	456	5.34817	4631704	4631726	CAGGCCAUUCUGCAGGCAUUUC	228	2.67408	yjjX
4631729	4631751	UUUAGCGGGAUUGGUGGUCGCA	547	6.41546	4631727	4631749	CGACCACCAAUCCCGCUAAAAU	853	10.0044	yjjX
4631914	4631936	UGAGCAACAGGCGAUGCAGGUG	282	3.30742	4631912	4631934	CCUGCAUCGCCUGUUGCUCACC	531	6.2278	ytjC
4632375	4632397	AAAGCCUGUGGCUGGCGUCUGG	298	3.49507	4632373	4632395	AGACGCCAGCCACAGGCUUUCC	424	4.97286	ytjC
4632408	4632430	AAACCGCAGGGGACAUCUCGCA	519	6.08706	4632406	4632428	CGAGAUGUCCCCUGCGGUUUCA	882	10.3445	ytjC
4632428	4632450	CAUCUGGACGCCCCUGCAUUAG	348	4.0815	4632426	4632448	AAUGCAGGGGCGUCCAGAUGCG	1076	12.6198	ytjC
4632710	4632732	UCUGCCUGAUCCUGGGCUAACG	303	3.55372	4632708	4632730	UUAGCCCAGGAUCAGGCAGAUG	1266	14.8482	rob
4632765	4632787	UAUCCUGACUCGGACGCGUUUC	229	2.68581	4632763	4632785	AACGCGUCCGAGUCAGGAUAAA	105	1.23149	rob
4632788	4632810	UUCAGGCCGUAGAGCACCGGCG	120	1.40741	4632786	4632808	CCGGUGCUCUACGGCCUGAAUG	318	3.72964	rob
4633259	4633281	UCGAGCGACAGGGGCUGAUCCA	218	2.5568	4633257	4633279	GAUCAGCCCCUGUCGCUCGACA	192	2.25186	rob
4634719	4634741	UGCGUAUCGGCAUGCGGUUGUU	105	1.23149	4634717	4634739	CAACCGCAUGCCGAUACGCAUU	419	4.91422	creB creC
4638571	4638593	AAGAGGGGCCGGACACCCAAUA	5680	66.6175	4638569	4638591	UUGGGUGUCCGGCCCCUCUUAG	799	9.37102

## Sheet: S 21-bp
Start (sense)	End (sense)	Sense sequence	Total reads (sense)	Reads RPM (sense)	Start (antisense)	End (antisense)	Antisense sequence	Total reads (antisense)	Reads RPM (antisense)	Gene	Altuvia et al. RNase III site Gene	Ecocyc ID	Coornidate (U00096.2)	Strand
1746	1767	AUUGGCGUCGGUGGCGUUGGC	241	2.75781	1744	1765	CAACGCCACCGACGCCAAUCA	620	7.09478	thrA
8190	8211	AGACCGGUUACAUCCCCCUAA	1169	13.3771	8188	8209	AGGGGGAUGUAACCGGUCUGC	2486	28.4478
10343	10364	UUUGCGCGAUGCCGCCGUAGA	672	7.68983	10341	10362	UACGGCGGCAUCGCGCAAAUU	185	2.11699	yaaH
16963	16984	GGAGGCCUCGGGUUGAUGGUA	1271	14.5443	16961	16982	CCAUCAACCCGAGGCCUCCUA	31564	361.193	sokC	mokC.5UTR	EG10373.5UTR	16961	-
16965	16986	AGGCCUCGGGUUGAUGGUAAA	895	10.2417	16963	16984	UACCAUCAACCCGAGGCCUCC	226	2.58616	sokC
21115	21136	AAGGCCGAGGAAUAUGCCCUU	4443	50.8421	21113	21134	GGGCAUAUUCCUCGGCCUUUG	171	1.95679
22261	22282	UUUGCGUCGCUGGACGAACUG	129	1.47617	22259	22280	GUUCGUCCAGCGACGCAAAUC	733	8.38786	ribF
25588	25609	ACGUCGGCGACUGGCACUUCG	120	1.37318	25586	25607	AAGUGCCAGUCGCCGACGUAG	149	1.70504	lspA
28717	28738	UGACGCCGCUGCCGAUAUUGC	134	1.53339	28715	28736	AAUAUCGGCAGCGGCGUCACG	128	1.46473	dapB
30713	30734	AAGCCAGCCCUGGUCCACACG	250	2.8608	30711	30732	UGUGGACCAGGGCUGGCUUCA	118	1.3503	carA
47750	47771	AAUGGCAGGAGGCCCAUCAUG	1232	14.098	47748	47769	UGAUGGGCCUCCUGCCAUUCC	270	3.08966	kefC kefF
54625	54646	UCGACUACCUGGGGGGCAGCG	241	2.75781	54623	54644	CUGCCCCCCAGGUAGUCGAUA	101	1.15576	surA
56250	56271	UCAAGCCAGCGCCCGCCUGGG	367	4.19965	56248	56269	CAGGCGGGCGCUGGCUUGAUG	309	3.53595	lptD
56255	56276	CCAGCGCCCGCCUGGGAGAGG	130	1.48762	56253	56274	UCUCCCAGGCGGGCGCUGGCU	181	2.07122	lptD
56324	56345	UGCGGCGUGAUGGUGGCAUCC	384	4.39419	56322	56343	AUGCCACCAUCACGCCGCAUU	1227	14.0408	lptD
56555	56576	CUACCUACCACGCUCCAGGUG	152	1.73937	56553	56574	CCUGGAGCGUGGUAGGUAGCG	910	10.4133	lptD
63303	63324	ACCCGCUACCGUGCUUAUGAG	299	3.42151	63301	63322	CAUAAGCACGGUAGCGGGUGG	102	1.16721
65001	65022	AAGCCGUGCUCGCGCCACUCC	148	1.69359	64999	65020	AGUGGCGCGAGCACGGCUUUA	344	3.93646	polB
70270	70291	UAAGCGGGGUUACCGGUUGGG	162	1.8538	70268	70289	CAACCGGUAACCCCGCUUAUU	137	1.56772
90064	90085	GGAGCGACUGCAGGACUUGUC	406	4.64594	90062	90083	CAAGUCCUGCAGUCGCUCCGA	97	1.10999	mraZ
91138	91159	GAAGCUGCCACUCUGCCUGUU	413	4.72604	91136	91157	CAGGCAGAGUGGCAGCUUCCC	324	3.70759	ftsL
91175	91196	ACGGCGGUGACUGUGGUAACC	472	5.40119	91173	91194	UUACCACAGUCACCGCCGUCA	342	3.91357	ftsL
92516	92537	UUAGCGAUGCCGUCCUCAGCG	104	1.19009	92514	92535	CUGAGGACGGCAUCGCUAACG	241	2.75781	ftsI
92522	92543	AUGCCGUCCUCAGCGUUAGUA	1639	18.7554	92520	92541	CUAACGCUGAGGACGGCAUCG	1985	22.7147	ftsI
92638	92659	CAUAGAGAGGGCCACCUUCUC	123	1.40751	92636	92657	GAAGGUGGCCCUCUCUAUGUC	262	2.99812	ftsI
99269	99290	UAUCUGCCGGAAGCGCACACU	1065	12.187	99267	99288	UGUGCGCUUCCGGCAGAUACU	389	4.4514	ftsW
100789	100810	UGCGUUCCAUCGUGCCCGAAA	156	1.78514	100787	100808	UCGGGCACGAUGGAACGCAGU	151	1.72792	murC
103272	103293	UGAGCGGCUGGGUCGUGUUGG	334	3.82203	103270	103291	AACACGACCCAGCCGCUCACC	218	2.49462	ftsQ
103731	103752	UGACCGCGCGGCGUUCCUGGC	202	2.31153	103729	103750	CAGGAACGCCGCGCGGUCAUC	256	2.92946	ftsQ
104958	104979	UCACCUGGCGGCAGGCAUUGU	445	5.09222	104956	104977	AAUGCCUGCCGCCAGGUGAUG	515	5.89324	ftsA
105112	105133	ACGGCGGUGGGAUUGCUUCAC	972	11.1228	105110	105131	GAAGCAAUCCCACCGCCGUCG	1594	18.2404	ftsA
106310	106331	UGGAUCGCUACCAGCAGCAUG	206	2.3573	106308	106329	UGCUGCUGGUAGCGAUCCAUC	113	1.29308	ftsZ
106348	106369	CAGGAGCAGAAGCCGGUUGCU	10889	124.605	106346	106367	CAACCGGCUUCUGCUCCUGGG	3835	43.8846	ftsZ
107848	107869	CGCAACCACGAGCCUUCAGCC	220	2.5175	107846	107867	CUGAAGGCUCGUGGUUGCGGG	144	1.64782	secM
108083	108104	CCCAGGAAGGCACGCCGUCUG	291	3.32997	108081	108102	GACGGCGUGCCUUCCUGGGUC	138	1.57916	secM
112197	112218	AAAGCUGCAACAGCCGCCUGG	461	5.27531	112195	112216	AGGCGGCUGUUGCAGCUUUGA	263	3.00956	yacF
114494	114515	ACGCUGGCGUGGAGCAACACG	453	5.18377	114492	114513	UGUUGCUCCACGCCAGCGUUG	123	1.40751
118565	118586	ACCGCGCCGGGGAUAUCGAGA	464	5.30964	118563	118584	UCGAUAUCCCCGGCGCGGUGG	642	7.34653	nadC
121025	121046	AUAGCAGCCAGCCGCCGAAGA	139	1.5906	121023	121044	UUCGGCGGCUGGCUGCUAUUC	332	3.79914	aroP
121436	121457	AGGCGCUACCCAGGAAUAACC	887	10.1501	121434	121455	UUAUUCCUGGGUAGCGCCUCC	116	1.32741	aroP
122225	122246	CGUCUCCCGUCCCUCCUUGCG	4072	46.5967	122223	122244	CAAGGAGGGACGGGAGACGUC	451	5.16088	pdhR
128536	128557	AGGUUAUCCCGGCAGCUGACA	1341	15.3453	128534	128555	UCAGCUGCCGGGAUAACCUGG	4446	50.8764	lpd
131570	131591	GAAUCGCCUGCCGCACUAUGA	181	2.07122	131568	131589	AUAGUGCGGCAGGCGAUUCUC	96	1.09855
141534	141555	UAUGGUGCUGGUGGGUCUGCU	505	5.77881	141532	141553	CAGACCCACCAGCACCAUAUC	425	4.86336	hpt
142077	142098	CGGUUGGUGGCGGUAACAUCC	149	1.70504	142075	142096	AUGUUACCGCCACCAACCGCG	1062	12.1527	can
142121	142142	AAUGCCGUAGGCCCAGCCGUG	2959	33.8604	142119	142140	CGGCUGGGCCUACGGCAUUCA	18983	217.226	can
142180	142201	UAAUGGUGGAGUGGCCCAGGU	216	2.47173	142178	142199	CUGGGCCACUCCACCAUUAUG	726	8.30776	can
142186	142207	UGGAGUGGCCCAGGUUAUACA	2910	33.2997	142184	142205	UAUAACCUGGGCCACUCCACC	489	5.59572	can
142244	142265	ACGGCGCUCUUGCGGCAUUUC	1361	15.5742	142242	142263	AAUGCCGCAAGAGCGCCGUCU	245	2.80358	can
142593	142614	AAAAACCCGGGAUCCUCUUCC	457	5.22954	142591	142612	AAGAGGAUCCCGGGUUUUUUG	131	1.49906	can
142713	142734	UAGGGCAACUCCGGGACGAUU	151	1.72792	142711	142732	UCGUCCCGGAGUUGCCCUAUA	668	7.64405
144658	144679	UUCAGUGCCGGGCCGUGAAUU	124	1.41896	144656	144677	UUCACGGCCCGGCACUGAAGA	686	7.85003	yadI
144771	144792	GAUAUAGCCGGAGCGCCACCG	197	2.25431	144769	144790	GUGGCGCUCCGGCUAUAUCGG	1176	13.4572	yadI
145122	145143	GCAAGUGUCAGUGCCGCGUUA	99	1.13288	145120	145141	ACGCGGCACUGACACUUGCGG	433	4.9549	yadE
147944	147965	UACGCCAGCUCGACCAUUUUG	86	0.984115	147942	147963	AAAUGGUCGAGCUGGCGUAAU	92	1.05277	panC
148072	148093	AUCGGCGCGGAAGCCUUUUUC	443	5.06933	148070	148091	AAAAGGCUUCCGCGCCGAUGA	151	1.72792	panC
158644	158665	CGGCGCUGGGCGUCUUCUUCG	91	1.04133	158642	158663	AAGAAGACGCCCAGCGCCGCG	179	2.04833	pcnB
158694	158715	CAUGCCGUUUUGCCCGCGUUG	1659	18.9843	158692	158713	ACGCGGGCAAAACGGCAUGUU	139	1.5906	pcnB
158702	158723	UUUGCCCGCGUUGGGAGGUCG	132	1.5105	158700	158721	ACCUCCCAACGCGGGCAAAAC	132	1.5105	pcnB
158716	158737	GAGGUCGUGCGGUCGCUGACG	1936	22.154	158714	158735	UCAGCGACCGCACGACCUCCC	7915	90.5729	pcnB
158725	158746	CGGUCGCUGACGUUACCUUCG	115	1.31597	158723	158744	AAGGUAACGUCAGCGACCGCA	121	1.38463	pcnB
159020	159041	GCUCACGCGGGAUCACCGUCA	173	1.97967	159018	159039	ACGGUGAUCCCGCGUGAGCAG	204	2.33441	pcnB
159022	159043	UCACGCGGGAUCACCGUCACC	453	5.18377	159020	159041	UGACGGUGAUCCCGCGUGAGC	1091	12.4845	pcnB
159027	159048	CGGGAUCACCGUCACCUGUGG	1618	18.5151	159025	159046	ACAGGUGACGGUGAUCCCGCG	10005	114.489	pcnB
161684	161705	AAACAACCGCUGCGGGCAGCC	301	3.4444	161682	161703	CUGCCCGCAGCGGUUGUUUUC	1480	16.9359	ligT
161793	161814	CGGCGUCAUCAAGCGUGAGUG	179	2.04833	161791	161812	CUCACGCUUGAUGACGCCGGA	134	1.53339	ligT
167575	167596	ACAGGCAGCGGUUGAACCGAA	178	2.03689	167573	167594	CGGUUCAACCGCUGCCUGUGC	196	2.24287	fhuA
168224	168245	AUUGCACCGGCGUUCACCUGG	237	2.71204	168222	168243	AGGUGAACGCCGGUGCAAUAG	95	1.0871	fhuA
169576	169597	UCUGGCGCGAGUCGGCAUGGC	151	1.72792	169574	169595	CAUGCCGACUCGCGCCAGAUC	179	2.04833	fhuA
174435	174456	CAGGCAGUCAGCGUGACCAUG	486	5.56139	174433	174454	UGGUCACGCUGACUGCCUGCU	725	8.29632	hemL
177799	177820	AAUUUGGUCCGGUCCGCCUGU	241	2.75781	177797	177818	AGGCGGACCGGACCAAAUUCC	269	3.07822	btuF
180123	180144	CGAAGCGUGGGGCCAGCAUGA	107	1.22442	180121	180142	AUGCUGGCCCCACGCUUCGUG	129	1.47617	dgt
180977	180998	CAACGACAGCCCAGCAGAUGC	661	7.56395	180975	180996	AUCUGCUGGGCUGUCGUUGCU	99	1.13288	degP
180982	181003	ACAGCCCAGCAGAUGCCAAGC	510	5.83603	180980	181001	UUGGCAUCUGCUGGGCUGUCG	265	3.03245	degP
192673	192694	CACGGCCAGCGCGCAGCAACC	93	1.06422	192671	192692	UUGCUGCGCGCUGGCCGUGAC	1141	13.0567
193759	193780	UGGGCAACAAGCCGCUUGCGA	246	2.81503	193757	193778	GCAAGCGGCUUGUUGCCCACU	177	2.02545	dxr
193825	193846	UGGCGCUGCUGGGCUGUUACC	1150	13.1597	193823	193844	UAACAGCCCAGCAGCGCCAAC	500	5.7216	dxr
195632	195653	GCGGCACCGAGCCCGGUGAUG	10869	124.376	195630	195651	UCACCGGGCUCGGUGCCGCCG	2019	23.1038	ispU
195717	195738	CGUCGUCAUCGCGGCGUUGUU	741	8.47941	195715	195736	CAACGCCGCGAUGACGACGGG	1206	13.8005	cdsA
195742	195763	UUGCCGCCGGUGGGGUUCGCC	210	2.40307	195740	195761	CGAACCCCACCGGCGGCAACA	2396	27.4179	cdsA
195779	195800	UCUGCAUGCUGGCAGCGUGGG	282	3.22698	195777	195798	CACGCUGCCAGCAUGCAGACC	1331	15.2309	cdsA
197102	197123	CAGCGACCAACGGCGGGAUGU	9116	104.316	197100	197121	AUCCCGCCGUUGGUCGCUGCC	1615	18.4808	rseP
197186	197207	GAUUCGUCCUCGUGGGCCGCA	943	10.7909	197184	197205	CGGCCCACGAGGACGAAUCCC	789	9.02868	rseP
198280	198301	UGUGCGUGUGGGCGAAUCCCU	158	1.80802	198278	198299	GGAUUCGCCCACACGCACACC	717	8.20477	bamA
198597	198618	AAACCCUGCGCAGCUACUAUC	265	3.03245	198595	198616	UAGUAGCUGCGCAGGGUUUCA	807	9.23466	bamA
198760	198781	CGGGCACUCCGCUGAAAUUGA	1142	13.0681	198758	198779	AAUUUCAGCGGAGUGCCCGGC	1495	17.1076	bamA
200079	200100	UCAUCACCCCGACGCCGUUUA	118	1.3503	200077	200098	AACGGCGUCGGGGUGAUGAAC	805	9.21177	bamA
201334	201355	CGGUGAUUGAGUCCGGCGUUG	636	7.27787	201332	201353	ACGCCGGACUCAAUCACCGCG	1384	15.8374	lpxD
201876	201897	UCAGGCAUUCCGCUGCAACCC	630	7.20921	201874	201895	GUUGCAGCGGAAUGCCUGAGG	2872	32.8649	lpxD
202044	202065	AUUGCGGCAGGCCGUGUUAUU	8063	92.2665	202042	202063	UAACACGGCCUGCCGCAAUCG	14228	162.814
203086	203107	UGUGGCGCAGGACGUCCCUCC	96	1.09855	203084	203105	AGGGACGUCCUGCGCCACACC	417	4.77181	lpxA
204167	204188	CGUCGGGUACGGCAGCCCUGG	328	3.75337	204165	204186	AGGGCUGCCGUACCCGACGCC	989	11.3173	lpxB
208924	208945	UCGGUGGUAUCGCCCGUCUCG	213	2.4374	208922	208943	AGACGGGCGAUACCACCGACG	1826	20.8953	accA
223249	223270	GAUAUGCAGGCAGCGGUUGCG	138	1.57916	223247	223268	CAACCGCUGCCUGCAUAUCUU	229	2.62049	gmhB
223362	223383	AGACCUGCCGCAAGCGAUAAA	111	1.27019	223360	223381	UAUCGCUUGCGGCAGGUCUGC	322	3.68471	gmhB
231548	231569	CAUUACCUGACACCCGCCUGU	220	2.5175	231546	231567	AGGCGGGUGUCAGGUAAUGGA	191	2.18565	yafD
231603	231624	UCUGGGCGUGGAUGUCUAUAG	243	2.7807	231601	231622	AUAGACAUCCACGCCCAGACU	139	1.5906	yafD
234818	234839	AAACCGGCAAGAGUCCCUCAA	6721	76.9097	234816	234837	GAGGGACUCUUGCCGGUUUCA	469	5.36686	yafS
234839	234860	ACUGUCGUGGCUCCUGAUUGC	1179	13.4915	234837	234858	AAUCAGGAGCCACGACAGUUU	413	4.72604	yafS
234903	234924	AGCGCCAGCUCAACCCGUGGU	316	3.61605	234901	234922	CACGGGUUGAGCUGGCGCUCC	325	3.71904	yafS
235582	235603	CGCGGCACGAGCCAGUUCAUC	105	1.20154	235580	235601	UGAACUGGCUCGUGCCGCGGC	89	1.01844	rnhA
237314	237335	AGGCGAGGGAGUGUCCAAUUA	96	1.09855	237312	237333	AUUGGACACUCCCUCGCCUGU	99	1.13288	yafT
240082	240103	UCGCGCCCGGUAAUACCUUCC	100	1.14432	240080	240101	AAGGUAUUACCGGGCGCGAUG	638	7.30076	yafV
244344	244365	AUGAGCGCCAACGUCCCUACC	334	3.82203	244342	244363	UAGGGACGUUGGCGCUCAUCC	337	3.85636	yafJ
244696	244717	CGGUAGGCGAAACCGACAGCG	326	3.73048	244694	244715	CUGUCGGUUUCGCCUACCGGG	295	3.37574	yafJ
244821	244842	CUGCGGCAGAAGGGCGUUUUC	120	1.37318	244819	244840	AAACGCCCUUCUGCCGCAGUU	126	1.44184	yafJ
245068	245089	UUUGCCUCGGGGAGCGUGUAG	932	10.6651	245066	245087	ACACGCUCCCCGAGGCAAAAU	584	6.68282	yafJ yafK
245069	245090	UUGCCUCGGGGAGCGUGUAGU	999	11.4318	245067	245088	UACACGCUCCCCGAGGCAAAA	1397	15.9861	yafJ yafK
247933	247954	GAGCACGCCAUCCGCAAUACC	203	2.32297	247931	247952	UAUUGCGGAUGGCGUGCUCCC	533	6.09922	yafM
251880	251901	UGUGCGUCUGGUGGGGCUGCA	158	1.80802	251878	251899	CAGCCCCACCAGACGCACACC	136	1.55627	dinB
257874	257895	UUACCGCACUAGGCCCGUAUA	233	2.66626	257872	257893	UACGGGCCUAGUGCGGUAAAU	90	1.02989	crl
262091	262112	AGGGCCGAUAUAGCUCAGUUG	330	3.77625	262089	262110	ACUGAGCUAUAUCGGCCCUGA	427	4.88624	thrW
268368	268389	UUGAGAGUAUGAGCCGCCGUG	313	3.58172	268366	268387	CGGCGGCUCAUACUCUCAAUA	405	4.63449
268369	268390	UGAGAGUAUGAGCCGCCGUGA	118	1.3503	268367	268388	ACGGCGGCUCAUACUCUCAAU	809	9.25754
268375	268396	UAUGAGCCGCCGUGAUACACC	487	5.57284	268373	268394	UGUAUCACGGCGGCUCAUACU	327	3.74192
268419	268440	UUCGGAGCCGCGAGCAAAAGU	551	6.3052	268417	268438	UUUUGCUCGCGGCUCCGAAAC	87	0.995558
271177	271198	UCAGCCACGGCUCUGCCGGAG	182	2.08266	271175	271196	CCGGCAGAGCCGUGGCUGAUG	191	2.18565	insN insertion sequence:IS911A
281912	281933	UAUAACUUCCCGGCGCUGACC	193	2.20854	281910	281931	UCAGCGCCGGGAAGUUAUAGA	164	1.87668	yagE
294757	294778	UAGCUGCCAGAGUGGGUUCUA	4572	52.3183	294755	294776	GAACCCACUCUGGCAGCUAUC	1129	12.9194	yagN
294759	294780	GCUGCCAGAGUGGGUUCUAUG	502	5.74448	294757	294778	UAGAACCCACUCUGGCAGCUA	2270	25.976	yagN
295396	295417	UUCACGCCGAGCACCAGUGAG	416	4.76037	295394	295415	CACUGGUGCUCGGCGUGAAGA	104	1.19009	intF
295882	295903	AUAGUCUUCCCAGGCGACGGA	432	4.94346	295880	295901	CGUCGCCUGGGAAGACUAUCU	152	1.73937	intF
321018	321039	UCGCCGCACUGGAGGAUAACG	503	5.75593	321016	321037	UUAUCCUCCAGUGCGGCGAUC	103	1.17865	ykgE
322818	322839	AUGAUGGCCGGUGCUCAUGCG	672	7.68983	322816	322837	CAUGAGCACCGGCCAUCAUCC	204	2.33441	ykgF
329946	329967	UAUGUGACCUCGGCGGACUCC	221	2.52895	329944	329965	AGUCCGCCGAGGUCACAUAAA	305	3.49017	betT
338785	338806	UGGGCGUGCCGUCGGCAAUCG	398	4.55439	338783	338804	AUUGCCGACGGCACGCCCAUA	1169	13.3771	yahG
338891	338912	CGCGGGCAUUGUGCAUCCACC	179	2.04833	338889	338910	UGGAUGCACAAUGCCCGCGCC	453	5.18377	yahG
365599	365620	UAAAGCCUGGGGUGCCUAAUG	1756	20.0942	365597	365618	UUAGGCACCCCAGGCUUUACA	712	8.14755
365713	365734	CGCGGGGAGAGGCGGUUUGCG	764	8.7426	365711	365732	CAAACCGCCUCUCCCCGCGCG	293	3.35286	lacI
365940	365961	CCAACGCGCAGCCCGGACUCG	795	9.09734	365938	365959	AGUCCGGGCUGCGCGUUGGUG	745	8.52518	lacI
365942	365963	AACGCGCAGCCCGGACUCGGU	2905	33.2425	365940	365961	CGAGUCCGGGCUGCGCGUUGG	1184	13.5487	lacI
366014	366035	AGUGGGAACGAUGCCCUCAUU	1798	20.5749	366012	366033	UGAGGGCAUCGUUCCCACUGC	1729	19.7853	lacI
366146	366167	CAGACGCGCCGAGACAGAACU	1663	19.03	366144	366165	UUCUGUCUCGGCGCGUCUGCG	267	3.05533	lacI
366367	366388	UCAGCCCACUGACGCGUUGCG	104	1.19009	366365	366386	CAACGCGUCAGUGGGCUGAUC	6235	71.3483	lacI
367193	367214	UCAGGCCCGAGGCGGUUUUCA	358	4.09666	367191	367212	AAAACCGCCUCGGGCCUGACC	10713	122.591	mhpR
367448	367469	AGGGGCUACGGCGGACAUAUC	273	3.12399	367446	367467	UAUGUCCGCCGUAGCCCCUCC	95	1.0871	mhpR
376643	376664	GCAGUCGUGCGCCAUGCCUGA	153	1.75081	376641	376662	AGGCAUGGCGCACGACUGCCG	366	4.18821	REP32 (repetitive extragenic palindromic) element; contains 4 REP sequences
394959	394980	AGAGUACGCCGCCUGACUGCC	93	1.06422	394957	394978	CAGUCAGGCGGCGUACUCUAA	120	1.37318	ampH
395191	395212	UUCACGGUCCCCUGGUCGAGC	449	5.13799	395189	395210	UCGACCAGGGGACCGUGAAGU	598	6.84303	ampH
398889	398910	AUGGCGUGGUGGGGUUACUGG	88	1.007	398887	398908	AGUAACCCCACCACGCCAUUA	93	1.06422	yaiZ
398968	398989	UUUCUGGCUGGCGGGGUUGAU	726	8.30776	398966	398987	CAACCCCGCCAGCCAGAAACU	152	1.73937	yaiZ
400785	400806	AAAGCCCGAUGCCAGCAUUCC	103	1.17865	400783	400804	AAUGCUGGCAUCGGGCUUUAC	319	3.65038	iraP
402550	402571	UAACCACCGUCGGCGCUGCCG	389	4.4514	402548	402569	GCAGCGCCGACGGUGGUUAAA	218	2.49462	psiF
405823	405844	GAAGCGGUAACUGCGCCAUCC	336	3.84491	405821	405842	AUGGCGCAGUUACCGCUUCCA	391	4.47429	aroL
406094	406115	AACCCAGCCAGGUGAUUUCUG	145	1.65926	406092	406113	GAAAUCACCUGGCUGGGUUCG	264	3.021	aroL
415579	415600	AAUGUCACGCACGGCGUCACU	234	2.67771	415577	415598	UGACGCCGUGCGUGACAUUUA	743	8.50229	sbcD
415601	415622	UUACUGGCCCCCACGGUCGUU	599	6.85447	415599	415620	CGACCGUGGGGGCCAGUAAAA	166	1.89957	sbcD
415736	415757	AUACCGUUAAGCCCCGCCUGG	267	3.05533	415734	415755	AGGCGGGGCUUAACGGUAUUG	265	3.03245	sbcD
417436	417457	GACGCGGUGGUGCUGACCACG	157	1.79658	417434	417455	UGGUCAGCACCACCGCGUCGG	119	1.36174	phoR
420560	420581	UUCCCGACGGUGCCGCACUGG	90	1.02989	420558	420579	AGUGCGGCACCGUCGGGAACC	116	1.32741	proY
420793	420814	UAACGGCUGGCUUGGCAUGGU	134	1.53339	420791	420812	CAUGCCAAGCCAGCCGUUACU	118	1.3503	proY
424173	424194	UUGCAGGGAGAGCGCCCCGGC	211	2.41451	424171	424192	CGGGGCGCUCUCCCUGCAACC	319	3.65038
424181	424202	AGAGCGCCCCGGCACUAGACU	1031	11.7979	424179	424200	UCUAGUGCCGGGGCGCUCUCC	621	7.10622
424329	424350	CGGGCCGACGGGCGCGCUGAC	669	7.6555	424327	424348	CAGCGCGCCCGUCGGCCCGUC	135	1.54483	queA
426191	426212	UUCGUGACCGAUGGCGUGGUG	1513	17.3136	426189	426210	CCACGCCAUCGGUCACGAACA	1137	13.0109	tgt
426192	426213	UCGUGACCGAUGGCGUGGUGA	581	6.6485	426190	426211	ACCACGCCAUCGGUCACGAAC	331	3.7877	tgt
426442	426463	UUACCAGCGUCAGGGGCGAGA	391	4.47429	426440	426461	UCGCCCCUGACGCUGGUAAAA	612	7.00323	tgt
426525	426546	UCUGAUGCGGUAGCGGCAACG	273	3.12399	426523	426544	UUGCCGCUACCGCAUCAGAAA	112	1.28164	yajC
427249	427270	UGCGUGGCGGCGUUCACUUCC	88	1.007	427247	427268	AAGUGAACGCCGCCACGCAGG	312	3.57028	secD
427474	427495	UUAGCAGCCAGGGCAGCAACC	226	2.58616	427472	427493	UUGCUGCCCUGGCUGCUAAUC	311	3.55883	secD
433699	433720	AAUUAGCCGACGCCCCCCAAU	189	2.16276	433697	433718	UGGGGGGCGUCGGCUAAUUUC	208	2.38018	ribD
437396	437417	CAUGUGCUGCGGCUGCAUUCG	18199	208.255	437394	437415	AAUGCAGCCGCAGCACAUGCA	11212	128.301
437440	437461	UAAGCUCCUGGGGCUUCACUC	1270	14.5329	437438	437459	GUGAAGCCCCAGGAGCUUACA	592	6.77437
437462	437483	UUUGCCGCCUUCCUGCAACUC	4070	46.5738	437460	437481	GUUGCAGGAAGGCGGCAAACG	1229	14.0637
438274	438295	AAGGUCACCGCGUGUUGCUCG	208	2.38018	438272	438293	AGCAACACGCGGUGACCUUUG	104	1.19009	dxs
439348	439369	UGGGUGGAGUCGACCAGUGCC	124	1.41896	439346	439367	CACUGGUCGACUCCACCCAGG	211	2.41451	dxs
439503	439524	CAGCGACUGACGGGCAUCGUC	932	10.6651	439501	439522	CGAUGCCCGUCAGUCGCUGAA	91	1.04133	ispA
439600	439621	UCGGCACCCUGGCGUUUUCCC	337	3.85636	439598	439619	GAAAACGCCAGGGUGCCGACC	582	6.65994	ispA
440244	440265	AAAGGGCAGUGGGGCGAUAAA	171	1.95679	440242	440263	UAUCGCCCCACUGCCCUUUCA	505	5.77881	ispA
440534	440555	AAAGCUGGCGGGCGCCUCAUU	326	3.73048	440532	440553	UGAGGCGCCCGCCAGCUUUGA	376	4.30264	xseB
440535	440556	AAGCUGGCGGGCGCCUCAUUU	3025	34.6157	440533	440554	AUGAGGCGCCCGCCAGCUUUG	137	1.56772	xseB
443307	443328	UUGCCGUGCCGGGCCAAUAUG	233	2.66626	443305	443326	UAUUGGCCCGGCACGGCAACA	173	1.97967	panE
443753	443774	CGCAACCACUCCGGGUGUUCA	1202	13.7547	443751	443772	AACACCCGGAGUGGUUGCGGG	356	4.07378
443755	443776	CAACCACUCCGGGUGUUCAAU	264	3.021	443753	443774	UGAACACCCGGAGUGGUUGCG	2077	23.7675
446583	446604	CCAUCACCCCCAGCCAGCAGG	111	1.27019	446581	446602	UGCUGGCUGGGGGUGAUGGGC	128	1.46473	cyoE
447239	447260	ACGCGCCGCUGUGAUCGGUAG	609	6.9689	447237	447258	ACCGAUCACAGCGGCGCGUCC	753	8.61672	cyoD
447378	447399	AGGCCGCGACGGGCGAUUUGC	146	1.67071	447376	447397	AAAUCGCCCGUCGCGGCCUGA	307	3.51306	cyoC
450061	450082	CUAGGCGCGGCCAGUUUUUCG	245	2.80358	450059	450080	AAAAACUGGCCGCGCCUAGCG	1574	18.0116	cyoA
450062	450083	UAGGCGCGGCCAGUUUUUCGA	175	2.00256	450060	450081	GAAAAACUGGCCGCGCCUAGC	90	1.02989	cyoA
450850	450871	CACGGGAUCUGGUGGCGUUUA	203	2.32297	450848	450869	AACGCCACCAGAUCCCGUGGA	85	0.972671
451594	451615	GCAGCGGCGACGGAGAAUAGA	1458	16.6842	451592	451613	UAUUCUCCGUCGCCGCUGCCG	277	3.16976	ampG
452793	452814	CCGGGCCAGAGGGCAGAAAUU	466	5.33253	452791	452812	UUUCUGCCCUCUGGCCCGGUG	88	1.007	yajG
453780	453801	ACAAUGUCCCAGCCGGCUCUG	99	1.13288	453778	453799	GAGCCGGCUGGGACAUUGUGA	93	1.06422	bolA
455801	455822	UGGUGAUGCCGUACCCAUAAC	90	1.02989	455799	455820	UAUGGGUACGGCAUCACCAUA	708	8.10178
455944	455965	GCUGGUGCCGAUGGUCAUUGA	210	2.40307	455942	455963	AAUGACCAUCGGCACCAGCGC	601	6.87736	clpP
458973	458994	CGACCGUAGUGCGUGGUUAUA	274	3.13543	458971	458992	UAACCACGCACUACGGUCGCU	95	1.0871	lon
460586	460607	UAAGGGGAUGGCUGGCCUGAU	6215	71.1194	460584	460605	CAGGCCAGCCAUCCCCUUACA	291	3.32997
460587	460608	AAGGGGAUGGCUGGCCUGAUA	2544	29.1115	460585	460606	UCAGGCCAGCCAUCCCCUUAC	1740	19.9112
460610	460631	ACUGCUGCGCGUUCGUACCUU	707	8.09034	460608	460629	GGUACGAACGCGCAGCAGUUA	393	4.49717
461026	461047	UCUGCGUCUUGUGGGCUGACA	244	2.79214	461024	461045	UCAGCCCACAAGACGCAGAAA	91	1.04133
464951	464972	GCGUCAGCGUCGCAUCUGUCA	682	7.80426	464949	464970	ACAGAUGCGACGCUGACGCCG	166	1.89957	ybaE
466134	466155	UAGCGGUUCGAGCGGGCGAUA	197	2.25431	466132	466153	UCGCCCGCUCGAACCGCUACA	130	1.48762	ybaE
469838	469859	AAAAUCGCGAGGAGGCCGUCG	150	1.71648	469836	469857	ACGGCCUCCUCGCGAUUUUCC	921	10.5392	mdlA
469977	469998	UCAGUGGGCCGCUGCUUAUCA	1507	17.2449	469975	469996	AUAAGCAGCGGCCCACUGACU	564	6.45396	mdlB
474567	474588	UAGCCCGCUGGUGCAUUGAUA	85	0.972671	474565	474586	UCAAUGCACCAGCGGGCUAAC	131	1.49906
477693	477714	UAGCGACGCGGGAGGAAUAGG	273	3.12399	477691	477712	UAUUCCUCCCGCGUCGCUAUU	113	1.29308	ylaB
481180	481201	AGACGCGGCGAACCGUACUCC	95	1.0871	481178	481199	AGUACGGUUCGCCGCGUCUGG	169	1.9339	acrB
489406	489427	ACGGUACUGGCAGGGAUCUGA	124	1.41896	489404	489425	AGAUCCCUGCCAGUACCGUGC	107	1.22442	ybaM
490542	490563	CACAGGCGCAGGCGGUCAAAG	178	2.03689	490540	490561	UUGACCGCCUGCGCCUGUGCU	124	1.41896
490594	490615	AACGCGCCGUGAGUACCACCG	20963	239.884	490592	490613	GUGGUACUCACGGCGCGUUUU	964	11.0312
490596	490617	CGCGCCGUGAGUACCACCGUA	783	8.96002	490594	490615	CGGUGGUACUCACGGCGCGUU	109	1.24731
491747	491768	GAGCCGCCGGAGCACGUUAAG	89	1.01844	491745	491766	UAACGUGCUCCGGCGGCUCUU	300	3.43296	dnaX
497319	497340	UACGCCCGAUGCCCCCACACC	176	2.014	497317	497338	UGUGGGGGCAUCGGGCGUACC	167	1.91101	hemH
499944	499965	CAAGCCGGGUGAACCCAUGCC	1163	13.3084	499942	499963	CAUGGGUUCACCCGGCUUGCA	2171	24.8432	gsk
500268	500289	GCUGCUGCCGGGCGCUAUAGC	175	2.00256	500266	500287	UAUAGCGCCCGGCAGCAGCGG	106	1.21298	gsk
500378	500399	UGGGCGGGCCGGAAAAAAUCA	252	2.88368	500376	500397	AUUUUUUCCGGCCCGCCCAUG	470	5.3783	gsk
500411	500432	GAGCGGGGGAUGGCGCAUUGG	572	6.54551	500409	500430	AAUGCGCCAUCCCCCGCUCCA	738	8.44508	gsk
500801	500822	UCACCCGCCGGUGGCGUUUCC	302	3.45584	500799	500820	AAACGCCACCGGCGGGUGAGG	88	1.007	ybaL
500912	500933	UAAUGGGCGCGGGCAAUAAUC	96	1.09855	500910	500931	UUAUUGCCCGCGCCCAUUAUG	330	3.77625	ybaL
512576	512597	UAUGCCGAUACCGCCGUAGCG	155	1.77369	512574	512595	CUACGGCGGUAUCGGCAUAUU	112	1.28164	ybaT
513543	513564	AAUGCCUGCCCUGGCGAUGAC	138	1.57916	513541	513562	CAUCGCCAGGGCAGGCAUUCG	126	1.44184	cueR
518913	518934	CGGCGGCACGGAAGGUUAACA	242	2.76925	518911	518932	UUAACCUUCCGUGCCGCCGCA	202	2.31153	tesA
518933	518954	AGGACCAGGAACAGGAAGGGC	109	1.24731	518931	518952	CCUUCCUGUUCCUGGUCCUGU	88	1.007	tesA
532494	532515	CGUCGGUGCGGCGUACAUCCA	145	1.65926	532492	532513	GAUGUACGCCGCACCGACGUU	352	4.028	allR
573715	573736	CAACGCCUCCCGCAACAUAUC	227	2.5976	573713	573734	UAUGUUGCGGGAGGCGUUGCC	1828	20.9182
606520	606541	UCAUAGCCCGGCGGAUUAACC	296	3.38719	606518	606539	UUAAUCCGCCGGGCUAUGACU	324	3.70759	ybdK
606983	607004	UCAACCCUGGGGCUGCCACUC	274	3.13543	606981	607002	GUGGCAGCCCCAGGGUUGAUA	246	2.81503	sokE
606984	607005	CAACCCUGGGGCUGCCACUCC	2421	27.704	606982	607003	AGUGGCAGCCCCAGGGUUGAU	2333	26.697	sokE
625507	625528	UGGUGAAACCGCGCUGGUACA	115	1.31597	625505	625526	UACCAGCGCGGUUUCACCAGG	90	1.02989	entE
629751	629772	UCUGCGUCCGGGGCGUAUUGG	111	1.27019	629749	629770	AAUACGCCCCGGACGCAGAUA	132	1.5105	cstA
630123	630144	CGCGGUGUCUGGCUUCCAUGC	558	6.3853	630121	630142	AUGGAAGCCAGACACCGCGCC	1286	14.7159	cstA
630201	630222	UAUCGGCUACGGUGGGAUGUU	495	5.66438	630199	630220	CAUCCCACCGUAGCCGAUAAA	229	2.62049	cstA
630338	630359	UGGUCGCUUCUGCCGCGCAGG	634	7.25498	630336	630357	UGCGCGGCAGAAGCGACCACA	117	1.33885	cstA
631297	631318	GGUGGGGCGAGGGGACUGACC	2191	25.072	631295	631316	UCAGUCCCCUCGCCCCACCGG	645	7.38086
631665	631686	CAGCGUGACUGGCAGGUAAUG	194	2.21998	631663	631684	UUACCUGCCAGUCACGCUGAC	1821	20.8381	ybdH
642221	642242	UAGCGUACCGGGCGUCUACGC	256	2.92946	642219	642240	GUAGACGCCCGGUACGCUAAC	157	1.79658	ybdR
643946	643967	CAACACCACGGGCAGCAACCG	105	1.20154	643944	643965	GUUGCUGCCCGUGGUGUUGAU	121	1.38463	rna
657039	657060	UUUGCUGUCAGCGUCCCCAAC	405	4.63449	657037	657058	UGGGGACGCUGACAGCAAACC	288	3.29564	crcB
659365	659386	UUAACCGGGAUAAGGGCCAUC	144	1.64782	659363	659384	UGGCCCUUAUCCCGGUUAAAA	96	1.09855	lipA
660349	660370	AGUGACACCCUGGCCUUUGCG	132	1.5105	660347	660368	CAAAGGCCAGGGUGUCACUCC	87	0.995558	ybeF
663447	663468	AGUUACGCGACCGGGGACGCC	566	6.47685	663445	663466	CGUCCCCGGUCGCGUAACUCA	908	10.3904	rlpA
664778	664799	AGCUGUGACUGAGUGCCGUGC	212	2.42596	664776	664797	ACGGCACUCAGUCACAGCUUG	244	2.79214	mrdB
668369	668390	UCCCACCCCGCGCCGCAGAUU	128	1.46473	668367	668388	UCUGCGGCGCGGGGUGGGAUG	435	4.97779
668858	668879	UGUCGCAUCUCCCAGUCGCCA	482	5.51562	668856	668877	GCGACUGGGAGAUGCGACAUC	1009	11.5462	cobC
669120	669141	ACAGUCGCAUCAUGCCCUCCG	216	2.47173	669118	669139	GAGGGCAUGAUGCGACUGUGG	916	10.482	cobC
669811	669832	UACGUCCGCCAGGGGUUUAUG	432	4.94346	669809	669830	UAAACCCCUGGCGGACGUAUU	284	3.24987	holA
675598	675619	CAGCGGCCAGCUUCAGCCAGU	574	6.56839	675596	675617	UGGCUGAAGCUGGCCGCUGAG	670	7.66694	ybeQ
682913	682934	UCAUGCAGUGGUGCGCCGACA	147	1.68215	682911	682932	UCGGCGCACCACUGCAUGACC	1144	13.091	rihA
691051	691072	UAAUCACCAACGGCGGGGACG	308	3.5245	691049	691070	UCCCCGCCGUUGGUGAUUAAC	105	1.20154
691918	691939	UAGGCCAGCGGUGCGACUUCA	231	2.64338	691916	691937	AAGUCGCACCGCUGGCCUAUA	399	4.56583	ybeZ
692377	692398	CCGCGCAUCGGGGCAGUAUCG	125	1.4304	692375	692396	AUACUGCCCCGAUGCGCGGUC	106	1.21298	ybeZ
692416	692437	AUGUCUGCCGCAGCGGUGACG	114	1.30452	692414	692435	UCACCGCUGCGGCAGACAUUC	93	1.06422	ybeZ
692437	692458	CAAAUCGGACGGCCGGUCAGU	87	0.995558	692435	692456	UGACCGGCCGUCCGAUUUGCG	244	2.79214	ybeZ
692438	692459	AAAUCGGACGGCCGGUCAGUU	140	1.60205	692436	692457	CUGACCGGCCGUCCGAUUUGC	116	1.32741	ybeZ
692439	692460	AAUCGGACGGCCGGUCAGUUU	366	4.18821	692437	692458	ACUGACCGGCCGUCCGAUUUG	586	6.70571	ybeZ
693816	693837	UCGCCACGCACGGAGUUGAUC	122	1.39607	693814	693835	UCAACUCCGUGCGUGGCGACC	106	1.21298	miaB
696181	696202	UGAAUGGUGCGGGAGGCGAGA	1614	18.4693	696179	696200	UCGCCUCCCGCACCAUUCACC	863	9.87548	leuW
699671	699692	CGAGCGGUGAUCCAGCUCAGA	155	1.77369	699669	699690	UGAGCUGGAUCACCGCUCGGC	1486	17.0046	nagC
700938	700959	CAACGCCAAUCGCACGCGCCG	193	2.20854	700936	700957	GCGCGUGCGAUUGGCGUUGAG	290	3.31853	nagA
700944	700965	CAAUCGCACGCGCCGGAUAGA	1341	15.3453	700942	700963	UAUCCGGCGCGUGCGAUUGGC	149	1.70504	nagA
702496	702517	UCCGGGGCGUUGCCGUUGAGA	183	2.0941	702494	702515	UCAACGGCAACGCCCCGGAUA	187	2.13988	nagB
702498	702519	CGGGGCGUUGCCGUUGAGAAG	99	1.13288	702496	702517	UCUCAACGGCAACGCCCCGGA	93	1.06422	nagB
702702	702723	CGUGCCGCCAGUCGGCAGGCC	123	1.40751	702700	702721	CCUGCCGACUGGCGGCACGCC	219	2.50606	nagB
702775	702796	AUAUGGCGAGCAGCCCAUUUG	1680	19.2246	702773	702794	AAUGGGCUGCUCGCCAUAUCG	1592	18.2176	nagB
702776	702797	UAUGGCGAGCAGCCCAUUUGC	158	1.80802	702774	702795	AAAUGGGCUGCUCGCCAUAUC	283	3.23842	nagB
702796	702817	CCGACCUGUUCAGCGGUAGUC	2483	28.4134	702794	702815	CUACCGCUGAACAGGUCGGCA	3199	36.6068	nagB
702812	702833	UAGUCAGGGGGAUCAGUCUCA	4314	49.3659	702810	702831	AGACUGAUCCCCCUGACUACC	6243	71.4399	nagB
705407	705428	UUUCCCGCCGGAGCCGAAUGG	253	2.89513	705405	705426	AUUCGGCUCCGGCGGGAAACG	3891	44.5255	glnS
707015	707036	UCGCAUCCGGCAAGGAACAGA	146	1.67071	707013	707034	UGUUCCUUGCCGGAUGCGACG	205	2.34585	RIP63 (repetitive extragenic palindromic) element; contains 3 REP sequences and 1 IHF site
707580	707601	AGUACGCUGGCGCUGGCUAUC	395	4.52006	707578	707599	UAGCCAGCGCCAGCGUACUAC	319	3.65038	chiP
710903	710924	UUGCGCGACUCCGCCAGCUCG	745	8.52518	710901	710922	AGCUGGCGGAGUCGCGCAAUA	567	6.48829	ybfE
710905	710926	GCGCGACUCCGCCAGCUCGUU	297	3.39863	710903	710924	CGAGCUGGCGGAGUCGCGCAA	495	5.66438	ybfE
712138	712159	UAUCCGCUGCCGGGAUUUAUU	1645	18.8241	712136	712157	UAAAUCCCGGCAGCGGAUAGC	569	6.51118
712267	712288	AUAUCGGCGAGAGCGCAUCCG	98	1.12143	712265	712286	GAUGCGCUCUCGCCGAUAUGC	304	3.47873	seqA
712625	712646	UGUGCCAGGCACGCCGUAUUG	1120	12.8164	712623	712644	AUACGGCGUGCCUGGCACAUG	1114	12.7477	seqA
722051	722072	UGCGGACUGCGGCCCACCGCC	140	1.60205	722049	722070	CGGUGGGCCGCAGUCCGCAGG	98	1.12143	kdpD
722230	722251	CGUGCCGCGUGGGGCGAUAAA	297	3.39863	722228	722249	UAUCGCCCCACGCGGCACGCU	241	2.75781	kdpD
738471	738492	UUCUCACCCCGCCAACCCGCG	96	1.09855	738469	738490	CGGGUUGGCGGGGUGAGAAAG	155	1.77369	ybgA
741374	741395	ACGCGGAUCGGUUGGCUCAUA	229	2.62049	741372	741393	UGAGCCAACCGAUCCGCGUCG	211	2.41451	dtpD
744047	744068	CGUUCGCCCUGGCAGCUUAGC	330	3.77625	744045	744066	UAAGCUGCCAGGGCGAACGCC	107	1.22442	ybgK
744147	744168	GUUUGUUACCGGGCGUGGUGC	201	2.30008	744145	744166	ACCACGCCCGGUAACAAACCG	148	1.69359	ybgK
744415	744436	GCGAAGGCUGCGCCAGCGACG	258	2.95234	744413	744434	UCGCUGGCGCAGCCUUCGCCC	108	1.23586	ybgL
744967	744988	UGGUGCAACACGGCAGAGUCA	1089	12.4616	744965	744986	ACUCUGCCGUGUUGCACCAUC	578	6.61417	ybgL
745015	745036	UCGCGGCGCAAACGGUCUGCC	3286	37.6023	745013	745034	CAGACCGUUUGCGCCGCGACC	206	2.3573	ybgL
745109	745130	UGUCGCAGCAUAACCCCGAUU	960	10.9855	745107	745128	UCGGGGUUAUGCUGCGACAAC	183	2.0941	ybgL
754786	754807	UAAGCAACGCCUCCGCAUUAG	454	5.19521	754784	754805	AAUGCGGAGGCGUUGCUUACC	187	2.13988	sdhC sdhD
758261	758282	CUGGGACUGUGGCAGCAAGAU	260	2.97523	758259	758280	CUUGCUGCCACAGUCCCAGCG	396	4.5315	sucA
758411	758432	CAAACCUACUGCGGCCCGAUU	245	2.80358	758409	758430	UCGGGCCGCAGUAGGUUUGCU	684	7.82714	sucA
762053	762074	AGGCCUACGGGACCACCAAUG	97	1.10999	762051	762072	UUGGUGGUCCCGUAGGCCUGA	384	4.39419	REP68 (repetitive extragenic palindromic) element; contains 4 REP sequences
764201	764222	AAGCCGCAGGCGUGAAAACCG	146	1.67071	764199	764220	GUUUUCACGCCUGCGGCUUCC	204	2.33441	sucD
764334	764355	UUUCGACAUGGUUGGCCAUCG	259	2.96379	764332	764353	AUGGCCAACCAUGUCGAAACC	11844	135.533
764392	764413	GCUGCGCUAUCAGGGUAAAUU	94	1.07566	764390	764411	UUUACCCUGAUAGCGCAGCGA	88	1.007	mngR
771411	771432	AAUGGGCGACGUGCAGAAAAC	155	1.77369	771409	771430	UUUCUGCACGUCGCCCAUUUC	110	1.25875	cydA
772226	772247	CGACUACUCAGCCGGCACGCU	191	2.18565	772224	772245	CGUGCCGGCUGAGUAGUCGUG	116	1.32741	cydA
772616	772637	UGUGGGACUGGGGCAUCUUCA	190	2.17421	772614	772635	AAGAUGCCCCAGUCCCACAUG	170	1.94534	cydB
772691	772712	AGGGCGUACCGUUCAACGUUG	166	1.89957	772689	772710	ACGUUGAACGGUACGCCCUGC	178	2.03689	cydB
773057	773078	UGUGGGCUAUUCCGGCACUGG	105	1.20154	773055	773076	AGUGCCGGAAUAGCCCACAGA	303	3.46729	cydB
774669	774690	CAUGCGCCGGAAGCCGUAGUG	203	2.32297	774667	774688	CUACGGCUUCCGGCGCAUGGC	1839	21.044	tolQ
774868	774889	AAAUGGUUGCGCCCGGUAUCG	309	3.53595	774866	774887	AUACCGGGCGCAACCAUUUGC	1965	22.4859	tolQ
775164	775185	UUUAUGGCGACAGCGCCCAUC	93	1.06422	775162	775183	UGGGCGCUGUCGCCAUAAAGA	394	4.50862	tolR
777689	777710	CGCGUCACAACGGUGCACCUG	131	1.49906	777687	777708	GGUGCACCGUUGUGACGCGGG	150	1.71648	tolB
778017	778038	UGGUGGGCAGCAGCACAUUGC	96	1.09855	778015	778036	AAUGUGCUGCUGCCCACCAUU	562	6.43107	tolB
778225	778246	AAAUUCCCUGCCUGGUCGCCG	177	2.02545	778223	778244	GCGACCAGGCAGGGAAUUUGA	130	1.48762	tolB
778231	778252	CCUGCCUGGUCGCCGUAUCUG	195	2.23142	778229	778250	GAUACGGCGACCAGGCAGGGA	116	1.32741	tolB
788194	788215	AAAUCCGCCGCCGGUCAUGCG	1338	15.311	788192	788213	CAUGACCGGCGGCGGAUUUGG	185	2.11699	galK
788577	788598	UGACGACAGCCACACCUUUGG	320	3.66182	788575	788596	AAAGGUGUGGCUGUCGUCAUC	300	3.43296	galK
788616	788637	UCCCCAGUGAGCGGCAAUCGA	294	3.3643	788614	788635	GAUUGCCGCUCACUGGGGACC	1679	19.2131	galK
790275	790296	CCUGUGGAUGGCGUGACUGCC	181	2.07122	790273	790294	CAGUCACGCCAUCCACAGGGA	251	2.87224	galE
792468	792489	UAACGAGGCGAGUCGCUCAGC	264	3.021	792466	792487	UGAGCGACUCGCCUCGUUACA	120	1.37318	modF
792513	792534	CAGGCCAUCGAACGGCUCAUC	118	1.3503	792511	792532	UGAGCCGUUCGAUGGCCUGGA	164	1.87668	modF
793711	793732	AAUGGCAUCCCAGGCGCUUUU	171	1.95679	793709	793730	AAGCGCCUGGGAUGCCAUUAA	135	1.54483	modE
794050	794071	UGGCCAUCAUCCUGGGUCUGA	186	2.12843	794048	794069	AGACCCAGGAUGAUGGCCAUC	91	1.04133	ybhT
794844	794865	GGCGCUGGCGCUGGUCGAACG	99	1.13288	794842	794863	UUCGACCAGCGCCAGCGCCCC	1257	14.3841	modA
805546	805567	ACAGCGUAGCCGGUGCAAACA	96	1.09855	805544	805565	UUUGCACCGGCUACGCUGUCC	88	1.007	ybhC
806933	806954	CAACUACCCAGUGCCACCAGC	153	1.75081	806931	806952	UGGUGGCACUGGGUAGUUGUU	100	1.14432	ybhB
806963	806984	UUGGCGCAUCCGGGUCGUAGC	135	1.54483	806961	806982	UACGACCCGGAUGCGCCAACC	144	1.64782	ybhB
815292	815313	AAACUGCCAGGCCCAAUAAUG	1032	11.8094	815290	815311	UUAUUGGGCCUGGCAGUUUUU	170	1.94534	ybhK
815638	815659	AGGCGACGCUCGGUUCCGUUA	1547	17.7026	815636	815657	ACGGAACCGAGCGUCGCCUCC	1642	18.7897	ybhK
815708	815729	UGAACGGCGAAUACGCCCCGU	421	4.81758	815706	815727	GGGGCGUAUUCGCCGUUCAGA	332	3.79914	ybhK
815717	815738	AAUACGCCCCGUCGAGCCACC	300	3.43296	815715	815736	UGGCUCGACGGGGCGUAUUCG	1011	11.5691	ybhK
819382	819403	UCGGCGCUGACGGGUCUUACG	482	5.51562	819380	819401	UAAGACCCGUCAGCGCCGAAU	967	11.0656	ybhL
820870	820891	UAAGCGAGUAGGGCGGCGAUA	101	1.15576	820868	820889	UCGCCGCCCUACUCGCUUACC	293	3.35286	ybhN
826714	826735	CGGCGGGUGAGGGGGUCAACG	174	1.99112	826712	826733	UUGACCCCCUCACCCGCCGUG	100	1.14432	ybhF
829673	829694	ACUGGGCGCAGGCGAGGUACA	183	2.0941	829671	829692	UACCUCGCCUGCGCCCAGUGG	227	2.5976	ybiH
833280	833301	AGGAGGCAGAGCACCGUUUUG	279	3.19265	833278	833299	AAACGGUGCUCUGCCUCCUGC	86	0.984115	dinG
837053	837074	UGUGCCUGGGAUGCCGUUACC	120	1.37318	837051	837072	UAACGGCAUCCCAGGCACAGA	323	3.69615	ybiJ
837541	837562	GAUGGGGGCACCGCACUCUUC	700	8.01024	837539	837560	AGAGUGCGGUGCCCCCAUCCC	1965	22.4859	ybiI
846712	846733	CGGUUGGUGCCCAGUUCCAUA	199	2.2772	846710	846731	UGGAACUGGGCACCAACCGCG	102	1.16721	glnH
864332	864353	UGAUCGCUGAGUUCCGCCAUU	139	1.5906	864330	864351	UGGCGGAACUCAGCGAUCAGG	209	2.39163	moeA moeB
866115	866136	CCGCCCGGCUGGUGAUGGAGC	138	1.57916	866113	866134	UCCAUCACCAGCCGGGCGGCA	232	2.65482	iaaA
867330	867351	ACCGCGCUGGAUGUCACUAUU	163	1.86524	867328	867349	UAGUGACAUCCAGCGCGGUGG	418	4.78325	gsiA
868979	869000	CCAGCGAUCCGGCGAAUCAUC	161	1.84235	868977	868998	UGAUUCGCCGGAUCGCUGGCC	113	1.29308	gsiB
872153	872174	UUUGCAGCGGCACAGCGUUCA	86	0.984115	872151	872172	AACGCUGUGCCGCUGCAAAAA	357	4.08522
872155	872176	UGCAGCGGCACAGCGUUCAGA	133	1.52194	872153	872174	UGAACGCUGUGCCGCUGCAAA	87	0.995558
872157	872178	CAGCGGCACAGCGUUCAGAUA	640	7.32364	872155	872176	UCUGAACGCUGUGCCGCUGCA	811	9.28043
878661	878682	AUGGCCCGCGCGGUGGUGAUG	118	1.3503	878659	878680	UCACCACCGCGCGGGCCAUGU	94	1.07566	yliI
878711	878732	UACGGCUGGCCGCUGGCAACC	202	2.31153	878709	878730	UUGCCAGCGGCCAGCCGUAGU	104	1.19009	yliI
878832	878853	UGAGCGGCAUGGCCUUCUAUA	1054	12.0611	878830	878851	UAGAAGGCCAUGCCGCUCACA	346	3.95934	yliI
878860	878881	UAAAUUCCCCCAGUGGCAGCA	287	3.2842	878858	878879	CUGCCACUGGGGGAAUUUAUC	273	3.12399	yliI
878925	878946	UGAGCGUCAACGGCGACAAAG	1091	12.4845	878923	878944	UUGUCGCCGUUGACGCUCAUC	300	3.43296	yliI
880896	880917	AGCGGGCUCAGUGACCAUACC	223	2.55183	880894	880915	UAUGGUCACUGAGCCCGCUUC	193	2.20854	dacC
881812	881833	CGGGCGCACUGUGGUUGUUCA	223	2.55183	881810	881831	AACAACCACAGUGCGCCCGUC	157	1.79658	deoR
884238	884259	UAAGGAUGCGGGCGGUAAGCC	95	1.0871	884236	884257	CUUACCGCCCGCAUCCUUAUG	85	0.972671	ybjH
888813	888834	CUUCGACCCCGACGCAGAAAA	435	4.97779	888811	888832	UUCUGCGUCGGGGUCGAAGCC	659	7.54106	ybjL
888972	888993	CAAGCGCGAGGACCACAAAUA	119	1.36174	888970	888991	UUUGUGGUCCUCGCGCUUGGG	85	0.972671	ybjL
893070	893091	UCGGCACGCUCGCGGCUGAAC	313	3.58172	893068	893089	UCAGCCGCGAGCGUGCCGACA	303	3.46729	potF
897668	897689	CGACCAGUCGGCGGUUCUUCC	214	2.44884	897666	897687	AAGAACCGCCGACUGGUCGAG	192	2.19709	ybjO
899737	899758	CUGCGGCAGAAGCACCGAAAG	362	4.14244	899735	899756	UUCGGUGCUUCUGCCGCAGAG	553	6.32809	artJ
903646	903667	AGCAGUGCGCAGGGGAUAAGC	355	4.06233	903644	903665	UUAUCCCCUGCGCACUGCUCC	492	5.63005	ybjP
904246	904267	CAGGCGGCGUAUCCGCGCAUU	148	1.69359	904244	904265	UGCGCGGAUACGCCGCCUGCG	912	10.4362	amiD
905664	905685	CCAGGCGACAGCCCAUUCACC	335	3.83347	905662	905683	UGAAUGGGCUGUCGCCUGGGG	111	1.27019	ybjS
905685	905706	CAGGCGGCGAGUGGCGCGAAC	87	0.995558	905683	905704	UCGCGCCACUCGCCGCCUGGG	126	1.44184	ybjS
905754	905775	GGAGCAGUGCCACAGCGUAUC	89	1.01844	905752	905773	UACGCUGUGGCACUGCUCCAG	582	6.65994	ybjS
906779	906800	AAUCCAGCGGGUGGGGAGGGG	467	5.34397	906777	906798	CCUCCCCACCCGCUGGAUUUC	802	9.17744	ybjT
906806	906827	GAUCAACCAGCGGCGCUUACC	108	1.23586	906804	906825	UAAGCGCCGCUGGUUGAUCCC	124	1.41896	ybjT
907209	907230	CGUAGCGCAUCGCGGACGUUG	1392	15.9289	907207	907228	ACGUCCGCGAUGCGCUACGUG	162	1.8538	ybjT
918202	918223	UUUACCCGGCCGACACUGUCC	1450	16.5926	918200	918221	ACAGUGUCGGCCGGGUAAAUU	901	10.3103	ybjX
918217	918238	CUGUCCACGUGCCAGACUAAG	281	3.21554	918215	918236	UAGUCUGGCACGUGGACAGUG	175	2.00256	ybjX
921242	921263	CAUGGCUGUAGGUGCGCGAGC	1001	11.4546	921240	921261	UCGCGCACCUACAGCCAUGCG	2845	32.5559	macB
921429	921450	UCGACGGUCACCGGGAUUUUA	551	6.3052	921427	921448	AAAUCCCGGUGACCGUCGAGC	802	9.17744	macB
921471	921492	AAUGCGGCACGACUGGAUCCA	1004	11.489	921469	921490	GAUCCAGUCGUGCCGCAUUUC	85	0.972671	macB
921613	921634	ACGGGCACAAUAACACUGGCG	110	1.25875	921611	921632	CCAGUGUUAUUGUGCCCGUCG	96	1.09855	cspD
921643	921664	UUUGGCCCCUGGUGGACAUCA	654	7.48385	921641	921662	AUGUCCACCAGGGGCCAAAAG	12505	143.097	cspD
921736	921757	UCUUCGCCGCCGCCUUCAGGG	266	3.04389	921734	921755	CUGAAGGCGGCGGCGAAGAUA	96	1.09855	cspD
923835	923856	AAACCUCGGCGAUCGCUUGAA	171	1.95679	923833	923854	CAAGCGAUCGCCGAGGUUUUU	293	3.35286	clpA
926948	926969	UAACAGCGCACGGGCGAUAGC	165	1.88813	926946	926967	UAUCGCCCGUGCGCUGUUACA	159	1.81947	cydC
929613	929634	UUAGCAUCGGCAGCCCCCAUU	122	1.39607	929611	929632	UGGGGGCUGCCGAUGCUAACC	672	7.68983	cydD
930090	930111	AAGCCCAGCAGACGAGAAAUA	726	8.30776	930088	930109	UUUCUCGUCUGCUGGGCUUUG	242	2.76925	cydD
931741	931762	UGACGGGUAGCGACUCUGAAC	4397	50.3157	931739	931760	UCAGAGUCGCUACCCGUCACG	4656	53.2795
933459	933480	ACCUGUGACUCAGACGCCGCC	410	4.69171	933457	933478	CGGCGUCUGAGUCACAGGUUC	252	2.88368	ftsK
936203	936224	AAGGUGGUGCGGGUGGUUUCG	875	10.0128	936201	936222	AAACCACCCGCACCACCUUCG	843	9.64661	ftsK
937330	937351	AAGCCGUUGCCGCGCGCUAUC	162	1.8538	937328	937349	UAGCGCGCGGCAACGGCUUCC	304	3.47873	rarA
938700	938721	ACUGGCACGCCGGGGCUUUAA	355	4.06233	938698	938719	AAAGCCCCGGCGUGCCAGUUU	166	1.89957	serS
956617	956638	UGUCCGCGCUGUGCAAAUCCA	132	1.5105	956615	956636	GAUUUGCACAGCGCGGACAUA	108	1.23586	ycaP
959203	959224	UUUCUCGCUGGUGGCGUUGUC	186	2.12843	959201	959222	CAACGCCACCAGCGAGAAACA	593	6.78581	aroA
961003	961024	UUCCGGCAGCCGAUGCUUUAG	740	8.46796	961001	961022	AAAGCAUCGGCUGCCGGAACC	853	9.76104	cmk
961004	961025	UCCGGCAGCCGAUGCUUUAGU	204	2.33441	961002	961023	UAAAGCAUCGGCUGCCGGAAC	880	10.07	cmk
961174	961195	CAUGGAGCCAGGUGGACGUUA	581	6.6485	961172	961193	ACGUCCACCUGGCUCCAUGCC	4652	53.2337
961566	961587	AGGGCGGCUUCACUGUUGAGC	182	2.08266	961564	961585	UCAACAGUGAAGCCGCCCUUA	1077	12.3243	rpsA
965156	965177	AUUAUCCCCUGGCUCCACUGG	280	3.20409	965154	965175	AGUGGAGCCAGGGGAUAAUCA	199	2.2772	ycaI
965928	965949	UGGCGGGCGUAGCGUUAAUCC	4323	49.4689	965926	965947	AUUAACGCUACGCCCGCCACG	7507	85.9041	msbA
965954	965975	GCAGCCAGCGAUACCUUCAUG	1896	21.6963	965952	965973	UGAAGGUAUCGCUGGCUGCGU	3147	36.0117	msbA
973314	973335	CGCGACCCGGCGCAGGUUUAU	321	3.67327	973312	973333	AAACCUGCGCCGGGUCGCGUG	98	1.12143	smtA
973481	973502	UAUUACCCUGGGGCGUUAUAU	1466	16.7757	973479	973500	AUAACGCCCCAGGGUAAUAUA	985	11.2715	smtA
973482	973503	AUUACCCUGGGGCGUUAUAUU	92	1.05277	973480	973501	UAUAACGCCCCAGGGUAAUAU	199	2.2772	smtA
973502	973523	UCAUGUCACCGCGCGCAAACC	366	4.18821	973500	973521	UUUGCGCGCGGUGACAUGAAU	641	7.33509	smtA
975690	975711	UUACGGCGCUGAUCCCCGACC	1431	16.3752	975688	975709	UCGGGGAUCAGCGCCGUAACG	181	2.07122	mukB
976087	976108	UCUGGGCAUCAUCGCGCGUCG	2748	31.4459	976085	976106	ACGCGCGAUGAUGCCCAGAUC	849	9.71527	mukB
977910	977931	AAAGCCUCCAUGCCGAGCGUG	294	3.3643	977908	977929	CGCUCGGCAUGGAGGCUUUCA	2191	25.072	mukB
977920	977941	UGCCGAGCGUGAAGUGCUUUC	96	1.09855	977918	977939	AAGCACUUCACGCUCGGCAUG	97	1.10999	mukB
978934	978955	UGAGCGCCGCUUACACCGUCG	217	2.48317	978932	978953	ACGGUGUAAGCGGCGCUCAAC	96	1.09855	mukB
980620	980641	CAACAGCUGGCAGAGGUGGCG	1828	20.9182	980618	980639	CCACCUCUGCCAGCUGUUGCU	806	9.22321	ycbB
982648	982669	AAUGAACUACGCGCCCGCAGC	203	2.32297	982646	982667	UGCGGGCGCGUAGUUCAUUGU	421	4.81758	ycbK
982821	982842	UACCGGGCCAGCACGGCACUG	398	4.55439	982819	982840	GUGCCGUGCUGGCCCGGUAUC	329	3.76481	ycbK
983357	983378	CUUCCCGCGUGGCGAUCAUAA	175	2.00256	983355	983376	AUGAUCGCCACGCGGGAAGUC	94	1.07566	ycbL
984611	984632	UAGUGCGCCAGUGCCCCCCGG	178	2.03689	984609	984630	GGGGGGCACUGGCGCACUACG	96	1.09855	aspC
988739	988760	CAGGCCCUGAUACCGACUAGC	2305	26.3766	988737	988758	UAGUCGGUAUCAGGGCCUGCG	85	0.972671	pncB
989582	989603	UGCGCAGUAGCGUCCUCGUAC	106	1.21298	989580	989601	ACGAGGACGCUACUGCGCACC	229	2.62049
991253	991274	AGCCACGCCGGAUCAGGCAGA	136	1.55627	991251	991272	UGCCUGAUCCGGCGUGGCUGG	251	2.87224	pepN
1003569	1003590	UGGCGAUGCGCUCGGUAUUUA	286	3.27275	1003567	1003588	AAUACCGAGCGCAUCGCCACU	135	1.54483	ycbF
1005762	1005783	AUGGUGCCAUCAUCGCCCAUU	90	1.02989	1005760	1005781	UGGGCGAUGAUGGCACCAUUC	213	2.4374	ycbX
1006668	1006689	GGAAACUGGCGAGCGGUAAUA	612	7.00323	1006666	1006687	UUACCGCUCGCCAGUUUCCCC	161	1.84235	ycbX
1006814	1006835	UGUCGCCACGGUGCGGUCCUC	319	3.65038	1006812	1006833	GGACCGCACCGUGGCGACAUU	364	4.16532	ycbX
1007632	1007653	AGGAACACCGCUGCUCGAUCC	224	2.56328	1007630	1007651	AUCGAGCAGCGGUGUUCCUGG	171	1.95679	rlmL
1012270	1012291	UUUGUAGGCCGCUGGUCGAUG	547	6.25943	1012268	1012289	UCGACCAGCGGCCUACAAACU	624	7.14055	pqiA
1015211	1015232	AGGUCGCUGGCGGUAUAGAUC	2531	28.9627	1015209	1015230	UCUAUACCGCCAGCGACCUGA	257	2.9409	fabA
1015326	1015347	UCGCUGUCGGCAGUACCUGAC	314	3.59316	1015324	1015345	CAGGUACUGCCGACAGCGAAA	147	1.68215	fabA
1017093	1017114	AGGCUGCAGGGUAAUGUCGCC	88	1.007	1017091	1017112	CGACAUUACCCUGCAGCCUGG	178	2.03689	ycbZ
1017119	1017140	ACUGGCGCAGGCAGCCAAAGA	10908	124.822	1017117	1017138	UUUGGCUGCCUGCGCCAGUUU	580	6.63705	ycbZ
1017149	1017170	CUUCUACCCAGUCGGCAGCGA	168	1.92246	1017147	1017168	GCUGCCGACUGGGUAGAAGCG	2170	24.8317	ycbZ
1017151	1017172	UCUACCCAGUCGGCAGCGACA	327	3.74192	1017149	1017170	UCGCUGCCGACUGGGUAGAAG	669	7.6555	ycbZ
1017226	1017247	AUGGAGUGGCCGGAAACCUCA	113	1.29308	1017224	1017245	AGGUUUCCGGCCACUCCAUCC	310	3.54739	ycbZ
1017282	1017303	UAGCGUACGCGCGGCAUUGGC	103	1.17865	1017280	1017301	CAAUGCCGCGCGUACGCUACA	133	1.52194	ycbZ
1017330	1017351	CGGGGCCUUCGCCAGCAUAAA	128	1.46473	1017328	1017349	UAUGCUGGCGAAGGCCCCGGA	1179	13.4915	ycbZ
1019232	1019253	AAACCAGCCAGUGCCACUGCA	106	1.21298	1019230	1019251	CAGUGGCACUGGCUGGUUUCG	97	1.10999	ompA
1019580	1019601	GAAAGCAUUGGCUGGGCGACA	1781	20.3803	1019578	1019599	UCGCCCAGCCAAUGCUUUCAG	2356	26.9602
1019582	1019603	AAGCAUUGGCUGGGCGACAAA	1359	15.5513	1019580	1019601	UGUCGCCCAGCCAAUGCUUUC	170	1.94534
1019679	1019700	UGGCGUGAGAGGAUGCGCUUA	222	2.54039	1019677	1019698	AGCGCAUCCUCUCACGCCACG	140	1.60205	sulA
1019681	1019702	GCGUGAGAGGAUGCGCUUACC	2384	27.2806	1019679	1019700	UAAGCGCAUCCUCUCACGCCA	2091	23.9277	sulA
1019852	1019873	CAAGGGGAGAGCUGGCUAAUC	946	10.8253	1019850	1019871	UUAGCCAGCUCUCCCCUUGCC	351	4.01656	sulA
1021518	1021539	UGUAGCUCACUGCCGCCCACG	160	1.83091	1021516	1021537	UGGGCGGCAGUGAGCUACAUC	91	1.04133	yccS
1022410	1022431	CCGUUGACCACGAUCGCCACG	175	2.00256	1022408	1022429	UGGCGAUCGUGGUCAACGGGG	89	1.01844	yccS
1025384	1025405	GAUCCUGGCGCGUUACCAUCA	560	6.40819	1025382	1025403	AUGGUAACGCGCCAGGAUCAG	337	3.85636	helD
1029516	1029537	CGAGCCGCAUCAUCCCUCGGG	133	1.52194	1029514	1029535	CGAGGGAUGAUGCGGCUCGCU	121	1.38463	yccX
1031219	1031240	CGACGUGCGCCAGUGCAGAAG	13764	157.504	1031217	1031238	UCUGCACUGGCGCACGUCGCC	6956	79.5989
1031312	1031333	AUAAGCGCCCGGUGUCCUGCC	291	3.32997	1031310	1031331	CAGGACACCGGGCGCUUAUGG	461	5.27531
1031313	1031334	UAAGCGCCCGGUGUCCUGCCG	199	2.2772	1031311	1031332	GCAGGACACCGGGCGCUUAUG	562	6.43107
1039731	1039752	UAUGGCUGGACCCGCGUCUGA	570	6.52262	1039729	1039750	AGACGCGGGUCCAGCCAUACC	434	4.96635	yccB
1049869	1049890	AAAGGCGCGCAGAGGGAAAUA	1538	17.5996	1049867	1049888	UUUCCCUCUGCGCGCCUUUCC	2983	34.135
1051225	1051246	AGGGUACCGGGAACCAACACC	2190	25.0606	1051223	1051244	UGUUGGUUCCCGGUACCCUGG	7146	81.7731	ymcE
1061706	1061727	CGGCCCACAGGAACUGUAAUC	341	3.90213	1061704	1061725	UUACAGUUCCUGUGGGCCGGA	188	2.15132	REP91 (repetitive extragenic palindromic) element; contains 3 REP sequences
1062318	1062339	UUAGCACCCAGCGCCGCUUCC	749	8.57095	1062316	1062337	AAGCGGCGCUGGGUGCUAAAG	2110	24.1451	cbpA
1066851	1066872	CUUGCACCCUCAGCGACUGCG	1586	18.1489	1066849	1066870	CAGUCGCUGAGGGUGCAAGCA	1366	15.6314	wrbA
1077943	1077964	AGGUAGCUCCGGCAGAGUAUC	274	3.13543	1077941	1077962	UACUCUGCCGGAGCUACCUGC	238	2.72348	putA
1078404	1078425	AUAACCAGCGCUUCCGGCAGG	157	1.79658	1078402	1078423	UGCCGGAAGCGCUGGUUAUUC	676	7.7356
1078420	1078441	GCAGGAUACGGUCGCCCUGGU	5261	60.2026	1078418	1078439	CAGGGCGACCGUAUCCUGCCG	96	1.09855
1078425	1078446	AUACGGUCGCCCUGGUAAAAC	2649	30.313	1078423	1078444	UUUACCAGGGCGACCGUAUCC	138	1.57916
1079304	1079325	GCGGCGGAUUCUCACCACAGC	234	2.67771	1079302	1079323	UGUGGUGAGAAUCCGCCGCCA	309	3.53595	putP
1080620	1080641	GCCGCGCUGAUUGUCAGUUUG	670	7.66694	1080618	1080639	AACUGACAAUCAGCGCGGCUU	146	1.67071	efeU
1083760	1083781	GCGAAGCGCUGGAGGAAUACG	433	4.9549	1083758	1083779	UAUUCCUCCAGCGCUUCGCCA	95	1.0871	efeB
1083807	1083828	UUUGCGCUGCCGGGGGUGAAG	385	4.40563	1083805	1083826	UCACCCCCGGCAGCGCAAAAA	125	1.4304	efeB
1089513	1089534	AAGCCCAGGAGACACCGUACU	237	2.71204	1089511	1089532	UACGGUGUCUCCUGGGCUUUC	110	1.25875	pgaA
1097999	1098020	AAAGGGGAGAGGGUCUGCGGG	242	2.76925	1097997	1098018	CGCAGACCCUCUCCCCUUUUU	105	1.20154	ghrA
1098297	1098318	UAGGGAUCCUGCGCGGCAUCG	155	1.77369	1098295	1098316	AUGCCGCGCAGGAUCCCUACC	440	5.03501	ycdX
1104714	1104735	CAAGGGGGCGUGAUCCAUUUU	1638	18.744	1104712	1104733	AAUGGAUCACGCCCCCUUGCA	815	9.3262	ymdA
1104715	1104736	AAGGGGGCGUGAUCCAUUUUU	465	5.32108	1104713	1104734	AAAUGGAUCACGCCCCCUUGC	359	4.10811	ymdA
1104759	1104780	UGUGACGUCAGCACCCAGUCA	97	1.10999	1104757	1104778	ACUGGGUGCUGACGUCACAUG	93	1.06422	ymdA
1106201	1106222	UUACCCGCCUCCUGGCAUAAC	544	6.2251	1106199	1106220	UAUGCCAGGAGGCGGGUAACU	1241	14.201	ymdC
1110691	1110712	UGUUGGGUGUCCGCCGGAUUC	384	4.39419	1110689	1110710	AUCCGGCGGACACCCAACAGA	369	4.22254	opgH
1110803	1110824	CGGAGCAUCGCACGGCGUUGA	120	1.37318	1110801	1110822	AACGCCGUGCGAUGCUCCGGG	776	8.87992	opgH
1121686	1121707	CGGAGCCAGAUUGGGCAUUAC	124	1.41896	1121684	1121705	AAUGCCCAAUCUGGCUCCGCC	258	2.95234	pyrC
1122917	1122938	UUUGCGCGCGGCGGGAGUAGA	446	5.10366	1122915	1122936	UACUCCCGCCGCGCGCAAAUA	186	2.12843	grxB
1124859	1124880	CGUGAUGCCUGGCGUCUUGCG	102	1.16721	1124857	1124878	CAAGACGCCAGGCAUCACGAU	797	9.12022	rimJ
1125126	1125147	UGGCAGGGCAAAGGACUCAUG	479	5.48129	1125124	1125145	UGAGUCCUUUGCCCUGCCAUU	246	2.81503	rimJ
1128538	1128559	UCGCUGCACUGGCGGUACUGG	221	2.52895	1128536	1128557	AGUACCGCCAGUGCAGCGAAG	166	1.89957	murJ
1128886	1128907	AGGUAAUCCAGCGUCGCCAGC	198	2.26575	1128884	1128905	UGGCGACGCUGGAUUACCUCG	1381	15.803	flgN
1129461	1129482	CAACGCCGCUGACUACCUGUC	337	3.85636	1129459	1129480	CAGGUAGUCAGCGGCGUUGUU	183	2.0941	flgA
1129867	1129888	AUUGCCCCACAGGCGGGAAUU	487	5.57284	1129865	1129886	UUCCCGCCUGUGGGGCAAUGU	981	11.2258	flgA
1130248	1130269	UAAGCUCGACGCCGCCUUACG	299	3.42151	1130246	1130267	UAAGGCGGCGUCGAGCUUAUC	161	1.84235	flgB
1131534	1131555	UGAACUGACCGCCGGAGUUCA	207	2.36874	1131532	1131553	AACUCCGGCGGUCAGUUCACC	630	7.20921	flgD
1132829	1132850	GGACAGCCGGGACGGGAAACU	850	9.72671	1132827	1132848	UUUCCCGUCCCGGCUGUCCCC	236	2.70059	flgE
1134558	1134579	AAAGCACGCCGGGCCUGAACG	219	2.50606	1134556	1134577	UUCAGGCCCGGCGUGCUUUCG	341	3.90213	flgG
1135033	1135054	AGGAGAACGUCAGCGCCAGCA	137	1.56772	1135031	1135052	CUGGCGCUGACGUUCUCCUGC	341	3.90213	flgH
1138163	1138184	CGUGGGGGCAGGGGCGUCACC	618	7.07189	1138161	1138182	UGACGCCCCUGCCCCCACGCC	522	5.97335	flgK
1139868	1139889	AUAGUGCCAUCGCAGCCCUGA	365	4.17677	1139866	1139887	AGGGCUGCGAUGGCACUAUCC	227	2.5976	flgL
1140262	1140283	GAUCGCUGGGGCGGGCAUUUU	1905	21.7993	1140260	1140281	AAUGCCCGCCCCAGCGAUCCC	1165	13.3313
1140496	1140517	UAGGGCGCUGCCAGUCACUGU	1183	13.5373	1140494	1140515	AGUGACUGGCAGCGCCCUACU	225	2.57472	rne
1140497	1140518	AGGGCGCUGCCAGUCACUGUG	1865	21.3416	1140495	1140516	CAGUGACUGGCAGCGCCCUAC	1153	13.194	rne
1140602	1140623	UUCGACCGCAGCUACCGUUUC	146	1.67071	1140600	1140621	AACGGUAGCUGCGGUCGAACC	106	1.21298	rne
1143483	1143504	UGCUCGUGCCCUGGACUUUCG	136	1.55627	1143481	1143502	AAAGUCCAGGGCACGAGCAGA	870	9.95558	rne
1146107	1146128	UUGAGCGCGUCGCCGAAUCCG	115	1.31597	1146105	1146126	GAUUCGGCGACGCGCUCAACC	238	2.72348	yceD
1147282	1147303	UAGGGGCCAACGUCGAUUGUG	172	1.96823	1147280	1147301	CAAUCGACGUUGGCCCCUAAG	2221	25.4153	plsX
1147370	1147391	CAAUCCUCGCGUGGCGUUGCU	209	2.39163	1147368	1147389	CAACGCCACGCGAGGAUUGGG	164	1.87668	plsX
1147434	1147455	GAUGCCUCAGCGGUGCUUAAA	337	3.85636	1147432	1147453	UAAGCACCGCUGAGGCAUCCC	216	2.47173	plsX
1148151	1148172	AGCGGCGACACGCGCAAUUGA	2122	24.2825	1148149	1148170	AAUUGCGCGUGUCGCCGCUUC	1528	17.4852	fabH
1150488	1150509	UAUCCUGGCGCAGGUUCCUGC	368	4.2111	1150486	1150507	AGGAACCUGCGCCAGGAUACC	159	1.81947	fabG
1150704	1150725	UUAUUGGGGGGUAAGGCCUCA	134	1.53339	1150702	1150723	AGGCCUUACCCCCCAAUAACG	1113	12.7363
1151141	1151162	UCCCUCCCUGGAGGACAAACG	1089	12.4616	1151139	1151160	UUUGUCCUCCAGGGAGGGAAA	353	4.03945	fabF
1151162	1151183	UGUCUAAGCGUCGUGUAGUUG	85	0.972671	1151160	1151181	ACUACACGACGCUUAGACACG	260	2.97523	fabF
1151237	1151258	AAGCUCUGCUUGCCGGUCAGA	754	8.62817	1151235	1151256	UGACCGGCAAGCAGAGCUUUC	447	5.11511	fabF
1155765	1155786	GUGCUGCGCAGGUGACCAAUG	98	1.12143	1155763	1155784	UUGGUCACCUGCGCAGCACCA	174	1.99112	holB
1156580	1156601	UGUCCCCCUGGAUCGGUUACU	250	2.8608	1156578	1156599	UAACCGAUCCAGGGGGACAUA	5610	64.1963	ycfH
1156719	1156740	GAACUGGCGCAGGUAACCACC	1699	19.442	1156717	1156738	UGGUUACCUGCGCCAGUUCUU	86	0.984115	ycfH
1156763	1156784	CAUCGACGCUUCCCGCCUUCA	168	1.92246	1156761	1156782	AAGGCGGGAAGCGUCGAUGUG	89	1.01844	ycfH
1157133	1157154	UCGCUGAUGCUGCCGGUAUCC	384	4.39419	1157131	1157152	AUACCGGCAGCAUCAGCGAUU	207	2.36874	ptsG
1157179	1157200	UGGGCGUCGGUUCCGCGAAUU	97	1.10999	1157177	1157198	UUCGCGGAACCGACGCCCAGC	1500	17.1648	ptsG
1157581	1157602	CUGGCGUUGUGCUGUCCUUCA	93	1.06422	1157579	1157600	AAGGACAGCACAACGCCAGUA	294	3.3643	ptsG
1161910	1161931	CGCCGGGUGUGUGGGGCAACG	125	1.4304	1161908	1161929	UUGCCCCACACACCCGGCGAG	166	1.89957	ycfM
1164104	1164125	AACGCGGGCAGGCUUCACUGG	177	2.02545	1164102	1164123	AGUGAAGCCUGCCCGCGUUCG	99	1.13288	nagZ
1164256	1164277	CUGAUGGACUCGGCUCGCUGG	137	1.56772	1164254	1164275	AGCGAGCCGAGUCCAUCAGUU	145	1.65926	nagZ
1171147	1171168	GAUACGUACCGGCCAGUUGGC	107	1.22442	1171145	1171166	CAACUGGCCGGUACGUAUCGA	294	3.3643	mfd
1177189	1177210	UAUGGGUUCCAGCGUGUCAGG	101	1.15576	1177187	1177208	UGACACGCUGGAACCCAUAUC	186	2.12843	lolE
1177251	1177272	UGGUACGCGAUGCGGGUGAAG	1273	14.5672	1177249	1177270	UCACCCGCAUCGCGUACCAGC	444	5.08078	lolE
1189464	1189485	UUGCUACGCCAGCGGCGAAUC	625	7.152	1189462	1189483	UUCGCCGCUGGCGUAGCAACG	704	8.05601	phoP
1224213	1224234	CCUGCCGGGGAGUCACAAACG	603	6.90025	1224211	1224232	UUUGUGACUCCCCGGCAGGGA	512	5.85891	minD
1226459	1226480	CCUGGCCCGAAGAGGUAAGUA	489	5.59572	1226457	1226478	CUUACCUCUUCGGGCCAGGAA	105	1.20154	ycgK
1231901	1231922	UAUCCAGCGGCAGCCAUUCCG	200	2.28864	1231899	1231920	GAAUGGCUGCCGCUGGAUAAG	174	1.99112	dsbB
1233882	1233903	AGUCGGGGGACUGGCCCAAAA	2557	29.2602	1233880	1233901	UUGGGCCAGUCCCCCGACUGG	259	2.96379	nhaB
1234536	1234557	AAGUGCUGGCUACCGCUAAUG	765	8.75404	1234534	1234555	UUAGCGGUAGCCAGCACUUCC	338	3.8678	fadR
1237992	1238013	UCGCACGCCAGCGAUCCCAUA	180	2.05977	1237990	1238011	UGGGAUCGCUGGCGUGCGACC	105	1.20154	dadA
1239089	1239110	AUGAUGUCGCCGCCGCUGCCG	155	1.77369	1239087	1239108	GCAGCGGCGGCGACAUCAUCA	114	1.30452	dadX
1239323	1239344	UCACCGCACAGGCGUUCUACA	386	4.41707	1239321	1239342	UAGAACGCCUGUGCGGUGAGU	257	2.9409
1239521	1239542	AAAGCAUCGCAACCGGCGAUA	739	8.45652	1239519	1239540	UCGCCGGUUGCGAUGCUUUGC	1247	14.2697
1239576	1239597	UCAGCCACCCGUACGCCAAUC	641	7.33509	1239574	1239595	UUGGCGUACGGGUGGCUGAAG	321	3.67327	cvrA
1241281	1241302	UUGUGGCAUCCAACGGUCGGU	91	1.04133	1241279	1241300	CGACCGUUGGAUGCCACAACA	747	8.54807	cvrA
1242742	1242763	UUUCAAUGGGGGCGGCUUACC	733	8.38786	1242740	1242761	UAAGCCGCCCCCAUUGAAAUA	256	2.92946	emtA
1242841	1242862	CUAACGGGGCAGGUGCGCUGC	204	2.33441	1242839	1242860	AGCGCACCUGCCCCGUUAGCG	1119	12.8049	emtA
1242842	1242863	UAACGGGGCAGGUGCGCUGCU	136	1.55627	1242840	1242861	CAGCGCACCUGCCCCGUUAGC	359	4.10811	emtA
1252128	1252149	UUGGGAUCGGCCGCACUACGC	172	1.96823	1252126	1252147	GUAGUGCGGCCGAUCCCAAGU	360	4.11955	dhaR
1252719	1252740	UUGAACCUCUGCCCGGCUUCC	127	1.45329	1252717	1252738	AAGCCGGGCAGAGGUUCAACC	295	3.37574	ycgV
1258042	1258063	UAACGUGCUCAUGGGGUUGGG	457	5.22954	1258040	1258061	CAACCCCAUGAGCACGUUACC	126	1.44184	ychH
1258179	1258200	UCUGGCUGGCGGGUGCCCGUG	139	1.5906	1258177	1258198	CGGGCACCCGCCAGCCAGAGA	240	2.74637	ychH
1261053	1261074	UAGUUCCGGGGUGGCGUUACC	241	2.75781	1261051	1261072	UAACGCCACCCCGGAACUAGC	170	1.94534	prs
1261188	1261209	AGAGCGCGAUGCAACGUCUGG	289	3.30708	1261186	1261207	AGACGUUGCAUCGCGCUCUUU	99	1.13288
1261643	1261664	CAAACGCGGCAUGCCCCCGAA	1613	18.4579	1261641	1261662	CGGGGGCAUGCCGCGUUUGCC	447	5.11511	ispE
1261644	1261665	AAACGCGGCAUGCCCCCGAAC	507	5.8017	1261642	1261663	UCGGGGGCAUGCCGCGUUUGC	902	10.3218	ispE
1261670	1261691	CAGGAACAUCUGCGCCCAGCG	142	1.62493	1261668	1261689	CUGGGCGCAGAUGUUCCUGUC	372	4.25687	ispE
1261826	1261847	UAUUCGCACCGCUUCCCGUCG	443	5.06933	1261824	1261845	ACGGGAAGCGGUGCGAAUAUC	247	2.82647	ispE
1262070	1262091	UUUUGCCGGAGAGGGCCACUG	401	4.58872	1262068	1262089	GUGGCCCUCUCCGGCAAAACU	113	1.29308	ispE
1262968	1262989	AACGGCACCUGUAUCGCUGCG	369	4.22254	1262966	1262987	CAGCGAUACAGGUGCCGUUUU	968	11.077	hemA
1263975	1263996	AGUAUCGCAGCCAGGCAGAGC	573	6.55695	1263973	1263994	UCUGCCUGGCUGCGAUACUCG	156	1.78514	hemA
1264019	1264040	AAAGCGUUAGCGGCCCUUGAG	100	1.14432	1264017	1264038	CAAGGGCCGCUAACGCUUUGG	99	1.13288	hemA
1266462	1266483	UUGCCUUCCCGCUGGCGUUGG	114	1.30452	1266460	1266481	AACGCCAGCGGGAAGGCAAUA	152	1.73937	ychQ
1272488	1272509	CGGCUGACAGCGUCCAUUGCG	230	2.63193	1272486	1272507	CAAUGGACGCUGUCAGCCGAU	130	1.48762	ychN
1275216	1275237	GGCACGCCGCAGCCGUUAUCC	110	1.25875	1275214	1275235	AUAACGGCUGCGGCGUGCCUG	194	2.21998	narX
1288187	1288208	AGAGGGAUGCCAGGUCUUUAU	228	2.60905	1288185	1288206	AAAGACCUGGCAUCCCUCUUG	161	1.84235	ychJ
1288354	1288375	CAAAUAAUCUCCCUGGAAACA	188	2.15132	1288352	1288373	UUUCCAGGGAGAUUAUUUGUG	754	8.62817	ychJ
1288388	1288409	AACCGCCUGAGUAGCACUAUG	141	1.61349	1288386	1288407	UAGUGCUACUCAGGCGGUUAA	90	1.02989
1289146	1289167	CAGCGCCAACGGCAACAGAGA	312	3.57028	1289144	1289165	UCUGUUGCCGUUGGCGCUGUC	115	1.31597	rssA
1289221	1289242	CAGGUGAUCCGCCCGAUAUUC	340	3.89069	1289219	1289240	AUAUCGGGCGGAUCACCUGCC	1452	16.6155	rssA
1292731	1292752	AUUGAGGGCCUGUGGCUGAUG	483	5.52706	1292729	1292750	UCAGCCACAGGCCCUCAAUGA	254	2.90657	tdk
1296693	1296714	AGUGUUGCCCGCGCCUACACC	470	5.3783	1296691	1296712	UGUAGGCGCGGGCAACACUCC	111	1.27019	adhE
1297931	1297952	CAGACAGCGGCAGCGCGAAAC	107	1.22442	1297929	1297950	UUCGCGCUGCCGCUGUCUGAU	529	6.05345	ychE
1297932	1297953	AGACAGCGGCAGCGCGAAACA	117	1.33885	1297930	1297951	UUUCGCGCUGCCGCUGUCUGA	203	2.32297	ychE
1299011	1299032	UCGACAGGGGAGACACAGUAC	143	1.63638	1299009	1299030	ACUGUGUCUCCCCUGUCGAGA	114	1.30452
1299130	1299151	CCUGUGCAGGGUCCCAAUCCG	2943	33.6773	1299128	1299149	GAUUGGGACCCUGCACAGGCU	12546	143.566
1299132	1299153	UGUGCAGGGUCCCAAUCCGGG	3146	36.0003	1299130	1299151	CGGAUUGGGACCCUGCACAGG	966	11.0541
1299269	1299290	AUGUCGCGCUGGCAGCUGAUG	104	1.19009	1299267	1299288	UCAGCUGCCAGCGCGACAUUC	169	1.9339	oppA
1302674	1302695	UGUUCCCAGCGGGAUUCCUCG	229	2.62049	1302672	1302693	AGGAAUCCCGCUGGGAACAAC	625	7.152	oppC
1303365	1303386	ACUGCGCUGGACGUCACCGUA	316	3.61605	1303363	1303384	CGGUGACGUCCAGCGCAGUUG	87	0.995558	oppD
1306481	1306502	AAAUGGAGCUCGCCAACGGCA	141	1.61349	1306479	1306500	CCGUUGGCGAGCUCCAUUUAG	108	1.23586	cls
1310388	1310409	CCUGCGGCAUGUGGCGGUAGA	119	1.36174	1310386	1310407	UACCGCCACAUGCCGCAGGAA	265	3.03245	yciB
1321322	1321343	CAUUGGUGCACCGUGCAGUCG	972	11.1228	1321320	1321341	ACUGCACGGUGCACCAAUGCU	2234	25.5641	yciV
1321324	1321345	UUGGUGCACCGUGCAGUCGAG	735	8.41075	1321322	1321343	CGACUGCACGGUGCACCAAUG	1141	13.0567	yciV
1322013	1322034	UCAGCCAUGCCCGUGGAUCGA	91	1.04133	1322011	1322032	GAUCCACGGGCAUGGCUGAUG	589	6.74004	yciV
1324437	1324458	GCGUUGCUAGGUUGGGCUAUA	153	1.75081	1324435	1324456	UAGCCCAACCUAGCAACGCGU	176	2.014	yciQ
1324575	1324596	UGCGGGGCCAAUACCAGUUUG	401	4.58872	1324573	1324594	AACUGGUAUUGGCCCCGCAAC	119	1.36174	yciQ
1324640	1324661	UGGCGGAGGCGGUGGUGGCUG	227	2.5976	1324638	1324659	GCCACCACCGCCUCCGCCACC	126	1.44184	yciQ
1326968	1326989	UAUGUGGCUGGCUACCUGACG	589	6.74004	1326966	1326987	UCAGGUAGCCAGCCACAUAAA	505	5.77881	yciK
1328323	1328344	CCGAUUCACCGGCAGCGCGGC	112	1.28164	1328321	1328342	CGCGCUGCCGGUGAAUCGGUC	3825	43.7702	sohB
1329209	1329230	AGUGCCGACUCUACCUCCACC	601	6.87736	1329207	1329228	UGGAGGUAGAGUCGGCACUCU	203	2.32297	topA
1333270	1333291	UGGGUGGUUGUCGCACUGCUG	223	2.55183	1333268	1333289	GCAGUGCGACAACCACCCAGA	1876	21.4674	ymiA
1336326	1336347	UUAGGGCUAACCGGGGAAGAG	378	4.32553	1336324	1336345	CUUCCCCGGUUAGCCCUAACG	98	1.12143	acnA
1336429	1336450	AAGUCGUACCCUGCCGUUGUC	2690	30.7822	1336427	1336448	CAACGGCAGGGUACGACUUCC	258	2.95234	acnA
1336807	1336828	UCAGCGGCGAAGCCUAACUGG	121	1.38463	1336805	1336826	AGUUAGGCUUCGCCGCUGAUG	1112	12.7248	ribA
1342461	1342482	AAAUCUCCCACGGUGCCUUCG	281	3.21554	1342459	1342480	AAGGCACCGUGGGAGAUUUAA	136	1.55627	yciZ
1346548	1346569	CAACCGCCCAGUCGCCUUCUU	122	1.39607	1346546	1346567	GAAGGCGACUGGGCGGUUGCC	186	2.12843	rnb
1348986	1349007	UGAGCGAUACCGUAGGCGAUG	751	8.59384	1348984	1349005	UCGCCUACGGUAUCGCUCAGG	124	1.41896	fabI
1353368	1353389	AUUCCACAGUGACGCGCCUUG	101	1.15576	1353366	1353387	AGGCGCGUCACUGUGGAAUGC	324	3.70759	sapB
1354694	1354715	UAGGGGAAGUUGCUGCCGUUG	99	1.13288	1354692	1354713	ACGGCAGCAACUUCCCCUACU	132	1.5105	sapA
1354817	1354838	AACGGAACAUCGCGACGCAGG	305	3.49017	1354815	1354836	UGCGUCGCGAUGUUCCGUUUC	90	1.02989	sapA
1354819	1354840	CGGAACAUCGCGACGCAGGUG	292	3.34141	1354817	1354838	CCUGCGUCGCGAUGUUCCGUU	230	2.63193	sapA
1354943	1354964	UGGGCGGCAAGGGUAUCGACA	184	2.10555	1354941	1354962	UCGAUACCCUUGCCGCCCAGU	563	6.44252	sapA
1365208	1365229	CUGGUGCCGUGGCGAUACACU	279	3.19265	1365206	1365227	UGUAUCGCCACGGCACCAGCG	102	1.16721	pspF
1365846	1365867	UUUGUCCAGCGGUGCGAGAUG	109	1.24731	1365844	1365865	UCUCGCACCGCUGGACAAACC	172	1.96823	pspF
1381819	1381840	UCAGCGCGCGGGCCAGCUUGU	318	3.63894	1381817	1381838	AAGCUGGCCCGCGCGCUGACC	801	9.166	ycjW
1386359	1386380	UAAUCCGGCUCGGUGGUGAUU	528	6.04201	1386357	1386378	UCACCACCGAGCCGGAUUACG	443	5.06933	tpx
1386360	1386381	AAUCCGGCUCGGUGGUGAUUU	87	0.995558	1386358	1386379	AUCACCACCGAGCCGGAUUAC	178	2.03689	tpx
1386361	1386382	AUCCGGCUCGGUGGUGAUUUC	514	5.8818	1386359	1386380	AAUCACCACCGAGCCGGAUUA	321	3.67327	tpx
1386435	1386456	CACGCGCUGCCAGACCUUUCA	118	1.3503	1386433	1386454	AAAGGUCUGGCAGCGCGUGCC	209	2.39163	tpx
1386559	1386580	AGACUGGGCGAACGGCAGAUC	2206	25.2437	1386557	1386578	UCUGCCGUUCGCCCAGUCUCG	156	1.78514	tpx
1386636	1386657	UACGUACUGAUGCGGCGCAAA	131	1.49906	1386634	1386655	UGCGCCGCAUCAGUACGUAAG	181	2.07122	tpx
1386644	1386665	GAUGCGGCGCAAACACCGGUA	206	2.3573	1386642	1386663	CCGGUGUUUGCGCCGCAUCAG	191	2.18565	tpx
1386706	1386727	AAACUGACCGAGGGUGACGUC	413	4.72604	1386704	1386725	CGUCACCCUCGGUCAGUUUGC	237	2.71204	tpx
1386713	1386734	CCGAGGGUGACGUCAGACAGA	122	1.39607	1386711	1386732	UGUCUGACGUCACCCUCGGUC	120	1.37318	tpx
1386794	1386815	ACUGUAACCGGGUUGCCCUGG	108647	1243.27	1386792	1386813	AGGGCAACCCGGUUACAGUCG	9440	108.024	tpx
1386838	1386859	UAUCUUUCCUGUUUACAUAUA	3449	39.4676	1386836	1386857	UAUGUAAACAGGAAAGAUAAU	283	3.23842
1388418	1388439	AGGUGUCAACGUCCGCAGAGC	321	3.67327	1388416	1388437	UCUGCGGACGUUGACACCUUC	592	6.77437	mpaA
1388596	1388617	UCGGCGCGUGGGCGGGUUACG	130	1.48762	1388594	1388615	UAACCCGCCCACGCGCCGAAC	254	2.90657	mpaA
1390453	1390474	UGGGUGGGGAGAUGGAUAAAG	97	1.10999	1390451	1390472	UUAUCCAUCUCCCCACCCAGA	450	5.14944	ycjZ
1397498	1397519	UAGCACAACCGCCAGACUGAA	85	0.972671	1397496	1397517	CAGUCUGGCGGUUGUGCUAUC	198	2.26575	fnr
1404410	1404431	UAUGUGGCGCGCUGGCUGACC	459	5.25243	1404408	1404429	UCAGCCAGCGCGCCACAUAGC	195	2.23142	ydaL
1407169	1407190	CAAGCGAUGGGCGUUGCGCUC	463	5.2982	1407167	1407188	GCGCAACGCCCAUCGCUUGAC	570	6.52262	fnrS
1412523	1412544	UGCAUGACCGAGGGCGCUACC	102	1.16721	1412521	1412542	UAGCGCCCUCGGUCAUGCAUA	121	1.38463	recT
1424865	1424886	AAGCGCAGGCUCAGGCCUUUC	112	1.28164	1424863	1424884	AAGGCCUGAGCCUGCGCUUCC	182	2.08266	ynaA
1433075	1433096	GUCAUGCCGGAACGCCCAGCA	199	2.2772	1433073	1433094	CUGGGCGUUCCGGCAUGACGC	98	1.12143
1436792	1436813	CCAGCGCGUAGUGCCCAUCGG	575	6.57984	1436790	1436811	GAUGGGCACUACGCGCUGGGA	263	3.00956	ydbK
1436859	1436880	AGCCCGGCGAGCAUCGCAGCG	600	6.86592	1436857	1436878	CUGCGAUGCUCGCCGGGCUUG	330	3.77625	ydbK
1436893	1436914	CGAAAUCAGGGGCGGCAUCGG	156	1.78514	1436891	1436912	GAUGCCGCCCCUGAUUUCGUG	191	2.18565	ydbK
1437811	1437832	CCUGGGCACCGGGUUCUUUGG	216	2.47173	1437809	1437830	AAAGAACCCGGUGCCCAGGCA	373	4.26831	ydbK
1438254	1438275	UCAUCGGCCAGCGGGACAAUU	105	1.20154	1438252	1438273	UUGUCCCGCUGGCCGAUGACA	603	6.90025	ydbK
1441185	1441206	CUACCGCUCGGGACACGUAUU	357	4.08522	1441183	1441204	UACGUGUCCCGAGCGGUAGCC	295	3.37574	ydbH
1441314	1441335	CAUCCCAGCCGCUGGUUAUUG	482	5.51562	1441312	1441333	AUAACCAGCGGCUGGGAUGUG	151	1.72792	ydbH
1441336	1441357	ACGUCGGCACGGUAGAACUUG	2594	29.6836	1441334	1441355	AGUUCUACCGUGCCGACGUUC	133	1.52194	ydbH
1441389	1441410	GAGCAAUCGCCAGCCGCUCCA	540	6.17932	1441387	1441408	GAGCGGCUGGCGAUUGCUCCG	2952	33.7803	ydbH
1445734	1445755	UCUGCCUGGCGGGCCUUUGUC	254	2.90657	1445732	1445753	CAAAGGCCCGCCAGGCAGACA	132	1.5105	feaB
1452011	1452032	ACUGGAUGCCCGAUGCUUACC	272	3.11255	1452009	1452030	UAAGCAUCGGGCAUCCAGUCC	90	1.02989	paaA
1459741	1459762	CUGACACCGCGGGCGCGUAUC	1062	12.1527	1459739	1459760	UACGCGCCCGCGGUGUCAGUC	534	6.11067	paaJ
1459995	1460016	AAUGAGUGGUGCCCGCCUGGC	2040	23.3441	1459993	1460014	CAGGCGGGCACCACUCAUUCC	6232	71.314	paaJ
1461464	1461485	UAUCGUCUGGCCCUGGUGGGG	310	3.54739	1461462	1461483	CCACCAGGGCCAGACGAUACG	320	3.66182	paaK
1461485	1461506	UAAAGCGCCAGGGCCAGAAGU	1002	11.4661	1461483	1461504	UUCUGGCCCUGGCGCUUUACC	137	1.56772
1461486	1461507	AAAGCGCCAGGGCCAGAAGUC	326	3.73048	1461484	1461505	CUUCUGGCCCUGGCGCUUUAC	965	11.0427
1486237	1486258	AAAUCACAGGAGUCGCCCAUG	301	3.4444	1486235	1486256	UGGGCGACUCCUGUGAUUUAU	551	6.3052	aldA
1487795	1487816	UAUCGUACCAGGCGACCGUUU	614	7.02612	1487793	1487814	ACGGUCGCCUGGUACGAUAAC	1290	14.7617	gapC
1488028	1488049	UUUUCACCGGCACGCGUUGCG	533	6.09922	1488026	1488047	CAACGCGUGCCGGUGAAAACA	148	1.69359	gapC
1488162	1488183	UUACCACGCGGGCCAUCCACC	416	4.76037	1488160	1488181	UGGAUGGCCCGCGUGGUAAAG	1376	15.7458	gapC
1489483	1489504	AAAACCGACCCGUGGUACAGG	9779	111.903	1489481	1489502	UGUACCACGGGUCGGUUUUAG	752	8.60528	rydC
1489484	1489505	AAACCGACCCGUGGUACAGGC	4833	55.305	1489482	1489503	CUGUACCACGGGUCGGUUUUA	1533	17.5424	rydC
1489488	1489509	CGACCCGUGGUACAGGCGAAG	940	10.7566	1489486	1489507	UCGCCUGUACCACGGGUCGGU	1564	17.8972	rydC
1490230	1490251	CUCAGGCACCCGCAGGCAUCC	182	2.08266	1490228	1490249	AUGCCUGCGGGUGCCUGAGAC	296	3.38719
1491034	1491055	UACGUAGCACCAGAGCCAACC	110	1.25875	1491032	1491053	UUGGCUCUGGUGCUACGUAUC	128	1.46473	trg
1491058	1491079	UGGCGGAACUGGCCCAUCAGC	478	5.46985	1491056	1491077	UGAUGGGCCAGUUCCGCCAGU	118	1.3503	trg
1492817	1492838	UGAAGCGACCGUCCGGCAGUG	287	3.2842	1492815	1492836	CUGCCGGACGGUCGCUUCAUC	571	6.53406	ydcI
1493111	1493132	GAAGCGGUGUCGCUGACAAGU	126	1.44184	1493109	1493130	UUGUCAGCGACACCGCUUCGU	132	1.5105
1493580	1493601	GAUGUACCCGGUGAGCUAUUA	361	4.13099	1493578	1493599	AUAGCUCACCGGGUACAUCCC	235	2.68915	ydcJ
1494830	1494851	ACGACCAGCGCGGGACCAUUC	1743	19.9455	1494828	1494849	AUGGUCCCGCGCUGGUCGUUU	87	0.995558
1499233	1499254	GUGCCUGGCUGAGCGUCAACG	103	1.17865	1499231	1499252	UUGACGCUCAGCCAGGCACUA	120	1.37318	tehA
1499393	1499414	ACUGGCAACCACCGGUUUGCA	1421	16.2608	1499391	1499412	CAAACCGGUGGUUGCCAGUGC	162	1.8538	tehA
1499451	1499472	CUGGCGGUGCCGCUGUUUAUC	333	3.81058	1499449	1499470	UAAACAGCGGCACCGCCAGCG	263	3.00956	tehA
1504234	1504255	CAACUACGCCAGCAGCGCGGC	163	1.86524	1504232	1504253	CGCGCUGCUGGCGUAGUUGUU	670	7.66694	ydcN
1506211	1506232	UACGCCCGCGAUGUGCAAAUU	1077	12.3243	1506209	1506230	UUUGCACAUCGCGGGCGUAAU	112	1.28164	ydcP
1512497	1512518	UGCAGGCGUCGGCUGAUCUCG	253	2.89513	1512495	1512516	AGAUCAGCCGACGCCUGCAAC	110	1.25875	ydcU
1512571	1512592	GGUAUUGCCGCUGGCUCUAUC	207	2.36874	1512569	1512590	UAGAGCCAGCGGCAAUACCCG	447	5.11511	ydcU
1514988	1515009	AUUACACCGUCGUCCGCCACG	1982	22.6804	1514986	1515007	UGGCGGACGACGGUGUAAUCC	5877	67.2516	prr
1515093	1515114	CAGUACGUGCUGCGUGCAAAA	815	9.3262	1515091	1515112	UUGCACGCAGCACGUACUGUC	1313	15.0249
1515600	1515621	CUUGACGGCACCACGCAGACU	306	3.50162	1515598	1515619	UCUGCGUGGUGCCGUCAAGCC	135	1.54483
1528883	1528904	AAUGGAUGCAGGAGUGCCAUG	119	1.36174	1528881	1528902	UGGCACUCCUGCAUCCAUUCA	213	2.4374	yncI
1555015	1555036	CAGGAUGCCCGGUCUCUCAGG	134	1.53339	1555013	1555034	UGAGAGACCGGGCAUCCUGCU	340	3.89069	osmC
1558888	1558909	CAGACGCCCGCCACCACGAGC	3202	36.6411	1558886	1558907	UCGUGGUGGCGGGCGUCUGCG	938	10.7337	ddpB
1560731	1560752	AUCGAACCCUGCGCCCAUAUC	114	1.30452	1560729	1560750	UAUGGGCGCAGGGUUCGAUGA	129	1.47617	ddpX
1573888	1573909	CGCGCUGUCGGUACGACUGCU	318	3.63894	1573886	1573907	CAGUCGUACCGACAGCGCGAC	409	4.68027	yddB
1598754	1598775	UAUUCACACUGCACGCCGCGU	775	8.86847	1598752	1598773	GCGGCGUGCAGUGUGAAUAUU	503	5.75593	lsrR
1598775	1598796	UAAGCUGCCCGAUUCCCGUCA	490	5.60716	1598773	1598794	ACGGGAAUCGGGCAGCUUAAC	233	2.66626	lsrR
1598985	1599006	CAAGCCCAGGGAUCACCCGGA	7699	88.1011	1598983	1599004	CGGGUGAUCCCUGGGCUUGCG	5482	62.7316	lsrR
1599547	1599568	UUUGCGCCCGCUCGGUUUAUA	185	2.11699	1599545	1599566	UAAACCGAGCGGGCGCAAAGU	317	3.62749	lsrA
1600590	1600611	UGGAACGUCUGCGCCCUUACU	109	1.24731	1600588	1600609	UAAGGGCGCAGACGUUCCAGG	158	1.80802	lsrA
1605262	1605283	UUAAUGACCGGGCCGCGUAAA	410	4.69171	1605260	1605281	UACGCGGCCCGGUCAUUAAAG	666	7.62117	lsrG
1606105	1606126	UUGUUGCCCGGCGUAUGGAGU	661	7.56395	1606103	1606124	UCCAUACGCCGGGCAACAAUA	264	3.021	tam
1606108	1606129	UUGCCCGGCGUAUGGAGUAAA	220	2.5175	1606106	1606127	UACUCCAUACGCCGGGCAACA	270	3.08966	tam
1612636	1612657	UAUCGUCAGCGCCAGCCCACG	343	3.92502	1612634	1612655	UGGGCUGGCGCUGACGAUAUC	5477	62.6744	sad
1617345	1617366	UGGGAGCACUGACCCGUAUGC	189	2.16276	1617343	1617364	AUACGGGUCAGUGCUCCCAGG	321	3.67327	marR
1618189	1618210	GAUGCGCUCGGCGUGCCCUAU	126	1.44184	1618187	1618208	AGGGCACGCCGAGCGCAUCCG	116	1.32741	marB
1618424	1618445	GGUGCAACCCGCCAGGUUUCA	103	1.17865	1618422	1618443	AAACCUGGCGGGUUGCACCGU	117	1.33885	eamA
1619381	1619402	CAGCGCCCUUCUUGCCUCGUC	211	2.41451	1619379	1619400	CGAGGCAAGAAGGGCGCUGGU	213	2.4374	ydeE
1619420	1619441	ACGCGGCGCUACGCUGCCAUU	255	2.91801	1619418	1619439	UGGCAGCGUAGCGCCGCGUCC	1866	21.353	ydeE
1620782	1620803	UCACCUAACCGGCCCCUUGUU	918	10.5049	1620780	1620801	CAAGGGGCCGGUUAGGUGAGG	229	2.62049
1620856	1620877	AAACCGGCGGUGAAUGCUUGC	477	5.4584	1620854	1620875	AAGCAUUCACCGCCGGUUUAC	121	1.38463	mgrR
1620876	1620897	CAUGGAUAGAUUUGUGUUUUG	172	1.96823	1620874	1620895	AAACACAAAUCUAUCCAUGCA	250	2.8608	mgrR
1620878	1620899	UGGAUAGAUUUGUGUUUUGCU	92	1.05277	1620876	1620897	CAAAACACAAAUCUAUCCAUG	411	4.70315	mgrR
1620919	1620940	CCUGCACUGAUAACGAAUCGU	8929	102.176	1620917	1620938	GAUUCGUUAUCAGUGCAGGAA	609	6.9689	mgrR
1624414	1624435	AAACCCGCCCUGCUGCUUAUC	194	2.21998	1624412	1624433	UAAGCAGCAGGGCGGGUUUAG	392	4.48573	dcp
1625742	1625763	UUCCUGCCGAGUGGUGCAAUA	312	3.57028	1625740	1625761	UUGCACCACUCGGCAGGAAGC	122	1.39607	ydfG
1625933	1625954	AUUGGCUCAACGGCAGGUAGC	143	1.63638	1625931	1625952	UACCUGCCGUUGAGCCAAUGU	180	2.05977	ydfG
1639941	1639962	ACCCCAUCCGAUGGUCGUAUC	139	1.5906	1639939	1639960	UACGACCAUCGGAUGGGGUGA	107	1.22442	ydfJ
1642771	1642792	UCCGUGACCCGAGCAUCCACA	467	5.34397	1642769	1642790	UGGAUGCUCGGGUCACGGACG	1225	14.0179	ydfJ
1644189	1644210	UCGUCGGCGGGUGAGCGGUGA	216	2.47173	1644187	1644208	ACCGCUCACCCGCCGACGAGA	10269	117.51	ydfJ
1653423	1653444	ACGCACCCGUCCAGUCAUAAA	342	3.91357	1653421	1653442	UAUGACUGGACGGGUGCGUUG	899	10.2874	ynfA
1654844	1654865	UUAGCUGACAGUCCACCGGAU	334	3.82203	1654842	1654863	CCGGUGGACUGUCAGCUAAUC	151	1.72792	ynfC
1665624	1665645	CAUGCGCGCCCACCCCGGUAA	132	1.5105	1665622	1665643	ACCGGGGUGGGCGCGCAUGUC	420	4.80614	dgsA
1665741	1665762	UAAGACGCAGCUGUGCCAGCU	517	5.91613	1665739	1665760	CUGGCACAGCUGCGUCUUAAU	508	5.81314	dgsA
1665796	1665817	GCAGCCGUGAUUCCCGCAAUA	85	0.972671	1665794	1665815	UUGCGGGAAUCACGGCUGCCU	115	1.31597	dgsA
1666032	1666053	UAUGCUGCUCCAGCGCCUCGC	123	1.40751	1666030	1666051	GAGGCGCUGGAGCAGCAUACC	209	2.39163	dgsA
1666346	1666367	UCAACCACCAGCCCCACCGCC	710	8.12467	1666344	1666365	CGGUGGGGCUGGUGGUUGAAA	599	6.85447	dgsA
1666347	1666368	CAACCACCAGCCCCACCGCCG	247	2.82647	1666345	1666366	GCGGUGGGGCUGGUGGUUGAA	224	2.56328	dgsA
1666456	1666477	AGGAGCCAGUUGCGCCAGACG	625	7.152	1666454	1666475	UCUGGCGCAACUGGCUCCUGC	323	3.69615	dgsA
1668027	1668048	AGUGAUGGUCACGGCGCUACU	124	1.41896	1668025	1668046	UAGCGCCGUGACCAUCACUGG	1285	14.7045	ynfM
1675802	1675823	AGUUGACCCGCGCCGCUCUCU	611	6.99179	1675800	1675821	AGAGCGGCGCGGGUCAACUGG	152	1.73937	pntA
1675805	1675826	UGACCCGCGCCGCUCUCUACC	106	1.21298	1675803	1675824	UAGAGAGCGGCGCGGGUCAAC	207	2.36874	pntA
1679273	1679294	AAAAACCGGGUGCGCCACUGG	323	3.69615	1679271	1679292	AGUGGCGCACCCGGUUUUUCC	153	1.75081	folM
1679953	1679974	AGUGGAAUCAGCCCGGCGAUA	97	1.10999	1679951	1679972	UCGCCGGGCUGAUUCCACUUU	112	1.28164	ydgC
1680019	1680040	AGCGCACCGAGCGCGGCUUUG	794	9.0859	1680017	1680038	AAGCCGCGCUCGGUGCGCUGG	115	1.31597	ydgC
1680627	1680648	UCAACCGCGUAGUCACCCUGG	142	1.62493	1680625	1680646	AGGGUGACUACGCGGUUGAUG	93	1.06422	rstA
1682545	1682566	CAAGGCCGCUGUCCGUCUGCC	3043	34.8216	1682543	1682564	CAGACGGACAGCGGCCUUGCU	2457	28.1159	tus
1682717	1682738	CAUUUGCCGGGGCUGAUCACC	663	7.58684	1682715	1682736	UGAUCAGCCCCGGCAAAUGAC	445	5.09222	tus
1682719	1682740	UUUGCCGGGGCUGAUCACCCU	762	8.71971	1682717	1682738	GGUGAUCAGCCCCGGCAAAUG	355	4.06233	tus
1686021	1686042	UCACCACCACCGGUCCAUACA	327	3.74192	1686019	1686040	UAUGGACCGGUGGUGGUGAUG	245	2.80358	fumA
1686428	1686449	UUAUGCUCUGGGCGGGUGUUC	2188	25.0377	1686426	1686447	ACACCCGCCCAGAGCAUAACC	135	1.54483
1686429	1686450	UAUGCUCUGGGCGGGUGUUCC	19319	221.071	1686427	1686448	AACACCCGCCCAGAGCAUAAC	5737	65.6496
1686440	1686461	CGGGUGUUCCGUUGCCCUGUU	3161	36.1719	1686438	1686459	CAGGGCAACGGAACACCCGCC	2911	33.3111
1686441	1686462	GGGUGUUCCGUUGCCCUGUUA	105	1.20154	1686439	1686460	ACAGGGCAACGGAACACCCGC	514	5.8818
1686737	1686758	CGAGUGCAGAAUGCCGCCGGA	205	2.34585	1686735	1686756	CGGCGGCAUUCUGCACUCGUG	109	1.24731	manA
1697400	1697421	AAGUCACGCUGUGGGAGUUCU	1044	11.9467	1697398	1697419	AACUCCCACAGCGUGACUUUC	327	3.74192	malX
1697876	1697897	AAUAUCCGCCUGCCGGAUGCG	121	1.38463	1697874	1697895	CAUCCGGCAGGCGGAUAUUAU	89	1.01844	malX
1698479	1698500	UCUGUGCUCGGCGUCACCAUC	153	1.75081	1698477	1698498	UGGUGACGCCGAGCACAGACA	179	2.04833	malX
1698481	1698502	UGUGCUCGGCGUCACCAUCGG	158	1.80802	1698479	1698500	GAUGGUGACGCCGAGCACAGA	254	2.90657	malX
1701085	1701106	CUGACGAUCCCGGCGUACAGG	159	1.81947	1701083	1701104	UGUACGCCGGGAUCGUCAGUG	418	4.78325	add
1702632	1702653	UUGGCGUGGCGAGUCACAUUG	194	2.21998	1702630	1702651	AUGUGACUCGCCACGCCAAGA	249	2.84936	blr
1703140	1703161	UUUGACCUCGGCCAGGUACCG	631	7.22065	1703138	1703159	GUACCUGGCCGAGGUCAAACA	409	4.68027	cnu
1706449	1706470	AACAGGCCCAGGCUACACAGC	95	1.0871	1706447	1706468	UGUGUAGCCUGGGCCUGUUUC	389	4.4514	rsxC
1706450	1706471	ACAGGCCCAGGCUACACAGCC	635	7.26643	1706448	1706469	CUGUGUAGCCUGGGCCUGUUU	161	1.84235	rsxC
1712421	1712442	GGUGCCUGCUCUCUCGCUUCC	252	2.88368	1712419	1712440	AAGCGAGAGAGCAGGCACCCG	618	7.07189	gst
1715620	1715641	GCUAUCACGCGGGCGGCUAUG	385	4.40563	1715618	1715639	UAGCCGCCCGCGUGAUAGCCA	299	3.42151	pdxH
1715621	1715642	CUAUCACGCGGGCGGCUAUGA	114	1.30452	1715619	1715640	AUAGCCGCCCGCGUGAUAGCC	151	1.72792	pdxH
1716973	1716994	UUACCCGCCCGUGCCCACUCG	119	1.36174	1716971	1716992	AGUGGGCACGGGCGGGUAAAG	220	2.5175	anmK
1717452	1717473	UGUAAGCUGCUGGCCCUGGCA	515	5.89324	1717450	1717471	CCAGGGCCAGCAGCUUACACU	240	2.74637	anmK
1717531	1717552	UGUGCGACCCGGUGUUCAUCA	1014	11.6034	1717529	1717550	AUGAACACCGGGUCGCACAGC	423	4.84047	anmK
1718347	1718368	UGACCGUUUCUCCGCGCUAAA	383	4.38274	1718345	1718366	UAGCGCGGAGAAACGGUCACC	367	4.19965	slyB
1718390	1718411	ACUGACCACACGCCCCCUUCA	2095	23.9735	1718388	1718409	AAGGGGGCGUGUGGUCAGUAA	102	1.16721
1724075	1724096	CGAACAUCUCCUGGCGACGGG	85	0.972671	1724073	1724094	CGUCGCCAGGAGAUGUUCGCG	409	4.68027	nemR
1724108	1724129	CCUGCAACGUGGAUUCACCGG	2004	22.9322	1724106	1724127	GGUGAAUCCACGUUGCAGGCA	677	7.74704	nemR
1731828	1731849	CAGCUGCUGCAGUUCGCCACG	143	1.63638	1731826	1731847	UGGCGAACUGCAGCAGCUGAU	351	4.01656	grxD
1732169	1732190	UAGCGGGUCAGUGCGGCAUCG	89	1.01844	1732167	1732188	AUGCCGCACUGACCCGCUACA	281	3.21554
1739255	1739276	UUUACGGGGACAGGAUCGUUC	85	0.972671	1739253	1739274	ACGAUCCUGUCCCCGUAAAAA	236	2.70059
1740296	1740317	GAACGGUUGCCUGCCCUCUGU	3483	39.8566	1740294	1740315	AGAGGGCAGGCAACCGUUCGG	559	6.39675	cfa
1742115	1742136	UAAACGCGCCCGCUCCAUGCG	223	2.55183	1742113	1742134	CAUGGAGCGGGCGCGUUUAAU	833	9.53218	mdtK
1742661	1742682	UUACUGGGUGCUGGGCUUGCC	1265	14.4756	1742659	1742680	CAAGCCCAGCACCCAGUAAGC	181	2.07122	mdtK
1743320	1743341	CGGUGCGCGAUCUUCCUCUAC	176	2.014	1743318	1743339	AGAGGAAGAUCGCGCACCGGU	295	3.37574	ydhQ
1753655	1753676	CUUUCCGGCAGUGCGCCCAGA	760	8.69683	1753653	1753674	UGGGCGCACUGCCGGAAAGCG	1353	15.4826
1755460	1755481	UGGUACUGGGCGCGGUAAUCC	3808	43.5757	1755458	1755479	AUUACCGCGCCCAGUACCAGU	12792	146.381	lpp
1755463	1755484	UACUGGGCGCGGUAAUCCUGG	90	1.02989	1755461	1755482	AGGAUUACCGCGCCCAGUACC	117	1.33885	lpp
1756518	1756539	UUUUGGCACCGGGGCGAUAGU	942	10.7795	1756516	1756537	UAUCGCCCCGGUGCCAAAACC	367	4.19965	ynhG
1756519	1756540	UUUGGCACCGGGGCGAUAGUG	211	2.41451	1756517	1756538	CUAUCGCCCCGGUGCCAAAAC	155	1.77369	ynhG
1757646	1757667	UAUUAAGCCCCAGCGCCGAAA	160	1.83091	1757644	1757665	UCGGCGCUGGGGCUUAAUAAC	372	4.25687	sufS
1757648	1757669	UUAAGCCCCAGCGCCGAAACA	169	1.9339	1757646	1757667	UUUCGGCGCUGGGGCUUAAUA	931	10.6536	sufS
1757692	1757713	AAUGAUGCCCCCGGUAUUGGG	228	2.60905	1757690	1757711	CAAUACCGGGGGCAUCAUUGG	616	7.04901	sufS
1757802	1757823	ACGGCGGCAUCUCCUGCAACA	91	1.04133	1757800	1757821	UUGCAGGAGAUGCCGCCGUGG	227	2.5976	sufS
1758727	1758748	GUCGCGCCGUGGCUGCAUUUC	217	2.48317	1758725	1758746	AAUGCAGCCACGGCGCGACGG	269	3.07822	sufD
1759464	1759485	UAAACCCUGACGGUCGUCGUU	629	7.19777	1759462	1759483	CGACGACCGUCAGGGUUUACC	226	2.58616	sufD
1760955	1760976	UGGUGCCGGUAUCCGCUUGCU	92	1.05277	1760953	1760974	CAAGCGGAUACCGGCACCAAG	212	2.42596	sufB
1764397	1764418	UUUGCCGAGCGAUGCCCCACC	165	1.88813	1764395	1764416	UGGGGCAUCGCUCGGCAAACA	261	2.98667	ydiJ
1766154	1766175	CAACAACACCGCGCGUACGCC	844	9.65806	1766152	1766173	CGUACGCGCGGUGUUGUUGGG	91	1.04133	ydiJ
1766437	1766458	UUAGUGCCGGUGCCGCCGCCG	709	8.11322	1766435	1766456	GCGGCGGCACCGGCACUAACG	540	6.17932	ydiJ
1788317	1788338	AUAGCUGUCCAGGGCCUCAUU	279	3.19265	1788315	1788336	UGAGGCCCUGGACAGCUAUCA	184	2.10555	ydiU
1788318	1788339	UAGCUGUCCAGGGCCUCAUUC	604	6.91169	1788316	1788337	AUGAGGCCCUGGACAGCUAUC	333	3.81058	ydiU
1788503	1788524	AAGCGUCAGCCCCAGCAGCGA	228	2.60905	1788501	1788522	GCUGCUGGGGCUGACGCUUGA	138	1.57916	ydiU
1792135	1792156	UUUCUCCUGGGUGUGGUCAGU	98	1.12143	1792133	1792154	UGACCACACCCAGGAGAAACG	168	1.92246	btuE
1793872	1793893	UCGCGCGCCUGAGGCACCACG	4600	52.6387	1793870	1793891	UGGUGCCUCAGGCGCGCGAGA	3791	43.3811	pheT
1794023	1794044	AUUGCCCCGGAUGCAGUGCCG	164	1.87668	1794021	1794042	GCACUGCAUCCGGGGCAAUCC	142	1.62493	pheT
1796060	1796081	CAGACGCUCCAUCCCCAUCCC	354	4.05089	1796058	1796079	GAUGGGGAUGGAGCGUCUGAC	477	5.4584	pheS
1796277	1796298	AAGUCGUGCAGCGUGCCUUUC	184	2.10555	1796275	1796296	AAGGCACGCUGCACGACUUCC	378	4.32553	pheS
1797838	1797859	AGGCACGCGAUUACCAGGCCC	118	1.3503	1797836	1797857	GCCUGGUAAUCGCGUGCCUGC	211	2.41451	rpmI
1799584	1799605	UGACCCGGGCAGUUCAUCGGC	421	4.81758	1799582	1799603	CGAUGAACUGCCCGGGUCACG	827	9.46352	thrS
1811964	1811985	GAUGGACUCACUGGCACCUGA	516	5.90469	1811962	1811983	AGGUGCCAGUGAGUCCAUCCC	159	1.81947	katE
1812056	1812077	AAGCCCCUGAUACGCGUAACG	150	1.71648	1812054	1812075	UUACGCGUAUCAGGGGCUUUC	88	1.007	katE
1822198	1822219	CAAGGGGCGGUGGCGCUGAAA	652	7.46096	1822196	1822217	UCAGCGCCACCGCCCCUUGCC	434	4.96635	cho
1822527	1822548	AGUUGCCACGCCCCGUUAAUC	88	1.007	1822525	1822546	UUAACGGGGCGUGGCAACUGG	265	3.03245	ves
1828112	1828133	CCGAUGACGUCCUGGGCUUCC	436	4.98923	1828110	1828131	AAGCCCAGGACGUCAUCGGUC	220	2.5175	astA
1828115	1828136	AUGACGUCCUGGGCUUCCUGG	459	5.25243	1828113	1828134	AGGAAGCCCAGGACGUCAUCG	210	2.40307	astA
1829938	1829959	AAGGGUGCCGGAGCGUAAACA	114	1.30452	1829936	1829957	UUUACGCUCCGGCACCCUUUA	100	1.14432	astC
1834050	1834071	UCAGGGGCUGUGCCGUAUUCC	103	1.17865	1834048	1834069	AAUACGGCACAGCCCCUGAGC	119	1.36174	ynjA
1838678	1838699	UACGCACGCGCCAUGGGUUGG	439	5.02356	1838676	1838697	AACCCAUGGCGCGUGCGUACA	86	0.984115	ynjE
1840196	1840217	ACGGUAGCCGGGUGGCAAAAC	401	4.58872	1840194	1840215	UUUGCCACCCGGCUACCGUUA	216	2.47173
1844280	1844301	CGCUCAUCGGCAGGUGUCACG	470	5.3783	1844278	1844299	UGACACCUGCCGAUGAGCGGU	273	3.12399	topB
1850064	1850085	ACUGGCACCCGGCGAAUCACG	179	2.04833	1850062	1850083	UGAUUCGCCGGGUGCCAGUCC	108	1.23586	pncA
1864022	1864043	CGGAGUCACGGUCAGGCCACC	250	2.8608	1864020	1864041	UGGCCUGACCGUGACUCCGGG	303	3.46729	mipA
1866867	1866888	AACCCUGGCCCGGUACACAUG	95	1.0871	1866865	1866886	UGUGUACCGGGCCAGGGUUGU	141	1.61349	yeaG
1870666	1870687	CGGGCGUACCGUAUUGUCGAG	112	1.28164	1870664	1870685	CGACAAUACGGUACGCCCGGU	113	1.29308	yeaJ
1874106	1874127	UACCGGCGCAUAUUCCCUGAC	89	1.01844	1874104	1874125	CAGGGAAUAUGCGCCGGUAAG	218	2.49462	yeaN
1875876	1875897	GAAGCGCGCCUGCAGCAUAUU	1461	16.7185	1875874	1875895	UAUGCUGCAGGCGCGCUUCGA	341	3.90213	yeaP
1879118	1879139	CCUGCCCAUCGAGACACCACU	352	4.028	1879116	1879137	UGGUGUCUCGAUGGGCAGGGG	186	2.12843	dmlR
1888019	1888040	CCAGCCCCAUCCGCCGUAGCC	155	1.77369	1888017	1888038	CUACGGCGGAUGGGGCUGGUA	96	1.09855	yeaY
1888041	1888062	UAGGGCCAGCCACGACCGCCA	165	1.88813	1888039	1888060	GCGGUCGUGGCUGGCCCUAUG	94	1.07566	yeaY
1888194	1888215	AUUGGCCCGACUACCGUAACC	88	1.007	1888192	1888213	UUACGGUAGUCGGGCCAAUCA	95	1.0871	yeaY
1891187	1891208	CUGUGGUUCUCGCGGCUUAAA	120	1.37318	1891185	1891206	UAAGCCGCGAGAACCACAGCG	618	7.07189	yoaA
1892639	1892660	UCUGCCACCAGCGCGAUUGCC	94	1.07566	1892637	1892658	CAAUCGCGCUGGUGGCAGAAG	216	2.47173	yoaH
1892790	1892811	UCAUGCUACCCGGCACAUAGC	468	5.35541	1892788	1892809	UAUGUGCCGGGUAGCAUGAAA	230	2.63193
1892791	1892812	CAUGCUACCCGGCACAUAGCC	750	8.58239	1892789	1892810	CUAUGUGCCGGGUAGCAUGAA	313	3.58172
1892967	1892988	AUAUUGUGGUCGCCGAGCCGA	459	5.25243	1892965	1892986	GGCUCGGCGACCACAAUAUCA	732	8.37642	pabB
1893138	1893159	GCGGCGCACUGGGGUUGUUUG	672	7.68983	1893136	1893157	AACAACCCCAGUGCGCCGCCC	412	4.7146	pabB
1893160	1893181	CUACGAUCUGGGCCGCCGUUU	298	3.41007	1893158	1893179	ACGGCGGCCCAGAUCGUAGCC	2166	24.786	pabB
1894106	1894127	AUUGUCGCCGAUAGCCAGGAA	183	2.0941	1894104	1894125	CCUGGCUAUCGGCGACAAUUC	141	1.61349	pabB
1894673	1894694	CAUCGGGUAUGGCUGUCCUGG	6011	68.785	1894671	1894692	AGGACAGCCAUACCCGAUGUG	4020	46.0016	nudL
1894736	1894757	CGUGAGCUGGCGCUGCAAAUU	125	1.4304	1894734	1894755	UUUGCAGCGCCAGCUCACGAA	315	3.60461	nudL
1894869	1894890	UAAGCCAGUCGCCGCGUUCCC	122	1.39607	1894867	1894888	GAACGCGGCGACUGGCUUAAC	452	5.17232
1896433	1896454	CUUACAGGGUGGCCCGCAUGC	319	3.65038	1896431	1896452	AUGCGGGCCACCCUGUAAGCG	498	5.69871	adrB
1899445	1899466	AGCGCCAGUGAUAACCCCAGC	139	1.5906	1899443	1899464	UGGGGUUAUCACUGGCGCUGA	263	3.00956	yoaE
1900591	1900612	UUCACGGUCAGGUCGCCACCC	264	3.021	1900589	1900610	GUGGCGACCUGACCGUGAAUC	109	1.24731	manX
1905541	1905562	UAAGGCUCGGCAGAGAAGCGG	1279	14.6358	1905539	1905560	GCUUCUCUGCCGAGCCUUAUA	1831	20.9525	yobF
1910337	1910358	UGACGAGCCUGGGUUGCUACA	206	2.3573	1910335	1910356	UAGCAACCCAGGCUCGUCAGG	113	1.29308	htpX
1912838	1912859	AUGCCUGGCCCGGCCUCCGUU	179	2.04833	1912836	1912857	CGGAGGCCGGGCCAGGCAUGA	795	9.09734	prc
1914270	1914291	UUUGGCACGUCAUGGCUCUUA	1867	21.3644	1914268	1914289	AGAGCCAUGACGUGCCAAAUG	210	2.40307	yebS
1921129	1921150	AAAGAGACCGAACACGAUUCC	99	1.13288	1921127	1921148	AAUCGUGUUCGGUCUCUUUUU	776	8.87992	ryeA
1921145	1921166	AUUCCUGUAUUCGGUCCAGGG	237	2.71204	1921143	1921164	CUGGACCGAAUACAGGAAUCG	46428	531.285	ryeA
1921157	1921178	GGUCCAGGGAAAUGGCUCUUG	343	3.92502	1921155	1921176	AGAGCCAUUUCCCUGGACCGA	195	2.23142	ryeA
1921177	1921198	GGGAGAGAGCCGUGCGCUAAA	1162	13.297	1921175	1921196	UAGCGCACGGCUCUCUCCCAA	363	4.15388	ryeA ryeB
1921178	1921199	GGAGAGAGCCGUGCGCUAAAA	66256	758.18	1921176	1921197	UUAGCGCACGGCUCUCUCCCA	84735	969.639	ryeA ryeB
1921179	1921200	GAGAGAGCCGUGCGCUAAAAG	1590	18.1947	1921177	1921198	UUUAGCGCACGGCUCUCUCCC	2874	32.8877	ryeA ryeB
1921180	1921201	AGAGAGCCGUGCGCUAAAAGU	16013	183.24	1921178	1921199	UUUUAGCGCACGGCUCUCUCC	14937	170.927	ryeA ryeB
1921200	1921221	UUGGCAUUAAUGCAGGCUUAG	115	1.31597	1921198	1921219	AAGCCUGCAUUAAUGCCAACU	353	4.03945	ryeA ryeB
1923192	1923213	CGGCGGCCGGGGUGGCAUUUA	1027	11.7522	1923190	1923211	AAUGCCACCCCGGCCGCCGCC	10068	115.21	holE
1923256	1923277	UGAACAGCCUGAACAUUUGCG	600	6.86592	1923254	1923275	CAAAUGUUCAGGCUGUUCACG	253	2.89513	holE
1923299	1923320	AUUGCCCACCGUUUGGCUUCG	1634	18.6982	1923297	1923318	AAGCCAAACGGUGGGCAAUAA	283	3.23842	holE
1924175	1924196	UUUGCAGGGAGGGAUCGUUGA	100	1.14432	1924173	1924194	AACGAUCCCUCCCUGCAAACC	323	3.69615	exoX
1924231	1924252	UCAACCCCAUGAGCCACCUGG	155	1.77369	1924229	1924250	AGGUGGCUCAUGGGGUUGACG	200	2.28864	exoX
1924306	1924327	AAGCCAUGGUCGCCGAUAAAC	154	1.76225	1924304	1924325	UUAUCGGCGACCAUGGCUUCG	228	2.60905	exoX
1934845	1934866	CAUGGACACGCGCGGUUUUCC	1228	14.0522	1934843	1934864	AAAACCGCGCGUGUCCAUGCU	1077	12.3243	yebK
1935020	1935041	UCUGCCAUCAACCGCGCCGUC	320	3.66182	1935018	1935039	CGGCGCGGUUGAUGGCAGAUU	141	1.61349	yebK
1946808	1946829	UCAGCUCAGCCAGUGCAGUCG	632	7.2321	1946806	1946827	ACUGCACUGGCUGAGCUGAGC	3027	34.6385	aspS
1946862	1946883	ACGCUGCCGCCGUGGUUUUCG	132	1.5105	1946860	1946881	AAAACCACGGCGGCAGCGUGU	129	1.47617	aspS
1946863	1946884	CGCUGCCGCCGUGGUUUUCGG	1561	17.8628	1946861	1946882	GAAAACCACGGCGGCAGCGUG	347	3.97079	aspS
1946910	1946931	CGGUGCCGGUCAGCAGCAUGG	470	5.3783	1946908	1946929	AUGCUGCUGACCGGCACCGAC	581	6.6485	aspS
1948562	1948583	UAGCUGCCGGCGGAUGCCCCC	397	4.54295	1948560	1948581	GGGCAUCCGCCGGCAGCUAAG	262	2.99812
1948673	1948694	UAAGAGCCUGGCCCGCGCUGG	156	1.78514	1948671	1948692	AGCGCGGGCCAGGCUCUUACG	5346	61.1753
1949065	1949086	GAUGCGCCCUCACCGGCUAAA	96	1.09855	1949063	1949084	UAGCCGGUGAGGGCGCAUCGA	116	1.32741	yecD
1950986	1951007	AUCGACAACUCCCCGGCGAUG	1887	21.5933	1950984	1951005	UCGCCGGGGAGUUGUCGAUGG	11918	136.38	cmoA
1950990	1951011	ACAACUCCCCGGCGAUGAUUG	134	1.53339	1950988	1951009	AUCAUCGCCGGGGAGUUGUCG	322	3.68471	cmoA
1950991	1951012	CAACUCCCCGGCGAUGAUUGA	1102	12.6104	1950989	1951010	AAUCAUCGCCGGGGAGUUGUC	1413	16.1692	cmoA
1960792	1960813	UGAAGGUGUCGGGCCGAUAAG	183	2.0941	1960790	1960811	UAUCGGCCCGACACCUUCAGG	257	2.9409	flhE
1966811	1966832	CAUGCGGCCCCGUCCCUCGCA	117	1.33885	1966809	1966830	CGAGGGACGGGGCCGCAUGAA	96	1.09855	cheR
1967058	1967079	UGCGUGAUCCGCGAGCAGAGG	132	1.5105	1967056	1967077	UCUGCUCGCGGAUCACGCACG	2474	28.3105	cheR
1967545	1967566	UCUACCAGCGAGGCGUUCUGC	421	4.81758	1967543	1967564	AGAACGCCUCGCUGGUAGAAG	366	4.18821	tap
1969098	1969119	UGGCUGAGCCGGUGGUUGCUC	303	3.46729	1969096	1969117	GCAACCACCGGCUCAGCCACG	107	1.22442	tar
1970199	1970220	ACUGCUGAGGGCGUACUGAGC	213	2.4374	1970197	1970218	UCAGUACGCCCUCAGCAGUGA	232	2.65482	tar
1975582	1975603	UCACCGCAUCGACGCCAUUAC	124	1.41896	1975580	1975601	AAUGGCGUCGAUGCGGUGAUC	280	3.20409	flhC
1975796	1975817	AGCGCCCAGGGUGAUCAAUUC	463	5.2982	1975794	1975815	AUUGAUCACCCUGGGCGCUCG	155	1.77369	flhC
1976264	1976285	CCGCACCCCGUGAUGUCGCCG	257	2.9409	1976262	1976283	GCGACAUCACGGGGUGCGGUG	281	3.21554
1991882	1991903	AAAUAGCUGCGGCUGCCGAGC	579	6.62561	1991880	1991901	UCGGCAGCCGCAGCUAUUUCC	415	4.74893	uvrC
1994270	1994291	UUUUCCCUUCCGCCGUCCACC	457	5.22954	1994268	1994289	UGGACGGCGGAAGGGAAAACA	551	6.3052	sdiA
1994701	1994722	AAUGGUACCGGGUGGCGGACA	216	2.47173	1994699	1994720	UCCGCCACCCGGUACCAUUCA	152	1.73937	sdiA
1995172	1995193	UAUCCGCCCCUGGUCCAUAAA	185	2.11699	1995170	1995191	UAUGGACCAGGGGCGGAUAGU	601	6.87736	yecC
2001951	2001972	UGAUAGCCUCACCGCCGCGCA	242	2.76925	2001949	2001970	CGCGGCGGUGAGGCUAUCAAG	351	4.01656	fliD
2001953	2001974	AUAGCCUCACCGCCGCGCAAA	155	1.77369	2001951	2001972	UGCGCGGCGGUGAGGCUAUCA	99	1.13288	fliD
2004327	2004348	GCGGGUAUUCGGUCGGCUACG	117	1.33885	2004325	2004346	UAGCCGACCGAAUACCCGCCC	171	1.95679	amyA
2004428	2004449	CUGGCCGCCAUUGAUGCUCUG	537	6.14499	2004426	2004447	GAGCAUCAAUGGCGGCCAGCA	218	2.49462	amyA
2005040	2005061	UUUGAUGCGCCGCUGCAGAUG	171	1.95679	2005038	2005059	UCUGCAGCGGCGCAUCAAACA	138	1.57916	amyA
2011255	2011276	AAUGCGACUGCAGCCCAGACA	787	9.00579	2011253	2011274	UCUGGGCUGCAGUCGCAUUCA	1955	22.3714	fliF
2011783	2011804	UUACCCGGCCGCGCACUCGAU	128	1.46473	2011781	2011802	CGAGUGCGCGGCCGGGUAACA	111	1.27019	fliF
2012039	2012060	UUACGGCGCAGCUGGACUUCG	166	1.89957	2012037	2012058	AAGUCCAGCUGCGCCGUAACC	124	1.41896	fliF
2013731	2013752	AAUAUGUCGCAGCGUGCCGCC	110	1.25875	2013729	2013750	CGGCACGCUGCGACAUAUUGC	565	6.4654	fliG
2019928	2019949	UGGCUGAUUACGCCCCUCGCC	95	1.0871	2019926	2019947	CGAGGGGCGUAAUCAGCCAGA	540	6.17932	fliP
2019955	2019976	CAACUGCCGGGUAUCACCAGC	202	2.31153	2019953	2019974	UGGUGAUACCCGGCAGUUGCG	109	1.24731	fliP
2020003	2020024	UGGUCGCUCCCGGUGCAGACG	640	7.32364	2020001	2020022	UCUGCACCGGGAGCGACCAGC	1083	12.393	fliP
2020754	2020775	AGGCCGCCACGCAGAUUAACG	435	4.97779	2020752	2020773	UUAAUCUGCGUGGCGGCCUGC	123	1.40751	fliQ
2024927	2024948	UGGUGGUAAAGAGCGCCCACA	154	1.76225	2024925	2024946	UGGGCGCUCUUUACCACCAUG	781	8.93713	yedQ
2026225	2026246	CAGAACGACUCCCCUCCCCCG	195	2.23142	2026223	2026244	GGGGAGGGGAGUCGUUCUGCG	156	1.78514	yodC
2026618	2026639	CGUGAUGCAGCGGCGCAAUUC	385	4.40563	2026616	2026637	AUUGCGCCGCUGCAUCACGCC	847	9.69238	yedI
2028906	2028927	UUUGCUGCGAGUGGCCUUAUC	919	10.5163	2028904	2028925	UAAGGCCACUCGCAGCAAAAA	581	6.6485	dcm vsr
2030157	2030178	GGUGCCAUGCCGAGUCAUUCG	85	0.972671	2030155	2030176	AAUGACUCGGCAUGGCACCGU	195	2.23142	dcm
2036736	2036757	AAGCCCAUCUCUGCCAUCAGA	91	1.04133	2036734	2036755	UGAUGGCAGAGAUGGGCUUUA	124	1.41896	yedW
2037847	2037868	UCAGCGGCGAAGUGGCAAAAC	215	2.46029	2037845	2037866	UUUGCCACUUCGCCGCUGAUU	381	4.35986	yedY
2041451	2041472	AAAGCAAGGCGGGAAGUCGGG	658	7.52962	2041449	2041470	CGACUUCCCGCCUUGCUUUUC	3107	35.554
2041487	2041508	AAAGUGGCGGAGAGAGGGGGA	1115	12.7592	2041485	2041506	CCCCUCUCUCCGCCACUUUAU	99	1.13288	serU
2041513	2041534	ACCCCCGGUAGAGUUGCCCCU	6567	75.1474	2041511	2041532	GGGCAACUCUACCGGGGGUUC	4347	49.7436	serU
2041525	2041546	GUUGCCCCUACUCCGGUUUUC	510	5.83603	2041523	2041544	AAACCGGAGUAGGGGCAACUC	284	3.24987	serU
2041526	2041547	UUGCCCCUACUCCGGUUUUCG	91	1.04133	2041524	2041545	AAAACCGGAGUAGGGGCAACU	515	5.89324	serU
2041588	2041609	UGGUUGCCAUGAUGCCAGGAA	94	1.07566	2041586	2041607	CCUGGCAUCAUGGCAACCAUC	104	1.19009
2047117	2047138	GCAACGGUGUCCCCCAGCAGG	222	2.54039	2047115	2047136	UGCUGGGGGACACCGUUGCCG	646	7.3923	yeeJ
2057162	2057183	AAGUGCCCCGCUACCAAUAAG	132	1.5105	2057160	2057181	UAUUGGUAGCGGGGCACUUCG	95	1.0871	yeeO
2059110	2059131	CUGCCUGUGCCUGUGGCGAUA	273	3.12399	2059108	2059129	UCGCCACAGGCACAGGCAGUG	235	2.68915	nac
2066438	2066459	AGUGCGGUCCGUGGAUACAAC	2745	31.4116	2066436	2066457	UGUAUCCACGGACCGCACUCU	293	3.35286	yoeH
2066818	2066839	AAAGCCCGGCGACUAUACAGG	228	2.60905	2066816	2066837	UGUAUAGUCGCCGGGCUUUCC	190	2.17421	yoeA
2068293	2068314	UAGUGGCGAAGCAUCCUCCCG	201	2.30008	2068291	2068312	GGAGGAUGCUUCGCCACUAGA	253	2.89513	insertion sequence:IS2F yoeA
2080955	2080976	CCAGCCAGGAGCCGUAUUAAU	95	1.0871	2080953	2080974	UAAUACGGCUCCUGGCUGGGG	95	1.0871	sbcB
2083477	2083498	AAAACGCCCACGCUGCAUGAC	853	9.76104	2083475	2083496	CAUGCAGCGUGGGCGUUUUUG	630	7.20921	yeeE
2085192	2085213	GUACGAAGCCCGGCCUCUUGG	271	3.10111	2085190	2085211	AAGAGGCCGGGCUUCGUACCG	1629	18.641
2086181	2086202	AGAGCGGACGGCGUCUUGUAG	113	1.29308	2086179	2086200	ACAAGACGCCGUCCGCUCUGA	105	1.20154	yeeY
2087030	2087051	CGGGCCGCUUCGACACCAUCU	304	3.47873	2087028	2087049	AUGGUGUCGAAGCGGCCCGAA	430	4.92057	yeeZ
2087558	2087579	UUAGCGGGGGAGCGCAGUAGA	1277	14.613	2087556	2087577	UACUGCGCUCCCCCGCUAACG	107	1.22442	yefM
2103285	2103306	CAAGGGCGGCUUUAUCCCAUA	444	5.08078	2103283	2103304	UGGGAUAAAGCCGCCCUUGCG	337	3.85636	wbbI
2109955	2109976	UUCCCAACCUACCUGCCCUGU	301	3.4444	2109953	2109974	AGGGCAGGUAGGUUGGGAACU	189	2.16276	rfbD
2109998	2110019	AUUACUGGCGGCCCUCAUAGU	407	4.65738	2109996	2110017	UAUGAGGGCCGCCAGUAAUGA	92	1.05277	rfbB rfbD
2110186	2110207	UGUCCCGGACGAUCAGCAACA	110	1.25875	2110184	2110205	UUGCUGAUCGUCCGGGACACG	239	2.73492	rfbB
2112033	2112054	UUCGCCCUGACGCACGUUCAU	775	8.86847	2112031	2112052	GAACGUGCGUCAGGGCGAACC	4965	56.8155	galF
2112053	2112074	UAAUGGUCACGCCCGGCGGAC	375	4.2912	2112051	2112072	CCGCCGGGCGUGACCAUUAUG	124	1.41896	galF
2112054	2112075	AAUGGUCACGCCCGGCGGACA	27976	320.135	2112052	2112073	UCCGCCGGGCGUGACCAUUAU	16573	189.648	galF
2112202	2112223	UUGAUCCCUGCAGCCACAAUC	88	1.007	2112200	2112221	UUGUGGCUGCAGGGAUCAAAG	414	4.73748	galF
2112306	2112327	CAUCCCGAGACCCGCUACAGG	4825	55.2134	2112304	2112325	UGUAGCGGGUCUCGGGAUGCA	1795	20.5405	galF
2139729	2139750	AGGUCGCACCGCCGGGCCGGA	388	4.43996	2139727	2139748	CGGCCCGGCGGUGCGACCUUA	591	6.76293	dcd
2144912	2144933	AGCGCCCGAUACCCGGAAAAG	386	4.41707	2144910	2144931	UUUCCGGGUAUCGGGCGCUGG	107	1.22442	alkA
2151334	2151355	GAGGGUUAGGGAGAGGUUUCC	2448	28.0129	2151332	2151353	AAACCUCUCCCUAACCCUCAC	859	9.8297	sibA
2151355	2151376	CCCUCCCCCUGGUGUUCUUAG	2406	27.5323	2151353	2151374	AAGAACACCAGGGGGAGGGGG	7297	83.501	ibsA sibA
2151356	2151377	CCUCCCCCUGGUGUUCUUAGU	225	2.57472	2151354	2151375	UAAGAACACCAGGGGGAGGGG	1207	13.8119	ibsA sibA
2158680	2158701	CAGGACAUCAGUGCGCUGGAA	440	5.03501	2158678	2158699	CCAGCGCACUGAUGUCCUGGG	145	1.65926	mdtC
2158761	2158782	CAACCGGCGAAUGCCCCACUA	139	1.5906	2158759	2158780	GUGGGGCAUUCGCCGGUUGCC	99	1.13288	mdtC
2163776	2163797	CGGGCCAGCCGCGUUAUUCCC	314	3.59316	2163774	2163795	GAAUAACGCGGCUGGCCCGCA	178	2.03689	yegQ
2165175	2165196	GAACCACCUCCUUAGCCUGUG	959	10.974	2165173	2165194	CAGGCUAAGGAGGUGGUUCCU	613	7.01468	cyaR
2171251	2171272	CGAUGCACGGCGACCGCCAUC	92	1.05277	2171249	2171270	UGGCGGUCGCCGUGCAUCGUG	545	6.23654	gatC
2171741	2171762	UAUACGCCGACGUACCGUGCG	271	3.10111	2171739	2171760	CACGGUACGUCGGCGUAUAUG	249	2.84936	gatC
2172521	2172542	UUUCUUCCGCCGCCAUCGUAG	1327	15.1851	2172519	2172540	ACGAUGGCGGCGGAAGAAAUU	2460	28.1503	gatB
2174664	2174685	CCGGUGCGCUGGCAUACAUCC	319	3.65038	2174662	2174683	AUGUAUGCCAGCGCACCGGCG	93	1.06422	gatY
2192466	2192487	UCUGCGCCGACGAUGCCCACG	1049	12.0039	2192464	2192485	UGGGCAUCGUCGGCGCAGAUG	92	1.05277	metG
2193084	2193105	UGGACGCACCGAUUGGCUACA	315	3.60461	2193082	2193103	UAGCCAAUCGGUGCGUCCAGC	157	1.79658	metG
2211184	2211205	UCGGGCGCUGAUUGCCACUCG	93	1.06422	2211182	2211203	AGUGGCAAUCAGCGCCCGACG	92	1.05277	yehU
2212375	2212396	UAAGCCGCCGGUCAGCCCAAC	104	1.19009	2212373	2212394	UGGGCUGACCGGCGGCUUACA	183	2.0941	yehU
2213293	2213314	AGGCGCUGCUGGCGAUCCUCG	553	6.32809	2213291	2213312	AGGAUCGCCAGCAGCGCCUGG	118	1.3503	mlrA
2213305	2213326	CGAUCCUCGACGGCGUACUGA	319	3.65038	2213303	2213324	AGUACGCCGUCGAGGAUCGCC	459	5.25243	mlrA
2213783	2213804	UAAGCGCCUGCACCAGCCUUU	146	1.67071	2213781	2213802	AGGCUGGUGCAGGCGCUUAGC	151	1.72792	yehW yohO
2213787	2213808	CGCCUGCACCAGCCUUUCAAA	247	2.82647	2213785	2213806	UGAAAGGCUGGUGCAGGCGCU	1585	18.1375	yehW yohO
2213821	2213842	AUGAUCGCCGCCAGUGCCACC	446	5.10366	2213819	2213840	UGGCACUGGCGGCGAUCAUCG	1488	17.0275	yehW
2216110	2216131	GCGUGCCGGAGUACAGCAACC	168	1.92246	2216108	2216129	UUGCUGUACUCCGGCACGCUU	278	3.18121	yehY
2216437	2216458	UUUGCGGCCACAGCUGCCAGA	100	1.14432	2216435	2216456	UGGCAGCUGUGGCCGCAAACG	736	8.42219	yehY
2229500	2229521	UCGGCAUCCUCGGCGCGGUAU	170	1.94534	2229498	2229519	ACCGCGCCGAGGAUGCCGACG	200	2.28864	yohK
2229855	2229876	AGGCAACGCCAUGCAUCCACG	123	1.40751	2229853	2229874	UGGAUGCAUGGCGUUGCCUCA	116	1.32741	cdd
2230953	2230974	ACUGUGCUCGGCCUCGAUCGC	168	1.92246	2230951	2230972	GAUCGAGGCCGAGCACAGUCA	395	4.52006	sanA
2232252	2232273	AAUGCCCUCGGUGCCGUUUGU	499	5.71015	2232250	2232271	AAACGGCACCGAGGGCAUUAU	347	3.97079	yeiT
2232276	2232297	AGAGUGUGCCCGACGGAGAAA	139	1.5906	2232274	2232295	UCUCCGUCGGGCACACUCUGG	212	2.42596	yeiT
2238484	2238505	CAUGCCCGGUAACGCUCCAGA	207	2.36874	2238482	2238503	UGGAGCGUUACCGGGCAUGGA	725	8.29632
2243292	2243313	UAGCCCGGUGCAGCGUUGACG	220	2.5175	2243290	2243311	UCAACGCUGCACCGGGCUACC	105	1.20154	cirA
2246705	2246726	AAGGCGCUGCGUCACGAAAUC	131	1.49906	2246703	2246724	UUUCGUGACGCAGCGCCUUCA	124	1.41896
2248255	2248276	UCGGGACCGUCGCGAUUUUCC	391	4.47429	2248253	2248274	AAAAUCGCGACGGUCCCGAAG	110	1.25875	yeiH
2259942	2259963	CUUCCGGGCUGACGCCUGACG	121	1.38463	2259940	2259961	UCAGGCGUCAGCCCGGAAGCG	1236	14.1438	fruK
2264025	2264046	UAUGGGGCGUGCUGACUAACU	331	3.7877	2264023	2264044	UUAGUCAGCACGCCCCAUAUA	93	1.06422	yeiP
2264420	2264441	GCGGCGACUGGGGGAUCUGUG	991	11.3402	2264418	2264439	CAGAUCCCCCAGUCGCCGCCC	461	5.27531	yeiQ
2264471	2264492	UGAGCCAGCUCCGCGCACAGA	105	1.20154	2264469	2264490	UGUGCGCGGAGCUGGCUCAUC	140	1.60205	yeiQ
2276924	2276945	CAACCCCGAGCGGAACAUAUU	513	5.87036	2276922	2276943	UAUGUUCCGCUCGGGGUUGUG	138	1.57916	bcr
2278271	2278292	AGGGUCGUCCGUGGAGCAAAC	107	1.22442	2278269	2278290	UUGCUCCACGGACGACCCUGA	212	2.42596	rsuA
2278338	2278359	UGCGCCAGCGGGUUGCCAUCG	413	4.72604	2278336	2278357	AUGGCAACCCGCUGGCGCAGC	1091	12.4845	rsuA
2280493	2280514	UGUUGCUGGGUCGCCUGUAGC	873	9.98991	2280491	2280512	UACAGGCGACCCAGCAACAGG	926	10.5964
2282002	2282023	ACCACCGCCGGUUAAGCGACG	11034	126.264	2282000	2282021	UCGCUUAACCGGCGGUGGUUG	4591	52.5357
[truncated: 1,110 more rows]

## Sheet: S 22-bp
Start (sense)	End (sense)	Sense sequence	Total reads (sense)	Reads RPM (sense)	Start (antisense)	End (antisense)	Antisense sequence	Total reads (antisense)	Reads RPM (antisense)	Gene	Altuvia et al. RNase III site Gene	Ecocyc ID	Coornidate (U00096.2)	Strand
[truncated: 1,921 more rows]
